# Supplementary material for: Crystal structures of two polymorphs for fac-bromido­tricarbon­yl[4-(4-meth­oxy­phen­yl)-2-(pyridin-2-yl)thia­zole-κ2N,N′]rhenium(I)
Source: Acta Crystallogr E Crystallogr Commun. 2024 Nov 8;80(Pt 12):1283–7. doi: 10.1107/S2056989024010727 (PMC11789186; doi:10.1107/S2056989024010727)
Supplement: Supplementary file 1 [file e-80-01283-sup1.cif]

##############################################################################
#                                                                            #
# This CIF contains the data in a paper accepted for publication in          #
# Acta Crystallographica Section E. It conforms to the requirements of       #
# Notes for Authors for Acta Crystallographica Section E, and has been       #
# peer reviewed under the auspices of the IUCr Commission on Journals.       #
#                                                                            #
# Full details of the Crystallographic Information File format               #
# are given in the paper "The Crystallographic Information File (CIF):       #
# a New Standard Archive File for Crystallography" by S. R. Hall, F. H.      #
# Allen and I. D. Brown [Acta Cryst. (1991), A47, 655-685].                  #
#                                                                            #
# The current version of the core CIF dictionary is obtainable from          #
# ftp://ftp.iucr.org/pub/cif_core.dic.                                       #
#                                                                            #
# Software is freely available for graphical display of the structure(s)     #
# in this CIF. For information consult the CIF software page                 #
# http://www.iucr.org/resources/cif/software.                                #
#                                                                            #
# This file may be used for bona fide research purposes within the           #
# scientific community so long as proper attribution is given to the journal # 
# article from which it was obtained.                                        #
#                                                                            #
##############################################################################
data_polymorph-_a
_audit_creation_method     'WinGX routine CIF_UPDATE'
_audit_conform_dict_name     cif_core.dic
_audit_conform_dict_version     2.4.5
_chemical_name_systematic
;\
<i>fac</i>-Bromidotricarbonyl[4-(4-methoxyphenyl)-2-(pyridin-2-yl)\
thiazole-\k^2^<i>N</i>,<i>N</i>']rhenium(I)
;
_chemical_formula_moiety     'C18 H12 Br N2 O4 Re S'
_chemical_formula_sum     'C18 H12 Br N2 O4 Re S'
_chemical_formula_iupac     '[Re Br (C15 H12 N2 O1 S) (C O)3]'
_chemical_formula_weight     618.47
_chemical_compound_source     'synthesis as described'
_chemical_absolute_configuration     ?
_space_group_crystal_system     monoclinic
_space_group_name_H-M_alt     'P 21/c'
_space_group_name_Hall     '-P 2ybc'
loop_
    _symmetry_equiv_pos_as_xyz
    'x, y, z'
    '-x, y+1/2, -z+1/2'
    '-x, -y, -z'
    'x, -y-1/2, z-1/2'
_cell_length_a     12.7442(6)
_cell_length_b     10.6851(6)
_cell_length_c     14.4027(6)
_cell_angle_alpha     90
_cell_angle_beta     96.645(7)
_cell_angle_gamma     90
_cell_volume     1948.08(17)
_cell_formula_units_Z     4
_cell_measurement_reflns_used     18153
_cell_measurement_theta_min     2.27
_cell_measurement_theta_max     29.96
_cell_measurement_temperature     296(2)
_exptl_crystal_description     rhomboid
_exptl_crystal_colour     'bright yellowish orange'
_exptl_crystal_size_max     0.48
_exptl_crystal_size_mid     0.38
_exptl_crystal_size_min     0.26
_exptl_crystal_density_diffrn     2.109
_exptl_crystal_density_method     'not measured'
_exptl_crystal_F_000     1168
_exptl_absorpt_coefficient_mu     8.422
_exptl_absorpt_correction_type     multi-scan
_exptl_absorpt_process_details
;
(ABSCOR; Higashi, 1995)
;
_exptl_absorpt_correction_T_min     0.3732
_exptl_absorpt_correction_T_max     1
_diffrn_ambient_temperature     296(2)
_diffrn_source     'sealed x-ray tube'
_diffrn_radiation_type     MoK\a
_diffrn_radiation_wavelength     0.71073
_diffrn_radiation_monochromator     graphite
_diffrn_measurement_device_type     'Rigaku R-Axis Rapid'
_diffrn_measurement_device     'fixed-\C diffractometer'
_diffrn_measurement_method     '\w oscillation scans'
_diffrn_detector     'curved image-plate'
_diffrn_detector_area_resol_mean     10
_diffrn_reflns_number     22185
_diffrn_reflns_av_R_equivalents     0.0353
_diffrn_reflns_av_unetI/netI     0.0319
_diffrn_reflns_theta_min     2.379
_diffrn_reflns_theta_max     29.995
_diffrn_reflns_theta_full     25.242
_diffrn_measured_fraction_theta_max     0.996
_diffrn_measured_fraction_theta_full     0.999
_diffrn_reflns_limit_h_min     -16
_diffrn_reflns_limit_h_max     17
_diffrn_reflns_limit_k_min     -15
_diffrn_reflns_limit_k_max     15
_diffrn_reflns_limit_l_min     -20
_diffrn_reflns_limit_l_max     20
_diffrn_standards_number     0
_diffrn_standards_interval_count     .
_diffrn_standards_interval_time     .
_diffrn_standards_decay_%     ?
_diffrn_radiation_probe     x-ray
_reflns_number_total     5657
_reflns_number_gt     4722
_reflns_threshold_expression     'I > 2\s(I)'
_refine_ls_structure_factor_coef     Fsqd
_refine_ls_matrix_type     full
_refine_ls_R_factor_all     0.0455
_refine_ls_R_factor_gt     0.0341
_refine_ls_wR_factor_gt     0.0747
_refine_ls_wR_factor_ref     0.0786
_refine_ls_goodness_of_fit_ref     1.132
_refine_ls_restrained_S_all     1.132
_refine_ls_number_reflns     5657
_refine_ls_number_parameters     244
_refine_ls_number_restraints     0
_refine_ls_number_constraints     0
_refine_ls_hydrogen_treatment     constr
_refine_ls_weighting_scheme     calc
_refine_ls_weighting_details
              'w=1/[\s^2^(Fo^2^)+(0.0414P)^2^+0.8663P] where P=(Fo^2^+2Fc^2^)/3'
_atom_sites_solution_hydrogens     geom
_atom_sites_solution_primary     dual
_atom_sites_solution_secondary     dual
_refine_ls_shift/su_max     0.002
_refine_ls_shift/su_mean     0
_refine_diff_density_max     2.318
_refine_diff_density_min     -0.597
_refine_ls_extinction_method     none
loop_
    _atom_type_symbol
    _atom_type_description
    _atom_type_scat_dispersion_real
    _atom_type_scat_dispersion_imag
    _atom_type_scat_source
    C C 0.0033 0.0016 'International Tables Vol C Tables 4.2.6.8 and 6.1.1.4'
    H H 0 0 'International Tables Vol C Tables 4.2.6.8 and 6.1.1.4'
    Br Br -0.2901 2.4595 'International Tables Vol C Tables 4.2.6.8 and 6.1.1.4'
    N N 0.0061 0.0033 'International Tables Vol C Tables 4.2.6.8 and 6.1.1.4'
    O O 0.0106 0.006 'International Tables Vol C Tables 4.2.6.8 and 6.1.1.4'
    Re Re -1.0185 7.231 'International Tables Vol C Tables 4.2.6.8 and 6.1.1.4'
    S S 0.1246 0.1234 'International Tables Vol C Tables 4.2.6.8 and 6.1.1.4'
_computing_data_collection
;
Rapid-Auto (Rigaku, 2006)
;
_computing_cell_refinement
;
Rapid-Auto (Rigaku, 2006)
;
_computing_data_reduction
;
Rapid-Auto (Rigaku, 2006), SORTAV (Blessing, 1995)
;
_computing_structure_solution
;
<i>SHELXT2018/2</i> (Sheldrick, 2015a)
;
_computing_structure_refinement
;
<i>SHELXL2018/3</i> (Sheldrick, 2015b)
;
_computing_molecular_graphics
;
PLATON (Spek, 2020)
;
_computing_publication_material
;
WinGX publication routines (Farrugia, 2012)
;
loop_
    _atom_site_type_symbol
    _atom_site_label
    _atom_site_fract_x
    _atom_site_fract_y
    _atom_site_fract_z
    _atom_site_U_iso_or_equiv
    _atom_site_adp_type
    _atom_site_calc_flag
    _atom_site_occupancy
    _atom_site_disorder_assembly
    _atom_site_disorder_group
    Re Re1 0.69332(2) 0.57379(2) 0.34624(2) 0.03362(6) Uani d 1 . .
    Br Br1 0.85382(3) 0.72741(4) 0.35771(3) 0.04761(11) Uani d 1 . .
    C C1 0.5981(4) 0.7040(5) 0.3700(3) 0.0522(11) Uani d 1 . .
    C C2 0.6607(3) 0.6114(4) 0.2155(3) 0.0410(9) Uani d 1 . .
    C C3 0.5766(4) 0.4552(5) 0.3419(3) 0.0487(10) Uani d 1 . .
    O O4 0.7290(3) 0.4398(4) -0.1125(2) 0.0692(11) Uani d 1 . .
    O O1 0.5395(4) 0.7803(4) 0.3856(3) 0.0912(14) Uani d 1 . .
    O O2 0.6396(3) 0.6374(3) 0.1381(2) 0.0606(9) Uani d 1 . .
    O O3 0.5101(3) 0.3926(4) 0.3360(3) 0.0765(11) Uani d 1 . .
    S S1 0.97094(8) 0.30377(10) 0.42134(7) 0.0430(2) Uani d 1 . .
    N N1 0.8157(3) 0.4295(3) 0.3425(2) 0.0336(6) Uani d 1 . .
    N N2 0.7479(3) 0.5328(3) 0.4931(2) 0.0373(7) Uani d 1 . .
    C C4 0.8643(3) 0.3978(3) 0.4256(3) 0.0347(8) Uani d 1 . .
    C C5 0.8644(3) 0.3775(4) 0.2704(3) 0.0350(7) Uani d 1 . .
    C C6 0.9495(3) 0.3080(4) 0.3017(3) 0.0430(9) Uani d 1 . .
    H H6 0.991785 0.266982 0.262858 0.052 Uiso calc 1 . .
    C C7 0.8276(3) 0.4487(3) 0.5101(3) 0.0338(8) Uani d 1 . .
    C C8 0.8708(4) 0.4192(4) 0.5996(3) 0.0445(9) Uani d 1 . .
    H H8 0.925785 0.361826 0.609453 0.053 Uiso calc 1 . .
    C C9 0.8314(4) 0.4758(5) 0.6745(3) 0.0502(10) Uani d 1 . .
    H H9 0.859435 0.456710 0.735313 0.060 Uiso calc 1 . .
    C C10 0.7512(4) 0.5600(4) 0.6582(3) 0.0496(11) Uani d 1 . .
    H H10 0.723744 0.599092 0.707814 0.060 Uiso calc 1 . .
    C C11 0.7108(4) 0.5868(4) 0.5663(3) 0.0480(10) Uani d 1 . .
    H H11 0.656012 0.644385 0.555517 0.058 Uiso calc 1 . .
    C C12 0.8245(3) 0.3970(4) 0.1715(3) 0.0354(8) Uani d 1 . .
    C C13 0.7276(3) 0.3513(4) 0.1340(3) 0.0453(10) Uani d 1 . .
    H H13 0.684776 0.311444 0.172987 0.054 Uiso calc 1 . .
    C C14 0.6921(3) 0.3633(4) 0.0395(3) 0.0473(10) Uani d 1 . .
    H H14 0.626769 0.330859 0.015642 0.057 Uiso calc 1 . .
    C C15 0.7547(4) 0.4239(4) -0.0189(3) 0.0464(10) Uani d 1 . .
    C C16 0.8511(4) 0.4715(6) 0.0181(3) 0.0576(12) Uani d 1 . .
    H H16 0.892889 0.513764 -0.020479 0.069 Uiso calc 1 . .
    C C17 0.8861(4) 0.4574(5) 0.1110(3) 0.0490(10) Uani d 1 . .
    H H17 0.952105 0.488540 0.134264 0.059 Uiso calc 1 . .
    C C18 0.6257(6) 0.4026(7) -0.1508(4) 0.084(2) Uani d 1 . .
    H H18A 0.616800 0.418214 -0.216846 0.125 Uiso calc 1 . .
    H H18B 0.616401 0.315003 -0.139528 0.125 Uiso calc 1 . .
    H H18C 0.574212 0.449674 -0.121700 0.125 Uiso calc 1 . .
loop_
    _atom_site_aniso_label
    _atom_site_aniso_U_11
    _atom_site_aniso_U_22
    _atom_site_aniso_U_33
    _atom_site_aniso_U_12
    _atom_site_aniso_U_13
    _atom_site_aniso_U_23
    Re1 0.02619(8) 0.04068(9) 0.03484(9) 0.00630(6) 0.00720(6) 0.00405(6)
    Br1 0.0396(2) 0.0519(2) 0.0510(2) -0.00480(18) 0.00401(17) 0.00717(18)
    C1 0.041(2) 0.063(3) 0.053(3) 0.014(2) 0.0099(19) 0.007(2)
    C2 0.033(2) 0.042(2) 0.048(2) 0.0057(16) 0.0046(16) 0.0072(17)
    C3 0.029(2) 0.055(3) 0.059(3) 0.0102(19) -0.0049(18) -0.010(2)
    O4 0.060(2) 0.110(3) 0.0371(17) -0.019(2) 0.0011(16) 0.0031(17)
    O1 0.082(3) 0.091(3) 0.105(3) 0.056(3) 0.031(2) 0.010(2)
    O2 0.069(2) 0.066(2) 0.0453(18) 0.0122(18) -0.0008(15) 0.0115(15)
    O3 0.054(2) 0.077(3) 0.101(3) -0.008(2) 0.017(2) 0.014(2)
    S1 0.0368(5) 0.0493(6) 0.0428(5) 0.0140(4) 0.0038(4) 0.0015(4)
    N1 0.0330(17) 0.0363(16) 0.0323(16) 0.0020(12) 0.0079(12) 0.0008(11)
    N2 0.0331(17) 0.0436(17) 0.0371(16) 0.0056(14) 0.0119(13) 0.0028(13)
    C4 0.0321(19) 0.0341(18) 0.039(2) 0.0040(14) 0.0075(15) 0.0040(14)
    C5 0.0325(19) 0.0390(19) 0.0352(18) 0.0005(15) 0.0106(14) -0.0033(14)
    C6 0.038(2) 0.055(2) 0.038(2) 0.0123(18) 0.0104(16) -0.0042(17)
    C7 0.0309(18) 0.0369(19) 0.0347(18) 0.0011(14) 0.0087(14) 0.0042(13)
    C8 0.044(2) 0.050(2) 0.040(2) 0.0031(18) 0.0054(17) 0.0067(16)
    C9 0.050(3) 0.069(3) 0.032(2) -0.002(2) 0.0051(17) 0.0037(19)
    C10 0.058(3) 0.058(3) 0.036(2) 0.001(2) 0.0163(19) -0.0051(17)
    C11 0.048(3) 0.056(3) 0.043(2) 0.0115(19) 0.0137(19) -0.0020(18)
    C12 0.0289(18) 0.042(2) 0.0371(19) 0.0030(14) 0.0099(14) -0.0045(14)
    C13 0.037(2) 0.059(3) 0.041(2) -0.0078(19) 0.0103(17) 0.0043(18)
    C14 0.039(2) 0.057(3) 0.045(2) -0.0103(19) 0.0010(17) 0.0004(19)
    C15 0.042(2) 0.061(3) 0.036(2) -0.0012(19) 0.0045(17) -0.0018(17)
    C16 0.045(3) 0.086(4) 0.042(2) -0.018(2) 0.0109(19) 0.006(2)
    C17 0.037(2) 0.068(3) 0.043(2) -0.012(2) 0.0084(18) 0.0003(19)
    C18 0.083(5) 0.109(5) 0.053(3) -0.029(4) -0.021(3) 0.013(3)
_geom_special_details
;
 All esds (except the esd in the dihedral angle between two l.s. planes)
 are estimated using the full covariance matrix.  The cell esds are taken
 into account individually in the estimation of esds in distances, angles
 and torsion angles; correlations between esds in cell parameters are only
 used when they are defined by crystal symmetry.  An approximate (isotropic)
 treatment of cell esds is used for estimating esds involving l.s. planes.
;
loop_
    _geom_bond_atom_site_label_1
    _geom_bond_atom_site_label_2
    _geom_bond_site_symmetry_2
    _geom_bond_distance
    _geom_bond_publ_flag
    Re1 C1 . 1.903(5) yes
    Re1 C2 . 1.923(4) yes
    Re1 C3 . 1.950(5) yes
    Re1 N2 . 2.193(3) ?
    Re1 N1 . 2.198(3) ?
    Re1 Br1 . 2.6129(5) yes
    C1 O1 . 1.145(5) yes
    C2 O2 . 1.150(5) yes
    C3 O3 . 1.075(6) yes
    O4 C15 . 1.361(5) ?
    O4 C18 . 1.424(7) ?
    S1 C4 . 1.697(4) ?
    S1 C6 . 1.713(4) ?
    N1 C4 . 1.327(5) ?
    N1 C5 . 1.387(5) ?
    N2 C11 . 1.336(5) ?
    N2 C7 . 1.356(5) ?
    C4 C7 . 1.458(5) ?
    C5 C6 . 1.350(5) ?
    C5 C12 . 1.470(5) ?
    C6 H6 . 0.9300 ?
    C7 C8 . 1.379(5) ?
    C8 C9 . 1.380(6) ?
    C8 H8 . 0.9300 ?
    C9 C10 . 1.361(7) ?
    C9 H9 . 0.9300 ?
    C10 C11 . 1.394(6) ?
    C10 H10 . 0.9300 ?
    C11 H11 . 0.9300 ?
    C12 C13 . 1.379(5) ?
    C12 C17 . 1.397(5) ?
    C13 C14 . 1.389(6) ?
    C13 H13 . 0.9300 ?
    C14 C15 . 1.385(6) ?
    C14 H14 . 0.9300 ?
    C15 C16 . 1.379(6) ?
    C16 C17 . 1.368(6) ?
    C16 H16 . 0.9300 ?
    C17 H17 . 0.9300 ?
    C18 H18A . 0.9600 ?
    C18 H18B . 0.9600 ?
    C18 H18C . 0.9600 ?
loop_
    _geom_angle_atom_site_label_1
    _geom_angle_atom_site_label_2
    _geom_angle_atom_site_label_3
    _geom_angle_site_symmetry_1
    _geom_angle_site_symmetry_3
    _geom_angle
    _geom_angle_publ_flag
    C1 Re1 C2 . . 87.31(18) ?
    C1 Re1 C3 . . 88.9(2) ?
    C2 Re1 C3 . . 91.56(19) ?
    C1 Re1 N2 . . 96.34(16) ?
    C2 Re1 N2 . . 174.02(14) ?
    C3 Re1 N2 . . 93.25(17) ?
    C1 Re1 N1 . . 170.47(17) ?
    C2 Re1 N1 . . 101.33(15) ?
    C3 Re1 N1 . . 94.84(16) ?
    N2 Re1 N1 . . 74.72(12) ?
    C1 Re1 Br1 . . 92.31(15) ?
    C2 Re1 Br1 . . 90.54(13) ?
    C3 Re1 Br1 . . 177.63(14) ?
    N2 Re1 Br1 . . 84.59(9) ?
    N1 Re1 Br1 . . 83.67(8) ?
    O1 C1 Re1 . . 178.3(5) ?
    O2 C2 Re1 . . 177.8(4) ?
    O3 C3 Re1 . . 176.7(5) ?
    C15 O4 C18 . . 117.0(4) ?
    C4 S1 C6 . . 89.20(19) ?
    C4 N1 C5 . . 111.8(3) ?
    C4 N1 Re1 . . 114.6(2) ?
    C5 N1 Re1 . . 132.8(3) ?
    C11 N2 C7 . . 118.1(3) ?
    C11 N2 Re1 . . 124.9(3) ?
    C7 N2 Re1 . . 117.0(2) ?
    N1 C4 C7 . . 119.7(3) ?
    N1 C4 S1 . . 114.3(3) ?
    C7 C4 S1 . . 125.9(3) ?
    C6 C5 N1 . . 112.5(3) ?
    C6 C5 C12 . . 125.2(3) ?
    N1 C5 C12 . . 122.3(3) ?
    C5 C6 S1 . . 112.3(3) ?
    C5 C6 H6 . . 123.9 ?
    S1 C6 H6 . . 123.9 ?
    N2 C7 C8 . . 122.0(4) ?
    N2 C7 C4 . . 113.7(3) ?
    C8 C7 C4 . . 124.3(4) ?
    C7 C8 C9 . . 119.3(4) ?
    C7 C8 H8 . . 120.4 ?
    C9 C8 H8 . . 120.4 ?
    C10 C9 C8 . . 119.3(4) ?
    C10 C9 H9 . . 120.4 ?
    C8 C9 H9 . . 120.4 ?
    C9 C10 C11 . . 119.1(4) ?
    C9 C10 H10 . . 120.4 ?
    C11 C10 H10 . . 120.4 ?
    N2 C11 C10 . . 122.3(4) ?
    N2 C11 H11 . . 118.8 ?
    C10 C11 H11 . . 118.8 ?
    C13 C12 C17 . . 117.5(4) ?
    C13 C12 C5 . . 121.6(3) ?
    C17 C12 C5 . . 120.9(4) ?
    C12 C13 C14 . . 121.8(4) ?
    C12 C13 H13 . . 119.1 ?
    C14 C13 H13 . . 119.1 ?
    C15 C14 C13 . . 119.5(4) ?
    C15 C14 H14 . . 120.2 ?
    C13 C14 H14 . . 120.2 ?
    O4 C15 C16 . . 116.0(4) ?
    O4 C15 C14 . . 124.8(4) ?
    C16 C15 C14 . . 119.2(4) ?
    C17 C16 C15 . . 120.8(4) ?
    C17 C16 H16 . . 119.6 ?
    C15 C16 H16 . . 119.6 ?
    C16 C17 C12 . . 121.2(4) ?
    C16 C17 H17 . . 119.4 ?
    C12 C17 H17 . . 119.4 ?
    O4 C18 H18A . . 109.5 ?
    O4 C18 H18B . . 109.5 ?
    H18A C18 H18B . . 109.5 ?
    O4 C18 H18C . . 109.5 ?
    H18A C18 H18C . . 109.5 ?
    H18B C18 H18C . . 109.5 ?
loop_
    _geom_torsion_atom_site_label_1
    _geom_torsion_atom_site_label_2
    _geom_torsion_atom_site_label_3
    _geom_torsion_atom_site_label_4
    _geom_torsion_site_symmetry_1
    _geom_torsion_site_symmetry_2
    _geom_torsion_site_symmetry_3
    _geom_torsion_site_symmetry_4
    _geom_torsion
    _geom_torsion_publ_flag
    C5 N1 C4 C7 . . . . 176.9(3) ?
    Re1 N1 C4 C7 . . . . 6.1(4) ?
    C5 N1 C4 S1 . . . . 0.0(4) ?
    Re1 N1 C4 S1 . . . . -170.94(17) ?
    C6 S1 C4 N1 . . . . 0.3(3) ?
    C6 S1 C4 C7 . . . . -176.5(4) ?
    C4 N1 C5 C6 . . . . -0.4(5) ?
    Re1 N1 C5 C6 . . . . 168.3(3) ?
    C4 N1 C5 C12 . . . . 179.0(4) ?
    Re1 N1 C5 C12 . . . . -12.3(6) ?
    N1 C5 C6 S1 . . . . 0.6(5) ?
    C12 C5 C6 S1 . . . . -178.7(3) ?
    C4 S1 C6 C5 . . . . -0.5(3) ?
    C11 N2 C7 C8 . . . . -0.5(6) ?
    Re1 N2 C7 C8 . . . . 177.6(3) ?
    C11 N2 C7 C4 . . . . -178.4(4) ?
    Re1 N2 C7 C4 . . . . -0.3(4) ?
    N1 C4 C7 N2 . . . . -3.9(5) ?
    S1 C4 C7 N2 . . . . 172.7(3) ?
    N1 C4 C7 C8 . . . . 178.2(4) ?
    S1 C4 C7 C8 . . . . -5.1(6) ?
    N2 C7 C8 C9 . . . . 0.6(6) ?
    C4 C7 C8 C9 . . . . 178.2(4) ?
    C7 C8 C9 C10 . . . . -0.3(7) ?
    C8 C9 C10 C11 . . . . 0.0(7) ?
    C7 N2 C11 C10 . . . . 0.2(7) ?
    Re1 N2 C11 C10 . . . . -177.7(3) ?
    C9 C10 C11 N2 . . . . 0.0(7) ?
    C6 C5 C12 C13 . . . . 114.1(5) ?
    N1 C5 C12 C13 . . . . -65.2(5) ?
    C6 C5 C12 C17 . . . . -62.7(6) ?
    N1 C5 C12 C17 . . . . 118.0(4) yes
    C17 C12 C13 C14 . . . . 0.6(6) ?
    C5 C12 C13 C14 . . . . -176.3(4) ?
    C12 C13 C14 C15 . . . . -0.8(7) ?
    C18 O4 C15 C16 . . . . -173.9(5) ?
    C18 O4 C15 C14 . . . . 6.8(8) ?
    C13 C14 C15 O4 . . . . 179.1(4) ?
    C13 C14 C15 C16 . . . . -0.2(7) ?
    O4 C15 C16 C17 . . . . -178.0(5) ?
    C14 C15 C16 C17 . . . . 1.3(8) ?
    C15 C16 C17 C12 . . . . -1.5(8) ?
    C13 C12 C17 C16 . . . . 0.5(7) ?
    C5 C12 C17 C16 . . . . 177.4(5) ?
loop_
    _geom_hbond_atom_site_label_D
    _geom_hbond_atom_site_label_H
    _geom_hbond_atom_site_label_A
    _geom_hbond_site_symmetry_A
    _geom_hbond_distance_DH
    _geom_hbond_distance_HA
    _geom_hbond_distance_DA
    _geom_hbond_angle_DHA
    _geom_hbond_publ_flag
    C6 H6 Br1 2_745 0.93 2.80 3.691(4) 160.2 yes
    C8 H8 Br1 3_766 0.93 2.95 3.828(5) 157.5 yes
    C11 H11 O2 4_576 0.93 2.64 3.285(6) 127.4 yes
    C18 H18B O3 4_565 0.96 2.60 3.478(8) 151.8 yes
_shelx_estimated_absorpt_T_min     0.107
_shelx_estimated_absorpt_T_max     0.218
_shelx_hkl_file
;
   0   0   2  365.98    4.38
   0   0  -2  368.22    4.46
   0   0   3   11.59    1.18
   0   0  -3   12.85    0.72
   0   0  -3   12.53    0.45
   0   0   4 9999.00 1189.70
   0   0   4 9113.50 1038.94
   0   0  -4 9648.32 1161.53
   0   0  -4 9784.20 1120.55
   0   0   5    2.74    0.98
   0   0  -5    6.01    0.97
   0   0  -5    4.54    0.36
   0   0   6 5168.60  381.37
   0   0   6 4769.77  317.26
   0   0  -6 4753.55  342.16
   0   0  -6 5159.55  347.65
   0   0   7    1.18    1.39
   0   0   7    1.70    0.60
   0   0  -7    1.52    2.22
   0   0  -7    2.19    0.77
   0   0   8  424.87    8.89
   0   0   8  408.38    5.33
   0   0  -8  433.00    9.14
   0   0   9   -0.92    1.79
   0   0  -9    0.60    1.87
   0   0  -9    2.00    0.56
   0   0  10 1669.44   71.96
   0   0  10 1700.20   48.93
   0   0 -10 1568.35   60.03
   0   0 -10 1559.96   47.18
   0   0  11    1.18    2.28
   0   0 -11   -1.52    2.35
   0   0  12  293.71    8.66
   0   0  12  293.32    3.74
   0   0 -12  281.82    8.77
   0   0  13    8.71    5.10
   0   0  13    2.76    0.89
   0   0 -13    2.38    3.09
   0   0  14  437.29   14.58
   0   0  14  439.81    7.05
   0   0 -14  433.24   15.39
   0   0  15    0.56    3.39
   0   0  15   -0.09    0.52
   0   0  15   -0.05    0.53
   0   0 -15    3.11    3.74
   0   0  16  252.47   16.11
   0   0 -16  244.06   11.36
   0   0  17   -6.84    4.28
   0   0  18   -1.21    4.52
   0   0  19  -22.82    9.64
   0   0  20   38.71    6.80
   0  -1   0   -0.16    0.10
   0  -1   1  996.00   18.48
   0  -1  -1 1037.42   19.51
   0   1   2 1654.42   46.05
   0  -1   2 1720.83   45.53
   0  -1  -2 1591.02   48.10
   0  -1  -2 1635.67   44.73
   0   1  -2 1708.33   45.92
   0   1   3 4105.37  233.61
   0  -1   3 3711.81  213.84
   0   1   3 4062.53  221.15
   0  -1   3 4019.38  215.14
   0  -1  -3 4088.97  238.35
   0  -1  -3 3936.54  215.12
   0   1   4  549.73   10.66
   0  -1   4  520.41    8.88
   0   1   4  507.53    7.73
   0  -1   4  537.05    6.85
   0  -1  -4  527.92    8.94
   0  -1  -4  514.46    7.89
   0   1   5  113.91    2.14
   0  -1   5  112.85    2.14
   0  -1   5  118.82    1.42
   0   1   5  118.15    1.70
   0  -1  -5  117.76    2.19
   0   1  -5  118.72    2.26
   0   1   6 1086.42   28.03
   0  -1   6 1090.74   28.36
   0   1   6 1118.10   25.43
   0  -1  -6 1077.77   28.21
   0   1  -6 1077.01   28.40
   0  -1  -6 1045.39   23.11
   0   1   7  968.12   24.44
   0  -1   7  941.62   27.68
   0  -1   7  972.62   19.28
   0   1   7  943.41   19.27
   0  -1  -7  958.35   24.48
   0   1  -7  942.56   24.42
   0  -1  -7  916.69   20.63
   0   1   8 1082.95   30.72
   0  -1   8 1065.88   30.34
   0  -1   8 1123.52   24.31
   0   1   8 1028.73   24.77
   0  -1  -8 1055.94   30.46
   0   1  -8 1054.30   30.46
   0  -1  -8 1118.86   27.79
   0   1   9  998.62   27.75
   0  -1   9  969.49   26.93
   0  -1   9  917.93   17.82
   0   1   9  924.15   19.53
   0  -1   9  901.77   17.73
   0  -1  -9  949.23   27.00
   0   1  -9  957.31   27.14
   0  -1  -9  974.72   23.24
   0   1  10   77.46    3.28
   0  -1  10   70.99    3.13
   0   1  10   74.19    1.72
   0  -1  10   72.34    1.22
   0  -1 -10   71.00    3.25
   0   1 -10   66.96    3.23
   0  -1 -10   73.40    1.42
   0   1  11   24.46    2.66
   0  -1  11   27.78    4.32
   0  -1  11   25.48    0.78
   0  -1 -11   26.36    2.81
   0   1 -11   25.92    2.76
   0  -1 -11   26.34    1.05
   0   1  12  166.84    8.63
   0  -1  12  155.59    5.48
   0  -1 -12  154.50    5.90
   0   1 -12  150.49    5.65
   0   1  13  738.06   23.83
   0  -1  13  742.74   31.46
   0  -1  13  734.65   13.01
   0   1  13  723.10   15.80
   0  -1 -13  750.40   25.33
   0  -1 -13  664.43   16.51
   0   1  14   14.22    3.59
   0  -1  14   21.22    3.63
   0   1  14   19.34    1.34
   0  -1 -14   13.32    6.47
   0   1  15   18.90    3.91
   0  -1  15   18.25    4.00
   0   1  15   21.04    0.82
   0  -1 -15   25.41    4.19
   0   1  16   -2.20    6.65
   0  -1  16    0.96    6.49
   0  -1 -16    5.10    4.09
   0   1  17   65.01    6.06
   0  -1  17   66.25    5.85
   0  -1 -17   66.70    6.51
   0   1  18   38.51    5.73
   0  -1  18   36.53    9.27
   0  -1 -18   33.55    6.36
   0   1  19   67.11    6.89
   0  -1  19   54.37    6.89
   0  -1  20    0.06    5.31
   0  -2   0 1280.91   30.25
   0   2   0 1296.31   30.52
   0  -2   1  756.34   12.59
   0  -2  -1  714.36   12.24
   0   2  -1  753.47   13.34
   0   2   2    5.53    0.84
   0  -2   2    3.03    0.39
   0  -2  -2    2.42    0.82
   0   2  -2    2.59    0.39
   0   2   3   30.25    0.70
   0  -2   3   30.29    0.50
   0  -2  -3   28.56    0.68
   0   2  -3   30.00    0.79
   0   2   4    4.30    0.94
   0  -2  -4    4.82    0.98
   0   2  -4    3.51    0.37
   0  -2   5 2195.53  103.37
   0   2   5 2663.20  105.50
   0  -2   5 2821.91  106.41
   0  -2  -5 2272.72  105.51
   0  -2  -5 2589.74  103.64
   0   2   6  933.28   22.30
   0  -2   6  866.65   21.46
   0  -2   6  897.97   17.56
   0   2   6  887.29   18.22
   0  -2  -6  930.09   25.80
   0  -2  -6  871.83   19.76
   0   2   7   53.39    2.12
   0  -2   7   56.39    3.30
   0   2   7   53.75    1.66
   0  -2   7   53.81    0.68
   0  -2  -7   55.37    3.47
   0   2   8    3.71    1.68
   0  -2   8    2.19    2.78
   0  -2   8    2.40    0.46
   0   2   8    3.06    1.21
   0  -2   8    1.47    0.60
   0  -2  -8    3.37    1.73
   0  -2  -8    0.87    0.74
   0   2   9  748.54   18.79
   0  -2   9  728.42   18.77
   0  -2   9  682.45   12.39
   0   2   9  696.31   13.51
   0  -2   9  693.54   11.41
   0  -2  -9  732.06   19.20
   0  -2  -9  702.62   14.01
   0   2  10   65.95    3.16
   0  -2  10   66.83    3.07
   0   2  10   61.04    2.05
   0  -2  10   65.08    1.05
   0  -2 -10   67.16    5.16
   0  -2 -10   64.13    1.46
   0   2  11  197.44    6.07
   0  -2  11  184.50    5.81
   0  -2 -11  191.15    6.09
   0  -2 -11  190.69    3.30
   0   2  12  184.17    6.40
   0  -2  12  172.00    6.11
   0   2  12  172.24    3.79
   0  -2  12  177.80    1.93
   0  -2 -12  183.65    9.80
   0  -2 -12  177.53    3.18
   0   2  13    3.90    3.07
   0  -2  13    6.36    2.89
   0   2  13    3.95    0.92
   0  -2 -13   10.32    3.22
   0  -2 -13    3.88    1.17
   0   2  14    3.74    3.30
   0  -2  14    5.07    3.26
   0   2  14    4.68    0.95
   0  -2 -14    3.76    5.93
   0  -2 -14    3.86    1.98
   0   2  15  175.19    7.82
   0  -2  15  167.33    7.51
   0   2  15  167.49    3.86
   0  -2 -15  174.79    8.40
   0  -2 -15  154.58    4.65
   0  -2  16   73.84    5.83
   0  -2 -16   84.50   10.09
   0  -2  17   37.92    5.17
   0  -2 -17   45.87    5.76
   0  -2  18   49.45    9.94
   0  -2 -18   48.79    6.61
   0  -2  19   24.62    5.69
   0  -2 -19   23.65    6.71
   0  -3   0    9.92    0.66
   0   3   0    7.93    0.64
   0  -3   1    1.17    0.55
   0   3   1    1.36    0.62
   0  -3  -1    2.83    0.64
   0   3  -1    1.34    0.56
   0   3   2   93.56    1.99
   0  -3   2   91.88    1.75
   0  -3  -2   89.78    1.38
   0   3  -2   93.16    1.23
   0  -3   3   33.54    0.73
   0  -3  -3   33.00    0.92
   0   3  -3   36.27    1.16
   0   3   4  193.84    2.68
   0  -3   4  192.36    2.25
   0  -3  -4  186.39    2.63
   0   3  -4  187.73    2.81
   0   3   5  146.58    2.98
   0  -3  -5  141.16    2.94
   0  -3  -5  139.93    2.12
   0   3  -5  142.83    2.23
   0  -3   6    5.47    1.53
   0   3   6    5.03    1.41
   0  -3   6    3.39    0.48
   0  -3  -6    5.01    1.44
   0  -3  -6    4.25    0.83
   0  -3   7  169.28    4.02
   0   3   7  171.14    3.71
   0  -3   7  178.69    2.04
   0  -3  -7  182.80    4.24
   0  -3  -7  171.32    2.70
   0  -3   8  443.90   10.41
   0  -3   8  424.49    7.47
   0   3   8  436.80    9.05
   0  -3   8  436.87    5.99
   0  -3  -8  446.32   10.14
   0  -3  -8  414.36    7.27
   0  -3   9   30.77    2.47
   0  -3   9   31.87    1.28
   0   3   9   34.93    1.24
   0  -3   9   32.54    0.64
   0  -3  -9   37.81    4.23
   0  -3  -9   30.67    1.24
   0  -3  10  182.49    8.12
   0  -3  10  184.90    2.91
   0   3  10  173.43    3.03
   0  -3 -10  175.45    5.53
   0  -3 -10  172.33    3.07
   0  -3  11    5.20    2.41
   0  -3  11    1.64    0.42
   0   3  11    0.49    1.68
   0  -3  11    0.16    0.62
   0  -3 -11   -2.10    2.55
   0  -3 -11    2.38    1.07
   0  -3  12   48.85    3.58
   0   3  12   48.65    1.51
   0  -3  12   47.29    0.82
   0  -3 -12   49.42    6.12
   0  -3 -12   47.24    1.65
   0  -3  13    2.56    3.01
   0   3  13    4.34    1.82
   0  -3 -13    2.26    3.33
   0  -3 -13    2.62    1.32
   0  -3  14  215.51    8.52
   0   3  14  220.72    4.11
   0  -3 -14  221.46   13.92
   0  -3 -14  211.05    4.49
   0  -3  15   -0.81    6.64
   0   3  15   14.09    2.12
   0  -3 -15    9.41    4.29
   0  -3 -15   13.71    2.62
   0  -3  16   -2.93    3.87
   0   3  16    1.50    1.97
   0  -3 -16    4.67    7.33
   0  -3 -16    2.31    2.69
   0  -3  17    3.46    4.23
   0  -3 -17    4.48    4.83
   0  -3  18   68.83    6.92
   0  -3 -18   70.38   12.04
   0  -3  19   10.65    5.29
   0  -3 -19    6.72    5.94
   0  -4   0   99.19    2.42
   0   4   0   92.04    2.39
   0  -4   1  919.85   20.07
   0   4   1  941.62   20.73
   0  -4  -1  924.94   20.41
   0   4  -1  963.39   22.88
   0  -4   2   72.61    1.32
   0   4   2   72.81    1.49
   0  -4  -2   74.17    1.50
   0   4  -2   75.50    2.03
   0  -4   3  149.58    2.13
   0   4   3  152.63    2.51
   0  -4  -3  150.17    2.44
   0   4  -3  155.39    2.20
   0   4   4    1.50    1.58
   0  -4   4    2.05    1.18
   0  -4  -4    1.36    1.58
   0   4  -4    3.19    0.73
   0   4   5  373.43    7.83
   0  -4   5  363.72    5.34
   0  -4  -5  367.59    7.70
   0   4  -5  361.71    5.34
   0   4   6    3.33    1.05
   0  -4   6    2.27    0.66
   0  -4  -6    3.79    1.56
   0   4  -6    1.39    1.16
   0   4   7  106.85    2.24
   0  -4   7  107.16    1.54
   0  -4  -7  105.19    3.24
   0  -4  -7  101.98    2.15
   0  -4   8   42.54    4.21
   0   4   8   47.20    2.48
   0  -4   8   44.99    0.94
   0  -4  -8   44.70    4.27
   0  -4  -8   43.06    1.53
   0  -4   9   56.80    5.21
   0   4   9   62.83    2.84
   0  -4   9   62.64    1.07
   0  -4  -9   62.88    5.28
   0  -4  -9   58.06    1.83
   0  -4  10   29.82    2.97
   0  -4  10   26.77    1.65
   0   4  10   29.36    1.49
   0  -4  10   32.05    1.21
   0  -4 -10   32.24    3.02
   0  -4 -10   30.26    1.54
   0  -4  11  207.88    6.79
   0  -4  11  197.76    2.90
   0   4  11  204.80    3.88
   0  -4  11  204.59    2.47
   0  -4 -11  207.53    6.94
   0  -4 -11  201.69    4.07
   0  -4  12    5.82    3.04
   0  -4  12    7.79    0.91
   0   4  12    9.36    2.18
   0  -4 -12    4.04    5.30
   0  -4 -12    9.60    2.34
   0  -4  13   16.72    3.43
   0  -4  13   15.20    0.60
   0   4  13   16.70    1.49
   0  -4 -13   11.27    3.74
   0  -4 -13   15.17    2.61
   0  -4  14    6.28    3.50
   0   4  14    0.61    2.29
   0  -4 -14   -3.91    3.84
   0  -4 -14    2.38    2.60
   0  -4  15  156.60   12.01
   0   4  15  153.96    3.61
   0  -4 -15  145.71    8.28
   0  -4 -15  153.44    5.72
   0  -4  16   17.06    4.57
   0   4  16   15.05    2.74
   0  -4 -16   16.69    5.02
   0  -4 -16   19.91    2.07
   0  -4  17   38.86    8.92
   0  -4 -17   34.53    6.06
   0  -4  18   -6.88    4.96
   0  -4 -18   -3.84    5.61
   0  -4  19    4.67    5.49
   0  -4 -19    0.82    6.16
   0  -5   0    2.39    1.08
   0   5   0    3.26    1.07
   0  -5   1   34.73    2.14
   0   5   1   34.66    2.31
   0  -5  -1   33.48    2.33
   0   5  -1   33.12    1.35
   0  -5   2 1554.32   47.89
   0   5   2 1566.32   49.16
   0  -5  -2 1502.67   47.32
   0   5  -2 1528.14   51.11
   0  -5   3  248.11    5.21
   0   5   3  249.45    6.03
   0  -5  -3  234.68    4.22
   0   5  -3  249.74    5.20
   0   5   4  491.50    9.41
   0  -5   4  468.59    8.38
   0  -5  -4  487.19   11.62
   0   5  -4  495.20   10.50
   0  -5   5    4.96    0.90
   0   5   5    4.74    1.24
   0  -5  -5    1.50    1.28
   0   5  -5    4.77    0.98
   0  -5   6  290.51    4.57
   0   5   6  291.38    5.59
   0  -5  -6  288.64    5.50
   0   5  -6  294.30    4.73
   0   5   7  161.31    3.43
   0  -5   7  165.05    2.55
   0  -5  -7  160.67    4.67
   0  -5  -7  164.39    4.95
   0   5  -7  165.54    2.70
   0  -5   8  502.22    8.66
   0   5   8  512.72   10.76
   0  -5  -8  489.64   12.95
   0  -5  -8  487.27   10.32
   0  -5   9  114.58    7.64
   0  -5   9  122.00    1.91
   0   5   9  117.76    2.92
   0  -5  -9  116.69    7.34
   0  -5  -9  114.87    2.93
   0  -5  10    1.80    2.76
   0   5  10    2.35    2.50
   0  -5 -10    1.60    2.78
   0  -5 -10    2.63    1.49
   0  -5  11   15.50    3.31
   0  -5  11   12.95    1.16
   0   5  11   16.71    2.81
   0  -5 -11   16.66    3.34
   0  -5 -11   14.92    1.72
   0  -5  12  194.87    7.72
   0  -5  12  198.59    2.72
   0   5  12  199.58    4.49
   0  -5 -12  186.97    7.89
   0  -5 -12  189.68    6.68
   0  -5  13   92.31    8.53
   0  -5  13   78.99    1.35
   0  -5  13   79.11    1.14
   0   5  13   81.48    2.65
   0  -5 -13   77.93    5.44
   0  -5 -13   79.87    4.35
   0  -5  14   90.05    5.82
   0   5  14   86.89    2.87
   0  -5 -14   83.08    6.14
   0  -5 -14   77.87    4.33
   0  -5  15   28.22    4.82
   0   5  15   28.90    2.03
   0  -5 -15   28.57    8.42
   0  -5 -15   23.89    3.42
   0  -5  16   15.84    8.15
   0   5  16   21.01    2.02
   0  -5 -16   25.34    5.36
   0  -5 -16   18.46    3.84
   0  -5  17    6.75    4.96
   0  -5 -17    7.98    5.41
   0  -5 -18   35.55    6.67
   0  -6   0 2752.64  131.92
   0   6   0 2777.59  141.92
   0  -6   1  246.97    4.63
   0   6   1  247.08    4.88
   0  -6  -1  240.73    4.82
   0   6  -1  247.78    4.69
   0  -6   2  224.84    6.15
   0   6   2  226.65    6.75
   0  -6  -2  216.04    4.45
   0   6  -2  213.98    4.23
   0  -6   3    6.56    1.27
   0   6   3    7.55    1.54
   0  -6  -3    7.80    1.56
   0   6  -3    9.87    2.15
   0  -6   4 1192.32   34.40
   0   6   4 1240.68   37.21
   0  -6  -4 1211.74   41.65
   0   6  -4 1234.90   39.73
   0  -6   5  306.64    5.58
   0   6   5  318.06    6.71
   0  -6  -5  315.32    6.57
   0   6  -5  317.13    7.65
   0  -6   6  874.66   21.16
   0   6   6  910.65   24.07
   0  -6  -6  888.87   28.29
   0   6  -6  886.50   25.17
   0  -6   7   65.84    1.72
   0   6   7   68.51    4.11
   0  -6  -7   67.09    3.57
   0  -6  -7   64.73    2.47
   0   6  -7   66.14    1.87
   0  -6   8   72.72    1.83
   0   6   8   74.32    2.86
   0  -6  -8   71.69    4.03
   0  -6  -8   68.69    2.72
   0   6  -8   77.44    2.00
   0  -6   9  184.78    3.17
   0   6   9  189.19    4.64
   0  -6  -9  180.38    6.60
   0  -6  -9  176.89    4.43
   0  -6  10  613.12   27.74
   0  -6  10  581.51   13.41
   0   6  10  578.77   14.56
   0  -6 -10  578.75   26.03
   0  -6 -10  547.16   17.82
   0  -6  11   54.29    4.56
   0   6  11   52.48    2.53
   0  -6 -11   45.48    4.63
   0  -6 -11   48.41    2.52
   0  -6  12   79.15    5.42
   0  -6  12   81.78    2.34
   0   6  12   79.18    4.81
   0  -6 -12   69.84    5.46
   0  -6 -12   72.93    3.06
   0  -6  13    2.54    3.78
   0  -6  13    1.68    1.79
   0  -6  13    1.37    1.24
   0   6  13   -0.26    1.90
   0  -6 -13    7.31    3.80
   0  -6 -13    3.58    1.99
   0  -6  14  102.59   10.85
   0   6  14  100.61    3.45
   0  -6 -14   92.23    6.95
   0  -6 -14  102.48    5.83
   0  -6  15   12.92    4.72
   0   6  15   19.21    3.60
   0  -6 -15   14.23    5.08
   0  -6 -15   16.52    3.65
   0  -6  16  104.37    7.96
   0   6  16  109.83    3.80
   0  -6 -16   99.47   13.55
   0  -6 -16   98.88    5.92
   0  -6  17    3.79    5.14
   0  -6 -17   -4.27    5.49
   0  -6 -17    3.95    4.26
   0  -6  18   -0.70    5.49
   0  -6 -18   -2.57    9.74
   0  -7   0    0.27    1.57
   0   7   0    0.13    1.56
   0  -7   1 1026.68   28.47
   0   7   1 1026.25   28.58
   0  -7  -1 1014.80   28.97
   0   7  -1 1007.26   28.19
   0  -7   2   79.81    2.56
   0   7   2   82.81    2.84
   0  -7  -2   79.66    4.35
   0   7  -2   77.74    2.53
   0  -7   3 1701.80   62.18
   0   7   3 1751.34   64.98
   0  -7  -3 1680.02   63.10
   0   7  -3 1642.19   60.10
   0  -7   4    7.14    1.48
   0   7   4    6.52    3.13
   0  -7  -4    6.04    3.13
   0   7  -4    2.70    2.49
   0  -7   5    3.76    2.52
   0   7   5    6.38    2.00
   0  -7  -5    0.95    1.95
   0   7  -5    3.09    1.53
   0  -7   6   72.50    3.39
   0   7   6   66.81    2.92
   0  -7  -6   70.03    4.55
   0   7  -6   69.31    2.27
   0  -7   7  898.19   25.61
   0   7   7  841.32   24.14
   0  -7  -7  825.74   23.81
   0   7  -7  818.91   21.19
   0  -7   8   17.88    2.29
   0   7   8   19.76    2.23
   0  -7  -8   11.35    5.37
   0  -7  -8   12.61    2.17
   0   7  -8   16.15    2.54
   0  -7   9  392.42    7.73
   0   7   9  393.26   10.16
   0  -7  -9  396.84   13.46
   0  -7  -9  388.96   13.97
   0   7  -9  413.86    8.69
   0  -7  10    4.31    3.66
   0  -7  10    1.36    1.16
   0   7  10   -1.36    3.39
   0  -7 -10    4.18    3.32
   0  -7 -10    2.63    2.04
   0  -7  11  113.04    6.54
   0  -7  11  110.74    3.47
   0   7  11  101.82    6.33
   0  -7 -11   97.73    6.33
   0  -7 -11   98.71    3.85
   0  -7  12   25.30    7.62
   0  -7  12   17.83    1.25
   0   7  12   21.60    2.39
   0  -7 -12   22.46    7.44
   0  -7 -12   15.13    3.98
   0  -7  13  373.17   15.63
   0  -7  13  326.96    9.92
   0  -7  13  346.84    6.07
   0   7  13  325.71    9.07
   0  -7 -13  343.23   14.95
   0  -7 -13  327.33    9.24
   0  -7  14    8.39    4.51
   0   7  14   -1.81    3.66
   0  -7 -14   -3.90    4.58
   0  -7 -14    2.14    2.36
   0  -7  15    4.81    8.11
   0   7  15    4.03    2.25
   0  -7 -15    5.12    8.29
   0  -7 -15   -0.16    2.57
   0  -7  16   12.69    5.40
   0   7  16    5.70    2.34
   0  -7 -16   -0.66    5.40
   0  -7 -16    2.93    4.12
   0  -7  17   90.21    8.40
   0   7  17   78.96    3.86
   0  -7 -17   85.62   14.34
   0  -7 -17   78.23    7.01
   0  -8   0  602.40   15.16
   0   8   0  602.85   15.02
   0  -8   1  274.47    6.41
   0   8   1  282.12    6.71
   0  -8  -1  272.78    9.62
   0   8  -1  270.10    6.42
   0  -8   2   14.97    3.33
   0   8   2   16.42    3.85
   0  -8  -2   14.11    2.22
   0   8  -2   11.74    1.91
   0  -8   3   33.36    3.70
   0   8   3   34.29    2.59
   0  -8  -3   33.58    2.58
   0   8  -3   34.00    2.17
   0  -8   4  235.65    5.51
   0   8   4  246.55    6.59
   0  -8  -4  233.07    6.25
   0   8  -4  251.69    8.14
   0  -8   5  445.71   10.14
   0   8   5  458.43   11.84
   0  -8  -5  441.07   11.61
   0   8  -5  438.33   10.20
   0  -8   6  224.87    5.09
   0   8   6  233.74    6.50
   0  -8  -6  226.91    6.29
   0   8  -6  229.07    5.32
   0  -8   7   12.65    1.66
   0   8   7    9.36    2.45
   0  -8  -7   12.40    2.43
   0   8  -7    9.72    1.77
   0  -8   8    1.45    1.49
   0   8   8    3.34    2.35
   0  -8  -8    1.16    3.17
   0  -8  -8    4.85    2.33
   0   8  -8    0.89    1.63
   0  -8   9  227.00    6.88
   0   8   9  232.78    6.95
   0  -8  -9  226.85    9.02
   0  -8  -9  230.34    6.93
   0   8  -9  229.22    5.38
   0  -8  10   99.98    2.62
   0   8  10  101.53    4.20
   0  -8 -10   93.79    9.44
   0  -8 -10  102.94    4.09
   0  -8  11   34.17    4.73
   0  -8  11   40.09    1.76
   0   8  11   39.66    3.09
   0  -8 -11   40.57    4.98
   0  -8 -11   32.35    5.21
   0  -8  12  107.10    7.17
   0  -8  12  109.29    3.87
   0   8  12  108.12    4.48
   0  -8 -12  119.15    7.27
   0  -8 -12  101.45    4.47
   0  -8  13   28.15    5.56
   0   8  13   16.64    4.69
   0  -8 -13   19.00    5.20
   0  -8 -13   17.16    2.83
   0  -8  14   17.58    9.26
   0   8  14   19.68    2.81
   0  -8 -14   18.23    5.49
   0  -8 -14   19.76    4.94
   0  -8  15   44.75    6.58
   0   8  15   40.74    3.30
   0  -8 -15   44.88    6.70
   0  -8 -15   39.52    5.60
   0  -8  16   58.99    7.72
   0   8  16   47.75    5.77
   0  -8 -16   65.78   12.95
   0  -8 -16   55.90    4.15
   0  -8  17    6.91    5.91
   0   8  17    1.85    2.72
   0  -8 -17    6.94    6.34
   0  -9   0   -0.84    4.00
   0   9   0   21.13    4.18
   0  -9   1    7.01    2.14
   0   9   1    5.60    2.31
   0  -9  -1    8.63    2.27
   0   9  -1    6.90    2.14
   0  -9   2  127.07    4.19
   0   9   2  134.77    4.60
   0  -9  -2  136.00    4.58
   0   9  -2  124.62    6.42
   0  -9   3   32.56    2.43
   0   9   3   34.96    2.86
   0  -9  -3   25.44    4.73
   0   9  -3   28.44    2.36
   0  -9   4  219.78    5.67
   0   9   4  237.49   10.75
   0  -9  -4  220.62    6.95
   0   9  -4  217.86    5.86
   0  -9   5   42.34    2.47
   0   9   5   40.67    5.39
   0  -9  -5   49.74    3.19
   0   9  -5   39.70    4.18
   0  -9   6   79.03    3.05
   0   9   6   83.33    4.09
   0  -9  -6   81.19    4.05
   0   9  -6   88.55    3.24
   0  -9   7   17.09    1.97
   0   9   7   20.97    2.88
   0  -9  -7   16.43    2.84
   0   9  -7   18.92    2.10
   0  -9   8  170.38    4.36
   0   9   8  174.24    6.06
   0  -9  -8  164.14    7.65
   0  -9  -8  171.08    5.93
   0   9  -8  177.47    4.74
   0  -9   9   40.54    2.20
   0   9   9   40.23    3.43
   0  -9  -9   41.05    7.63
   0  -9  -9   40.15    3.42
   0   9  -9   42.75    2.43
   0  -9  10    3.11    2.80
   0   9  10    5.76    4.89
   0  -9 -10    1.75    4.09
   0  -9 -10    3.85    2.83
   0   9 -10    8.50    1.97
   0  -9  11    5.87    4.16
   0  -9  11    7.24    2.61
   0   9  11    7.33    4.75
   0  -9 -11    2.36    4.27
   0  -9 -11   -2.15    4.87
   0  -9  12   62.04    2.30
   0   9  12   62.44    4.00
   0  -9 -12   58.61    6.53
   0  -9 -12   63.17    4.08
   0  -9  13   10.83    4.71
   0   9  13   20.34    3.08
   0  -9 -13   26.43    5.45
   0  -9 -13   16.49    3.26
   0  -9  14   23.63    6.05
   0   9  14   35.41    3.50
   0  -9 -14   36.88    6.58
   0  -9 -14   37.78    3.67
   0  -9  15   10.36    6.04
   0   9  15   18.01    5.26
   0  -9 -15   24.21   10.52
   0  -9 -15   19.50    3.45
   0  -9  16    6.90    5.39
   0   9  16    2.02    2.91
   0  -9 -16    5.69    6.24
   0  -9 -16    3.61    3.30
   0 -10   0    1.47    2.50
   0  10   0   -1.84    2.49
   0 -10   1   99.38    4.18
   0  10   1  100.68    4.56
   0 -10  -1  101.60    4.40
   0  10  -1   95.07    6.83
   0 -10   2    1.90    3.98
   0  10   2    6.91    4.53
   0 -10  -2    3.74    4.50
   0  10  -2   -1.02    2.33
   0 -10   3    8.65    4.21
   0  10   3    3.80    3.01
   0 -10  -3    3.71    2.99
   0  10  -3   10.26    2.40
   0 -10   4   -0.70    2.23
   0  10   4    7.76    2.87
   0 -10  -4    5.93    2.85
   0  10  -4    2.29    2.27
   0 -10   5  100.22    3.83
   0  10   5  109.33    5.03
   0 -10  -5  112.29    8.28
   0  10  -5   96.20    6.44
   0 -10   6   30.39    2.55
   0  10   6   37.11    3.56
   0 -10  -6   29.17    3.51
   0  10  -6   31.25    2.72
   0 -10   7   33.43    2.59
   0  10   7   46.20    3.73
   0 -10  -7   40.26    3.85
   0  10  -7   34.97    2.79
   0 -10   8   17.37    3.64
   0  10   8   19.54    3.32
   0 -10  -8   10.20    4.27
   0 -10  -8   19.57    3.33
   0  10  -8   16.30    2.39
   0 -10   9   27.80    3.80
   0  10   9   30.96    3.66
   0 -10  -9   31.44    4.85
   0 -10  -9   29.54    3.68
   0  10  -9   29.12    2.61
   0 -10  10    2.79    1.85
   0  10  10    0.41    3.15
   0 -10 -10    5.06    4.45
   0 -10 -10    7.33    3.23
   0  10 -10    6.46    2.17
   0 -10  11   55.73    2.59
   0  10  11   53.94    4.26
   0 -10 -11   57.83    5.90
   0 -10 -11   48.88    7.19
   0 -10  12    3.80    2.88
   0  10  12    0.76    3.16
   0 -10 -12   -1.89    8.36
   0 -10 -12    4.47    3.32
   0 -10  13    1.97    4.64
   0  10  13    6.52    5.62
   0 -10 -13   15.61    5.53
   0 -10 -13    6.01    5.97
   0 -10  14    8.64    5.03
   0  10  14    4.70    5.42
   0 -10 -14   -2.44    5.85
   0 -10 -14    4.09    3.47
   0 -10  15   16.77    5.61
   0 -11   0   -2.26    3.07
   0  11   0   32.77    5.44
   0 -11   1    5.37    2.85
   0  11   1    5.00    3.07
   0 -11  -1    3.21    5.25
   0  11  -1    3.46    2.83
   0 -11   2  194.85    6.94
   0  11   2  198.30    7.63
   0 -11  -2  195.30    7.53
   0  11  -2  187.87    6.83
   0 -11   3    5.07    2.73
   0  11   3    6.21    3.28
   0 -11  -3    2.33    3.25
   0  11  -3    1.52    2.74
   0 -11   4   50.51    3.61
   0  11  -4   54.27    3.63
   0 -11   5    9.01    2.58
   0  11   5    4.28    3.44
   0 -11  -5    6.28    3.43
   0  11  -5    6.84    2.62
   0 -11   6   21.89    2.81
   0  11   6   18.65    4.08
   0 -11  -6   24.41    3.85
   0  11  -6   24.26    4.91
   0 -11   7    2.44    2.34
   0  11   7    2.06    3.43
   0 -11  -7   -1.36    5.93
   0  11  -7    3.23    2.49
   0 -11   8   45.09    3.04
   0  11   8   55.12    4.67
   0 -11  -8   50.16    4.61
   0  11  -8   53.53    3.43
   0 -11   9    5.25    2.24
   0  11   9    5.70    3.64
   0 -11  -9    5.80    4.92
   0 -11  -9   -4.05    6.15
   0  11  -9    7.57    2.51
   0 -11  10   10.06    3.83
   0  11  10    7.15    3.87
   0 -11 -10    6.74    5.02
   0 -11 -10   10.81    3.86
   0  11 -10   12.32    4.39
   0 -11  11    0.76    2.04
   0  11  11    1.75    6.04
   0 -11 -11    6.78    8.60
   0 -11 -11   -6.48    6.10
   0  11  12   40.41    7.78
   0 -11 -12   50.39    6.96
   0 -11 -12   43.67    4.89
   0  11  13   -0.13    3.57
   0 -11 -13   10.22    5.78
   0 -11 -13   -6.26    6.49
   0 -12   0   38.57    4.35
   0  12   0   48.18    4.37
   0 -12   1  116.20    9.76
   0  12   1  117.90   10.36
   0 -12  -1  111.64    6.37
   0  12  -1  110.55    5.88
   0 -12   2   18.85    5.87
   0  12   2    9.58    3.93
   0 -12  -2    4.34    3.89
   0  12  -2    5.06    5.86
   0 -12   3   23.86    6.41
   0  12   3   28.14    4.44
   0  12  -3   23.59    3.76
   0 -12   4   52.01    4.06
   0  12   4   57.04    5.08
   0 -12  -4   53.04    5.01
   0  12  -4   41.42    6.77
   0 -12   5   84.24    4.60
   0  12   5   88.55    6.19
   0 -12  -5   89.01    6.09
   0  12  -5   85.08    4.79
   0 -12   6   34.35    3.45
   0  12   6   46.17    4.96
   0 -12  -6   43.74    8.25
   0  12  -6   42.41    6.05
   0 -12   7   12.43    4.88
   0  12   7   10.84    4.46
   0 -12  -7   15.47    4.30
   0  12  -7   13.16    3.07
   0 -12   8    0.26    4.41
   0  12   8   -1.43    4.16
   0 -12  -8   -0.91    4.09
   0  12  -8    7.43    2.98
   0 -12   9   20.77    2.85
   0  12   9   21.46    4.62
   0 -12  -9   26.62    5.90
   0 -12  -9   -0.04    7.87
   0  12  -9   18.23    3.18
   0 -12  10   37.02    3.16
   0  12  10   36.78    5.12
   0 -12 -10   49.99    6.97
   0 -12 -10   48.52    5.32
   0  12 -10   42.35    5.91
   0 -12  11   32.35    2.98
   0  12  11   40.22    5.09
   0 -12 -11   39.90   11.41
   0 -12 -11   32.64    8.73
   0  12  12    8.10    4.06
   0 -12 -12  -10.73    6.09
   0 -12 -12    4.81    4.36
   0 -13   0    5.96    3.89
   0  13   0    4.79    3.94
   0 -13   1   31.68    4.76
   0  13   1   39.06    5.02
   0 -13  -1   61.57    8.84
   0 -13   2    7.75    3.81
   0  13   2    2.24    4.28
   0 -13  -2   10.58    7.23
   0  13  -2    9.66    3.82
   0 -13   3  145.11    7.31
   0  13   3  146.25    8.60
   0 -13  -3  149.06    8.75
   0  13  -3  146.65   11.54
   0 -13   4   -0.45    3.53
   0  13   4   -0.26    7.40
   0 -13  -4    2.30    4.37
   0  13  -4    8.57    3.50
   0 -13   5    5.76    3.46
   0  13   5   11.05    4.85
   0  13  -5   -0.68    3.60
   0 -13   6    3.53    3.12
   0  13   6    3.71    4.48
   0 -13  -6   -0.32    4.45
   0  13  -6   -0.75    3.23
   0 -13   7   92.61    5.11
   0  13   7   94.43    7.37
   0 -13  -7   93.03    7.37
   0  13  -7   95.11    8.37
   0 -13   8   11.93    3.02
   0  13   8    8.70    4.80
   0 -13  -8    4.60    8.06
   0  13  -8    6.82    3.43
   0 -13   9   27.16    3.45
   0  13   9   32.46    5.46
   0 -13  -9   30.85    7.33
   0 -13  -9   32.11    5.65
   0  13  -9   30.63    3.97
   0 -13  10    2.53    4.46
   0  13  10    6.29    4.42
   0 -13 -10   -9.37    6.13
   0 -13 -10   -2.26    4.66
   0  13 -10   -1.72    5.25
   0 -14   0   73.78    6.57
   0  14   0   74.93    6.49
   0  14   1   10.51    8.14
   0 -14  -1   12.84    4.90
   0  14  -1   10.38    4.61
   0 -14   2   21.41    7.92
   0  14   2   19.99    5.23
   0 -14  -2   16.11    5.06
   0  14  -2    6.77    7.82
   0 -14   3    3.26    3.96
   0  14   3    1.74    4.84
   0  14  -3   -0.02    4.09
   0 -14   4   43.89    5.08
   0  14   4   51.95    6.23
   0  14  -4   46.51    5.22
   0 -14   5    8.72    3.82
   0  14   5    5.00    5.10
   0 -14  -5   13.71    5.20
   0  14  -5    5.05    3.97
   0 -14   6   45.79    7.58
   0  14   6   51.87    6.52
   0 -14  -6   43.18    6.57
   0  14  -6   44.91    4.74
   0 -14   7   -9.05    5.59
   0  14   7   -0.69    5.05
   0 -14  -7    6.15    5.00
   0  14  -7    5.04    3.61
   0 -15   0   -0.94    4.87
   0  15   0    2.74    4.81
  -1   0  20   -3.12    9.79
  -1   0  19    5.18    5.37
  -1   0  18  181.82   10.56
  -1   0  17    6.50    7.64
   1   0 -16  160.83    8.67
  -1   0  16  143.42    7.98
   1   0 -15    1.40    3.89
  -1   0  15    0.78    3.65
   1   0 -14  270.41   10.77
  -1   0  14  288.88   15.36
   1   0 -13    0.16    5.07
  -1   0  13    1.82    3.01
   1   0 -12  717.35   22.72
  -1   0  12  738.55   22.92
   1   0 -11    1.54    2.38
  -1   0  11    3.16    4.04
  -1   0  11    1.32    0.45
   1   0 -10   83.81    5.68
  -1   0  10   96.73    3.58
   1   0  -9    4.65    1.91
   1   0  -9    0.91    0.56
  -1   0   9    0.08    1.88
  -1   0   9    3.17    0.46
   1   0  -8 1422.74   46.57
   1   0  -8 1397.79   35.07
  -1   0   8 1421.47   51.88
   1   0  -7    0.68    1.42
   1   0  -7    2.13    0.45
  -1   0   7    2.62    1.47
   1   0  -6 3692.47  232.89
   1   0  -6 4257.25  227.79
  -1   0   6 3782.65  230.25
  -1   0   6 3940.89  208.98
   1   0  -5    4.92    1.00
   1   0  -5    4.24    0.29
  -1   0   5    5.75    1.77
  -1   0   5    4.83    0.26
   1   0  -4  649.40   12.00
  -1   0   4  666.87   12.35
   1   0  -3    6.03    0.72
   1   0  -3    6.34    0.17
  -1   0   3    6.75    1.26
   1   0  -2 7691.80  713.56
   1   0  -2 7043.75  628.83
  -1   0   2 7649.91  711.56
   1   0   1    2.48    0.25
  -1   0  -1    2.59    0.22
   1   0   2 3595.22  178.78
   1   0   2 3574.52  178.23
  -1   0  -2 3590.72  178.92
  -1   0  -2 3434.83  172.63
   1   0   3    9.24    0.58
   1   0   3    9.79    0.46
  -1   0  -3   10.91    1.04
  -1   0  -3   10.70    0.84
   1   0   4 3253.68  158.88
   1   0   4 3402.06  161.81
  -1   0  -4 3116.50  153.31
  -1   0  -4 3153.37  150.46
   1   0   5    1.00    0.85
   1   0   5    0.34    0.78
  -1   0  -5    2.71    1.48
  -1   0  -5    1.02    0.54
   1   0   6  255.80    3.75
  -1   0  -6  248.76    4.37
  -1   0  -6  254.68    4.32
   1   0   7    1.77    1.27
   1   0   7    1.49    0.55
  -1   0  -7    0.74    1.28
  -1   0  -7    0.99    0.69
   1   0   8 1938.31   80.28
   1   0   8 2009.23   65.68
  -1   0  -8 1860.84   79.18
  -1   0  -8 1779.81   65.18
   1   0   9   -1.49    1.69
   1   0   9    1.38    0.61
  -1   0  -9    3.67    1.76
  -1   0  -9    0.61    0.80
   1   0  10  159.10    4.37
  -1   0 -10  151.81    4.60
   1   0  11    0.10    3.64
   1   0  11    0.60    0.65
  -1   0 -11    1.31    3.82
   1   0  12  612.76   17.18
   1   0  12  576.88   10.33
  -1   0 -12  589.83   17.46
   1   0  13    0.71    2.68
   1   0  13    1.58    0.72
  -1   0 -13    0.77    2.82
   1   0  14  210.21    7.33
   1   0  14  206.59    3.03
  -1   0 -14  212.51   12.44
   1   0  15   -0.09    5.70
   1   0  15    2.24    1.19
  -1   0 -15    0.11    3.52
   1   0  16   -1.85    3.63
  -1   0 -16    5.61    3.94
   1   0  17   -0.38    3.85
   1   0  18   70.20   10.19
   1   0  19   -5.89    4.83
  -1   1  20   28.27    6.84
  -1  -1  20   33.24    6.82
  -1   1  19   45.85    7.02
  -1  -1  19   63.77   11.23
   1  -1 -18    7.88    5.35
  -1   1  18    2.44    4.99
  -1  -1  18    3.90    4.77
   1  -1 -17   21.54    5.52
  -1   1  17   26.37    8.50
  -1  -1  17   28.78    5.06
   1  -1 -16   35.03    8.78
  -1   1  16   41.15    4.99
  -1  -1  16   37.85    4.91
   1  -1 -15  324.32   12.73
  -1   1  15  322.17   12.49
  -1  -1  15  322.19   12.62
   1  -1 -14  200.69    8.44
  -1   1  14  190.15    7.99
  -1  -1  14  201.45   12.35
   1  -1 -13   49.75    4.33
   1  -1 -13   47.61    1.55
  -1   1  13   53.95    6.53
  -1  -1  13   46.74    3.96
  -1   1  13   50.37    0.86
   1  -1 -12    7.74    3.03
   1  -1 -12   12.16    1.23
  -1   1  12   10.51    2.81
  -1  -1  12    9.71    2.91
  -1   1  12    9.33    0.94
   1  -1 -11  445.13   16.74
   1   1 -11  439.39   12.15
   1  -1 -11  430.61    7.63
  -1   1  11  472.19   12.76
  -1  -1  11  438.45   11.78
  -1   1  11  421.16    6.89
   1  -1 -10  801.05   23.10
   1   1 -10  806.80   23.37
   1  -1 -10  826.13   17.64
  -1   1  10  848.74   24.19
  -1  -1  10  795.06   23.00
  -1   1  10  789.17   14.91
   1  -1  -9 1143.89   35.36
   1   1  -9 1151.93   35.77
   1  -1  -9 1139.82   26.73
  -1   1   9 1203.35   43.26
  -1  -1   9 1121.42   34.89
  -1   1   9 1124.97   27.13
   1  -1  -8    4.89    1.69
   1   1  -8    3.90    1.77
   1  -1  -8    5.36    0.85
  -1   1   8    5.53    2.90
  -1  -1   8    5.83    1.70
  -1   1   8    4.21    0.46
   1  -1  -7    6.23    1.52
   1   1  -7    8.77    1.60
   1  -1  -7    9.33    0.47
  -1   1   7   12.37    1.55
  -1  -1   7   10.26    1.53
  -1   1   7    8.98    0.45
   1  -1  -6 1092.63   29.14
   1   1  -6 1111.20   30.08
   1  -1  -6 1144.43   24.67
  -1   1   6 1093.57   29.16
  -1  -1   6 1047.64   32.28
  -1   1   6 1167.47   24.93
   1  -1  -5 2610.15  122.40
   1   1  -5 2620.63  119.18
   1  -1  -5 2938.61  117.89
  -1   1   5 2651.79  123.89
  -1  -1   5 2423.77  116.22
  -1   1   5 2940.48  119.18
   1  -1  -4  437.51    6.92
  -1   1   4  431.38    6.89
  -1  -1   4  411.41    8.31
  -1  -1   4  430.96    4.33
  -1   1   4  418.65    5.18
   1  -1  -3  519.02    8.03
   1  -1  -3  483.85    6.33
  -1   1   3  508.34    7.94
  -1  -1   3  473.35    7.97
  -1   1   3  495.08    6.42
   1   1  -2  189.60    1.52
   1  -1  -2  189.99    1.81
  -1   1   2  195.72    2.95
  -1  -1   2  192.23    1.55
  -1   1   2  191.03    1.80
   1   1  -1 2865.30  116.39
   1  -1  -1 2822.82  116.70
  -1  -1   1 2861.91  116.35
  -1   1   1 2900.22  119.65
   1   1   0 1058.40   20.33
  -1   1   0 1003.15   19.50
   1   1   1 3473.05  166.37
   1  -1   1 3481.07  168.72
  -1  -1  -1 3274.94  159.19
  -1   1  -1 3466.31  166.30
   1   1   2  335.25    4.44
   1  -1   2  341.52    3.95
  -1  -1  -2  339.23    3.99
   1  -1   3   30.16    1.17
   1   1   3   30.70    0.93
  -1  -1  -3   32.56    0.88
  -1  -1  -3   29.50    0.63
   1   1   4 2267.16   85.89
   1  -1   4 2110.83   77.10
   1  -1   4 1985.05   72.45
   1   1   4 2282.48   78.69
  -1  -1  -4 2166.76   79.90
  -1   1  -4 1984.63   74.15
  -1  -1  -4 2300.88   80.25
   1   1   5 1496.80   44.88
   1  -1   5 1486.19   44.45
   1  -1   5 1421.80   41.61
   1   1   5 1627.12   44.27
  -1  -1  -5 1517.45   49.14
  -1   1  -5 1462.17   44.57
  -1  -1  -5 1594.99   46.41
   1   1   6  241.90    4.19
   1  -1   6  241.93    5.49
   1  -1   6  238.80    3.01
   1   1   6  236.18    3.72
  -1  -1  -6  239.28    4.31
  -1   1  -6  235.63    5.76
  -1  -1  -6  231.39    3.91
   1   1   7 1197.70   37.21
   1  -1   7 1163.01   32.06
   1  -1   7 1129.29   28.11
   1   1   7 1106.75   26.55
  -1  -1  -7 1152.41   32.59
  -1   1  -7 1120.80   35.86
  -1  -1  -7 1178.92   28.98
   1  -1   8  336.80    6.86
   1  -1   8  338.15    4.58
   1   1   8  325.87    5.68
  -1  -1  -8  338.61    7.18
  -1   1  -8  326.07    6.95
  -1  -1  -8  342.39    5.28
   1   1   9  196.29    6.78
   1  -1   9  187.85    4.45
   1  -1   9  181.59    2.98
   1   1   9  177.46    2.54
  -1  -1  -9  181.36    4.65
  -1   1  -9  179.38    4.54
  -1  -1  -9  185.93    2.93
   1   1  10  198.23    5.16
   1  -1  10  198.97    7.33
   1  -1  10  185.26    2.99
   1   1  10  186.70    2.73
  -1  -1 -10  177.34    5.23
  -1   1 -10  182.41    5.09
  -1  -1 -10  202.54    4.44
   1   1  11  637.78   17.01
   1  -1  11  641.34   17.03
   1  -1  11  590.18   10.21
   1   1  11  589.59   12.77
  -1  -1 -11  632.36   17.52
  -1   1 -11  602.56   17.16
  -1  -1 -11  661.71   15.63
   1   1  12    3.09    2.51
   1  -1  12   -0.56    4.12
   1  -1  12    3.15    0.61
   1   1  12    4.22    1.38
   1  -1  12    2.45    0.69
  -1  -1 -12    7.05    4.53
  -1   1 -12    3.54    2.58
  -1  -1 -12    3.19    1.91
   1   1  13    1.21    2.77
   1  -1  13    5.06    2.76
   1  -1  13    5.13    1.07
   1   1  13    5.04    0.90
   1  -1  13    4.04    0.69
  -1  -1 -13   11.43    3.08
  -1  -1 -13    4.03    2.02
   1   1  14   54.21    6.89
   1  -1  14   58.00    4.14
   1  -1  14   54.50    1.01
   1   1  14   56.75    1.42
   1  -1  14   53.09    1.02
  -1  -1 -14   47.78    7.24
   1   1  15  139.51   10.55
   1  -1  15  145.25   10.21
   1  -1  15  138.60    1.80
   1   1  15  139.33    2.46
  -1  -1 -15  142.39    6.99
   1   1  16   35.09    4.55
   1  -1  16   37.24    4.33
  -1  -1 -16   34.57    4.78
   1   1  17   67.88    5.75
   1  -1  17   62.37    5.48
  -1  -1 -17   64.52    6.40
   1  -1  18   -1.92    4.31
  -1  -1 -18   -0.61    5.03
   1  -1  19    8.35    4.78
   1  -2 -20    4.01    6.29
  -1  -2  20   -5.39    5.62
   1  -2 -19   30.13    6.92
  -1  -2  19   27.82    6.21
   1  -2 -18   15.97    5.50
  -1  -2  18   11.50    5.20
   1  -2 -17   73.69    6.77
  -1   2  17   70.36    6.45
  -1  -2  17   73.45    6.52
   1  -2 -16    0.40    7.28
  -1   2  16    2.47    4.20
  -1  -2  16    5.09    6.91
   1  -2 -15    5.09    4.11
   1  -2 -15    3.47    1.59
  -1   2  15    6.95    3.81
  -1  -2  15    4.70    3.79
  -1   2  15    3.39    1.23
   1  -2 -14   -0.84    3.59
   1  -2 -14    1.89    1.00
  -1   2  14    1.56    3.42
  -1  -2  14   -0.07    5.78
  -1   2  14    1.35    1.29
   1  -2 -13  212.44    7.69
  -1   2  13  210.09   12.36
  -1  -2  13  192.24    7.46
   1  -2 -12  103.74    4.80
   1  -2 -12  101.34    1.93
  -1   2  12  105.66    7.70
  -1  -2  12   98.29    7.41
  -1   2  12  100.56    1.67
   1  -2 -11  316.86    9.08
   1  -2 -11  321.73    5.02
  -1   2  11  321.93    9.16
  -1  -2  11  320.34    9.19
  -1   2  11  316.20    5.76
   1  -2 -10   35.51    2.91
   1  -2 -10   36.15    1.57
  -1   2  10   37.57    2.78
  -1  -2  10   42.33    2.77
  -1   2  10   36.10    0.98
   1  -2  -9  364.97    8.68
   1  -2  -9  338.59    5.05
  -1   2   9  364.75    8.63
  -1  -2   9  355.02    8.67
  -1   2   9  349.78    6.14
   1  -2  -8  279.19    8.50
   1  -2  -8  249.50    4.26
  -1   2   8  267.45    5.86
  -1  -2   8  255.13    5.88
  -1  -2   8  257.70    2.33
  -1   2   8  256.32    4.19
   1  -2  -7 1590.40   53.41
   1  -2  -7 1474.96   43.35
  -1   2   7 1581.42   58.53
  -1  -2   7 1506.00   51.96
  -1   2   7 1607.49   47.89
   1  -2  -6  154.22    3.15
   1  -2  -6  143.91    1.83
  -1  -2   6  142.08    3.13
  -1  -2   6  142.89    1.34
  -1   2   6  147.83    2.42
   1  -2  -5   16.13    1.29
   1  -2  -5   15.54    0.63
   1   2  -5   14.90    0.49
  -1   2   5   15.12    1.28
  -1  -2   5   13.79    1.38
  -1   2   5   14.58    0.62
   1  -2  -4   29.63    1.18
   1   2  -4   30.35    0.62
  -1  -2   4   29.34    0.39
  -1   2   4   27.83    0.67
   1  -2  -3 1209.94   35.33
   1  -2  -3 1286.50   32.15
   1   2  -3 1430.61   33.37
  -1  -2   3 1374.29   32.14
  -1   2   3 1327.33   32.89
   1   2  -2  315.13    3.95
   1  -2  -2  321.59    4.62
  -1  -2   2  312.84    3.51
  -1   2   2  321.59    3.92
   1   2  -1 4435.15  266.67
   1  -2  -1 4325.07  260.42
  -1  -2   1 4358.45  262.57
  -1   2   1 4404.55  264.49
   1   2   0  573.92    8.53
   1  -2   0  581.25    8.80
  -1  -2   0  574.53    9.37
  -1   2   0  556.11    8.42
   1  -2   1  319.53    3.90
  -1  -2  -1  314.67    3.89
  -1   2  -1  319.95    3.91
   1   2   2   22.83    0.67
  -1  -2  -2   21.47    0.67
  -1   2  -2   23.48    0.61
   1   2   3 2161.24   75.73
   1  -2   3 2151.06   74.33
  -1  -2  -3 2082.45   73.24
  -1   2  -3 2152.39   74.62
   1   2   4  797.94   16.49
   1  -2   4  768.47   13.95
  -1  -2  -4  830.66   19.15
  -1  -2  -4  775.14   14.72
   1  -2   5  104.17    2.03
   1  -2   5  104.30    1.73
  -1  -2  -5  103.72    2.22
  -1  -2  -5  101.89    1.58
   1  -2   6   44.54    1.62
   1  -2   6   43.48    1.52
   1   2   6   42.29    1.05
   1  -2   6   42.31    0.78
  -1  -2  -6   45.08    1.80
  -1  -2  -6   40.81    1.09
   1  -2   7 1166.45   32.39
   1  -2   7 1041.66   27.89
   1   2   7 1133.66   27.86
   1  -2   7 1136.44   26.11
  -1  -2  -7 1154.51   32.80
  -1  -2  -7 1148.42   31.18
   1   2   8  154.04    3.69
   1  -2   8  148.84    3.57
   1  -2   8  146.75    2.14
   1   2   8  148.84    3.20
  -1  -2  -8  153.10    3.89
  -1  -2  -8  147.56    3.36
   1   2   9  502.41   11.98
   1  -2   9  508.05   14.93
   1  -2   9  520.57    8.49
   1   2   9  474.17    8.42
  -1  -2  -9  500.96   16.08
  -1  -2  -9  479.42    8.90
   1   2  10  330.95    8.17
   1  -2  10  323.66    7.90
   1  -2  10  313.26    5.42
  -1  -2 -10  317.63    8.30
  -1  -2 -10  327.75    5.78
   1   2  11    4.75    2.40
   1  -2  11    7.02    2.23
   1  -2  11    4.18    1.04
   1   2  11    4.89    0.96
   1  -2  11    3.30    0.57
  -1  -2 -11    4.22    2.49
   1   2  12    2.76    2.64
   1  -2  12    5.86    2.47
   1  -2  12    4.03    0.60
   1   2  12    3.02    1.70
   1  -2  12    3.60    0.96
  -1  -2 -12    3.42    4.72
  -1  -2 -12    1.77    1.26
   1   2  13  222.02    7.68
   1  -2  13  232.30    7.58
   1   2  13  216.92    3.89
  -1  -2 -13  217.14    8.26
  -1  -2 -13  229.10    4.63
   1  -2  14  263.88    9.06
   1   2  14  266.83    6.21
   1  -2  14  256.49    3.83
  -1  -2 -14  259.17   14.93
  -1  -2 -14  259.21    5.67
   1  -2  15   79.95    8.37
   1   2  15   85.58    3.00
  -1  -2 -15   78.55    5.90
  -1  -2 -15   78.37    2.59
   1  -2  16   20.19    4.09
  -1  -2 -16   22.11    4.76
  -1  -2 -16   17.79    1.70
   1  -2  17   32.04    7.90
  -1  -2 -17   31.12    5.43
   1  -2  18   63.81    6.00
  -1  -2 -18   55.14    6.63
   1  -2  19   37.13    5.65
  -1  -2 -19   34.11    6.92
   1  -3 -19    6.30    5.64
  -1  -3  19   -4.87    5.41
   1  -3 -18   11.39    9.30
  -1  -3  18    4.35    8.82
   1  -3 -17   10.86    4.93
  -1  -3  17    0.87    4.65
   1  -3 -16   73.25    6.71
  -1  -3  16   85.54    9.99
   1  -3 -15    2.65    3.99
   1  -3 -15    0.34    2.15
  -1  -3  15    6.28    3.81
  -1   3  15    0.43    1.02
   1  -3 -14  155.61    7.63
   1  -3 -14  161.79    4.64
  -1  -3  14  153.29   11.46
  -1   3  14  162.36    2.94
   1  -3 -13    3.42    3.23
   1  -3 -13    2.29    1.09
  -1  -3  13    3.76    3.19
  -1   3  13    1.91    1.67
   1  -3 -12    1.48    2.91
   1  -3 -12    0.04    1.00
  -1  -3  12    3.12    4.79
  -1   3  12    1.86    0.99
   1  -3 -11   -5.23    2.55
   1  -3 -11   -0.34    0.95
  -1  -3  11    3.30    2.59
  -1   3  11    0.72    1.56
   1  -3 -10  388.88   14.12
   1  -3 -10  371.47    7.80
  -1  -3  10  374.03   10.12
  -1  -3  10  375.07    4.10
  -1   3  10  375.32    6.24
   1  -3  -9    1.93    2.06
   1  -3  -9    1.92    1.42
  -1  -3   9    3.03    2.15
  -1  -3   9    1.92    0.42
  -1   3   9    1.23    0.87
   1  -3  -8  137.57    3.76
   1  -3  -8  123.62    2.07
  -1  -3   8  131.54    5.80
  -1   3   8  125.27    2.10
   1  -3  -7    9.60    1.76
   1  -3  -7    8.67    0.87
  -1  -3   7    7.31    2.90
  -1  -3   7    9.11    0.63
  -1   3   7    7.92    0.85
   1  -3  -6  188.65    3.88
   1  -3  -6  187.23    2.73
   1   3  -6  183.06    2.01
  -1   3   6  190.40    2.73
   1  -3  -5   45.34    1.71
   1  -3  -5   43.38    1.07
   1   3  -5   43.16    1.06
  -1  -3   5   42.49    1.00
  -1   3   5   41.86    1.05
   1  -3  -4  664.27   13.42
   1  -3  -4  638.89   13.07
   1   3  -4  686.23   11.21
  -1  -3   4  647.86   10.63
  -1   3   4  661.58   13.27
   1  -3  -3   45.70    1.02
   1   3  -3   47.21    0.78
  -1  -3   3   46.91    1.17
  -1   3   3   46.81    1.02
   1  -3  -2  157.67    2.10
   1   3  -2  153.37    1.81
  -1  -3   2  158.04    1.87
  -1   3   2  157.75    2.83
   1   3  -1 1081.71   23.49
   1  -3  -1 1051.57   23.49
  -1  -3   1 1031.93   22.56
  -1   3   1 1035.52   23.09
   1   3   0  126.69    1.70
   1  -3   0  128.25    1.76
  -1  -3   0  121.98    1.65
   1   3   1   67.65    1.77
   1  -3   1   67.51    1.15
  -1  -3  -1   68.42    1.16
  -1   3  -1   68.61    1.70
   1   3   2  424.15    6.24
   1  -3   2  421.15    6.06
  -1  -3  -2  405.31    6.07
  -1   3  -2  409.89    5.96
   1   3   3  192.90    3.53
  -1  -3  -3  186.16    3.44
  -1   3  -3  185.69    2.38
   1   3   4    3.41    0.82
   1  -3   4    3.17    0.61
  -1  -3  -4    2.30    1.35
  -1   3  -4    2.23    0.64
   1   3   5   18.50    0.97
   1  -3   5   18.03    1.17
  -1  -3  -5   17.27    1.48
  -1  -3  -5   16.61    0.96
   1  -3   6  952.61   24.82
   1   3   6  930.34   21.43
   1  -3   6  961.61   20.39
  -1  -3  -6  956.99   28.60
  -1  -3  -6  927.07   21.47
   1  -3   7   10.90    1.57
   1   3   7   13.44    1.69
   1  -3   7   10.72    0.68
  -1  -3  -7   13.45    2.93
  -1  -3  -7   12.20    1.06
   1  -3   8  576.55   13.37
   1  -3   8  538.85    9.98
   1   3   8  545.51   10.42
   1  -3   8  544.86    8.99
  -1  -3  -8  565.50   17.50
  -1  -3  -8  538.78   12.64
   1  -3   9   13.03    2.02
   1  -3   9    7.45    1.50
   1   3   9    9.61    1.15
   1  -3   9    9.77    0.70
  -1  -3  -9    9.10    2.21
  -1  -3  -9    7.62    1.94
   1  -3  10  416.96   10.46
   1  -3  10  387.79    7.79
   1   3  10  401.47    9.21
   1  -3  10  400.97    6.95
  -1  -3 -10  412.58   11.03
  -1  -3 -10  391.04    7.53
   1  -3  11   19.79    4.23
   1  -3  11   17.67    1.54
   1   3  11   16.34    1.28
  -1  -3 -11   13.74    2.90
  -1  -3 -11   17.67    1.40
   1  -3  12  522.12   15.36
   1  -3  12  513.25    9.95
   1   3  12  498.22   10.32
   1  -3  12  485.85    8.87
  -1  -3 -12  509.82   15.96
  -1  -3 -12  536.23   11.53
   1  -3  13   66.93    4.02
   1   3  13   58.85    1.91
   1  -3  13   57.51    1.42
  -1  -3 -13   55.23    4.52
  -1  -3 -13   63.57    2.20
   1  -3  14   17.03    3.43
   1  -3  14   13.60    0.78
   1   3  14   13.39    2.37
   1  -3  14   15.08    0.88
  -1  -3 -14   14.87    6.53
  -1  -3 -14   15.43    1.79
   1  -3  15    3.26    3.51
   1   3  15    3.03    1.33
  -1  -3 -15    8.87    3.92
  -1  -3 -15    4.25    1.74
   1  -3  16  162.54    7.80
   1   3  16  165.32    3.67
  -1  -3 -16  166.65   13.83
  -1  -3 -16  161.00    4.63
   1  -3  17   19.92    4.62
  -1  -3 -17   20.11    5.39
   1  -3  18   39.69    5.48
  -1  -3 -18   34.35   10.44
   1  -3  19    2.70    4.88
  -1  -3 -19    5.98    5.65
   1  -4 -19   32.93    6.88
  -1  -4  19   21.20    6.47
   1  -4 -18    0.78    5.67
  -1  -4  18    3.86    5.22
   1  -4 -17  100.33   13.12
  -1  -4  17   95.58    7.70
   1  -4 -16  -10.82    4.62
  -1  -4  16   -1.29    4.52
   1  -4 -15    2.91    6.95
   1  -4 -15    4.05    1.55
  -1  -4  15   -2.72    4.08
  -1   4  15    3.19    2.22
   1  -4 -14   -9.19    3.71
   1  -4 -14    5.14    2.24
  -1  -4  14    2.34    3.67
  -1   4  14    0.25    1.30
   1  -4 -13  190.93    7.89
   1  -4 -13  184.96    5.33
  -1  -4  13  193.76    7.85
  -1   4  13  190.44    5.26
   1  -4 -12    0.58    3.03
   1  -4 -12    1.87    1.98
  -1  -4  12   -4.61    5.02
  -1   4  12    0.24    1.20
   1  -4 -11   96.74    4.62
   1  -4 -11   91.80    3.36
  -1  -4  11   97.97    4.70
  -1  -4  11   95.72    1.35
  -1  -4  11   93.26    0.90
  -1   4  11   95.79    2.25
   1  -4 -10    2.77    4.31
   1  -4 -10    9.16    1.96
  -1  -4  10    7.60    2.75
  -1  -4  10    5.16    0.99
  -1  -4  10    5.80    0.69
  -1   4  10    7.06    1.95
   1  -4  -9    5.52    2.36
   1  -4  -9    6.29    1.91
  -1  -4   9    4.28    2.42
  -1  -4   9    7.56    0.80
  -1   4   9    5.84    1.15
   1  -4  -8    4.37    1.79
  -1  -4   8    8.03    2.21
  -1  -4   8    6.31    0.54
  -1   4   8    5.95    1.10
   1  -4  -7  757.44   19.44
   1  -4  -7  752.02   18.85
   1   4  -7  757.85   15.64
  -1  -4   7  755.19   13.94
  -1   4   7  761.93   16.50
   1  -4  -6   55.94    2.32
   1  -4  -6   57.59    2.38
   1   4  -6   59.19    1.07
  -1  -4   6   59.29    1.00
  -1   4   6   59.24    1.54
   1  -4  -5  247.19    5.02
   1  -4  -5  247.82    5.34
   1   4  -5  259.29    3.43
  -1  -4   5  243.08    3.23
  -1   4   5  251.35    5.32
   1  -4  -4   55.84    2.22
   1   4  -4   58.59    1.68
  -1  -4   4   53.98    1.06
  -1   4   4   58.19    1.43
   1  -4  -3  751.90   15.24
   1   4  -3  739.30   14.23
  -1  -4   3  754.20   15.89
  -1   4   3  755.08   15.32
   1  -4  -2   18.16    1.01
   1   4  -2   18.01    0.85
  -1  -4   2   18.23    0.84
  -1   4   2   19.95    1.69
   1  -4  -1 1292.83   34.62
   1   4  -1 1302.09   34.29
  -1  -4   1 1308.56   36.89
  -1   4   1 1322.27   35.32
   1   4   0  432.77    6.87
   1  -4   0  428.25    6.96
  -1  -4   0  422.14    6.73
  -1   4   0  426.60    6.83
   1   4   1  179.86    2.78
   1  -4   1  183.90    3.81
  -1  -4  -1  176.03    3.71
  -1   4  -1  177.14    2.66
   1   4   2  110.89    1.99
   1  -4   2  108.89    1.84
  -1  -4  -2  107.57    1.94
  -1   4  -2  110.87    1.83
   1   4   3  933.89   20.97
   1  -4   3  925.52   20.12
  -1  -4  -3  877.71   19.85
  -1   4  -3  917.79   20.23
   1   4   4  190.63    3.19
   1  -4   4  188.81    2.79
  -1  -4  -4  185.04    4.31
  -1   4  -4  184.79    3.66
   1   4   5  612.18   14.23
   1  -4   5  617.64   12.56
  -1  -4  -5  575.74   11.20
  -1   4  -5  571.41   10.49
   1   4   6  219.87    5.38
   1  -4   6  221.23    4.13
  -1  -4  -6  219.68    5.00
  -1  -4  -6  216.07    3.80
  -1   4  -6  211.21    3.25
   1  -4   7  272.99    6.41
   1   4   7  274.83    6.69
   1  -4   7  280.88    4.07
  -1  -4  -7  253.95    6.29
  -1  -4  -7  269.19    4.94
   1  -4   8   39.70    2.44
   1   4   8   34.76    1.59
  -1  -4  -8   28.60    2.51
  -1  -4  -8   31.70    2.53
   1  -4   9  906.37   27.11
   1  -4   9  894.22   21.02
   1   4   9  859.63   21.79
   1  -4   9  867.09   20.69
  -1  -4  -9  856.56   26.17
  -1  -4  -9  823.00   21.14
   1  -4  10  133.46    7.19
   1  -4  10  134.20    2.65
   1   4  10  142.37    3.13
  -1  -4 -10  138.28    5.19
  -1  -4 -10  141.06    3.18
   1  -4  11   -1.61    4.35
   1  -4  11    7.45    1.70
   1   4  11    7.01    2.39
  -1  -4 -11    5.22    2.92
  -1  -4 -11    8.39    1.52
   1  -4  12   -0.59    2.70
   1  -4  12    3.32    1.53
   1   4  12   -1.75    1.40
   1  -4  12    1.57    1.14
  -1  -4 -12    0.17    3.02
  -1  -4 -12   -0.20    2.44
   1  -4  13  247.66    8.46
   1  -4  13  232.68    4.44
   1   4  13  240.37    7.05
   1  -4  13  244.20    4.17
  -1  -4 -13  240.00    9.24
  -1  -4 -13  241.60    7.91
   1  -4  14   89.44    5.10
   1   4  14   81.79    2.54
  -1  -4 -14   80.04    9.35
  -1  -4 -14   82.66    4.53
   1  -4  15   78.70    5.45
   1   4  15   84.76    3.97
  -1  -4 -15   81.10    6.31
  -1  -4 -15   79.18    4.64
   1  -4  16   11.63    6.79
   1   4  16    6.26    1.64
  -1  -4 -16    9.56    4.54
  -1  -4 -16    5.42    3.42
   1  -4  17    6.87    4.34
  -1  -4 -17    6.61    5.02
   1  -4  18   13.18    7.80
  -1  -4 -18    1.83    5.47
   1  -4  19   58.23    6.95
  -1  -4 -19   69.10    8.19
   1  -5 -19    9.25    6.17
  -1  -5  19   -1.63    6.04
   1  -5 -18    5.03    5.79
  -1  -5  18    8.28    5.72
   1  -5 -17   -3.37    5.31
  -1  -5  17    7.59    5.09
   1  -5 -16   66.99    6.93
   1  -5 -16   77.09    4.88
  -1  -5  16   79.61    6.97
  -1   5  16   77.38    2.68
   1  -5 -15   22.27    5.09
   1  -5 -15   25.60    3.27
  -1  -5  15   35.68    8.32
  -1   5  15   31.35    3.16
   1  -5 -14  149.40    7.82
   1  -5 -14  137.25    5.58
  -1  -5  14  148.75    7.94
  -1   5  14  155.39    3.74
   1  -5 -13   24.87    7.21
   1  -5 -13   28.90    3.28
  -1  -5  13   36.22    4.40
  -1   5  13   34.09    3.10
   1  -5 -12   19.87    3.62
   1  -5 -12   18.96    2.94
  -1  -5  12    8.70    6.21
  -1   5  12   15.88    2.81
   1  -5 -11  142.23    6.06
   1  -5 -11  137.10    5.10
  -1  -5  11  140.52    6.36
  -1  -5  11  144.31    2.37
  -1   5  11  145.77    3.38
   1  -5 -10  657.58   26.63
   1  -5 -10  642.82   15.11
  -1  -5  10  614.50   20.44
  -1   5  10  676.38   15.75
   1  -5  -9  222.31    6.79
   1  -5  -9  225.98    4.56
  -1  -5   9  202.42    7.26
  -1   5   9  231.11    4.64
   1  -5  -8   67.60    3.40
   1  -5  -8   73.40    2.21
   1   5  -8   77.92    1.49
  -1  -5   8   77.57    2.00
  -1   5   8   79.08    3.49
   1  -5  -7    9.45    2.12
   1  -5  -7    9.78    1.38
   1   5  -7    8.90    0.88
  -1  -5   7   11.26    1.33
  -1   5   7    9.14    2.32
   1  -5  -6  501.30   12.04
   1  -5  -6  500.02    9.98
   1   5  -6  514.47   10.44
  -1  -5   6  499.60   10.11
  -1   5   6  501.80   10.11
   1  -5  -5  256.51    6.31
   1   5  -5  257.76    3.93
  -1  -5   5  247.20    4.89
  -1   5   5  251.25    4.65
   1  -5  -4  851.58   20.11
   1   5  -4  865.46   21.34
  -1  -5   4  877.84   21.38
  -1   5   4  872.25   20.54
   1  -5  -3  207.69    3.66
   1   5  -3  204.85    4.35
  -1  -5   3  193.55    3.07
  -1   5   3  197.32    3.56
   1  -5  -2  128.65    2.56
   1   5  -2  131.12    3.36
  -1  -5   2  128.64    2.26
  -1   5   2  134.50    2.57
   1  -5  -1   15.98    1.27
   1   5  -1   16.19    1.13
  -1  -5   1   14.58    1.88
  -1   5   1   18.78    1.25
   1   5   0 1083.42   27.27
   1  -5   0 1083.86   27.50
  -1  -5   0 1077.20   27.11
  -1   5   0 1084.31   27.52
   1   5   1  984.85   26.68
   1  -5   1  987.02   26.84
  -1  -5  -1  957.15   23.03
  -1   5  -1  983.43   23.47
   1   5   2  156.78    3.00
   1  -5   2  150.59    2.76
  -1  -5  -2  150.02    2.91
  -1   5  -2  162.33    4.03
   1   5   3  361.44    6.55
   1  -5   3  352.39    7.69
  -1  -5  -3  344.20    8.30
  -1   5  -3  350.46    7.77
   1   5   4  319.37    5.93
   1  -5   4  311.50    5.22
  -1  -5  -4  298.96    5.64
  -1   5  -4  324.84    6.99
   1   5   5  375.51    9.37
   1  -5   5  364.87    6.28
  -1  -5  -5  357.79    6.85
  -1   5  -5  371.31    8.04
   1   5   6  567.62   14.91
   1  -5   6  554.90   10.57
  -1  -5  -6  547.87   11.66
  -1   5  -6  546.14   10.66
   1   5   7  250.09    7.02
   1  -5   7  247.79    4.06
  -1  -5  -7  253.06    9.54
  -1  -5  -7  245.30    4.96
  -1   5  -7  240.68    4.18
   1  -5   8    4.92    2.30
   1   5   8    2.14    1.51
   1  -5   8    2.25    0.94
  -1  -5  -8    2.17    3.82
  -1  -5  -8    4.97    1.47
   1  -5   9    5.00    2.42
   1   5   9    4.89    1.55
   1  -5   9    3.75    0.91
  -1  -5  -9    1.53    2.53
  -1  -5  -9    0.76    2.62
   1  -5  10  294.94   12.31
   1   5  10  284.80    6.19
   1  -5  10  289.34    4.62
  -1  -5 -10  278.45    9.03
  -1  -5 -10  273.18    6.18
   1  -5  11  163.57    9.29
   1  -5  11  145.63    4.67
   1   5  11  158.95    3.81
   1  -5  11  163.82    3.49
  -1  -5 -11  155.88    6.32
  -1  -5 -11  152.44    3.95
   1  -5  12   62.44    4.36
   1   5  12   66.45    3.91
   1  -5  12   67.68    1.44
  -1  -5 -12   63.38    7.55
  -1  -5 -12   68.08    4.27
   1  -5  13   49.14    4.31
   1  -5  13   46.45    1.49
   1  -5  13   46.71    1.15
   1   5  13   47.23    2.25
  -1  -5 -13   50.57    4.60
  -1  -5 -13   43.28    3.89
   1  -5  14   24.30    6.90
   1   5  14   31.85    3.41
  -1  -5 -14   29.54    4.73
  -1  -5 -14   32.26    2.23
   1  -5  15   44.16    4.75
   1   5  15   42.29    2.37
  -1  -5 -15   50.25    8.78
  -1  -5 -15   37.70    2.63
   1  -5  16   37.31    5.32
   1   5  16   46.57    3.94
  -1  -5 -16   41.82    5.99
  -1  -5 -16   44.24    2.85
   1  -5  17   66.24    6.36
  -1  -5 -17   72.49   11.84
  -1  -5 -17   69.26    3.70
   1  -5  18    6.62    4.74
  -1  -5 -18   -2.22    5.45
   1  -6 -18   52.70    7.91
  -1  -6  18   58.82    7.79
   1  -6 -17    9.86    5.74
  -1  -6  17   10.02    5.71
   1  -6 -16   60.53   11.17
   1  -6 -16   55.94    4.68
  -1  -6  16   64.23   11.25
  -1   6  16   60.54    2.83
   1  -6 -15    4.10    4.54
   1  -6 -15    0.23    3.27
  -1  -6  15    3.65    4.67
  -1   6  15    2.24    1.88
   1  -6 -14   49.61    9.60
   1  -6 -14   62.37    2.98
  -1  -6  14   56.39    6.07
  -1   6  14   62.73    2.77
   1  -6 -13   95.23    6.13
   1  -6 -13   90.17    3.31
  -1  -6  13   97.96   10.44
  -1  -6  13   90.05    1.23
  -1   6  13   91.03    3.16
   1  -6 -12  378.51   14.41
   1  -6 -12  383.57    9.48
  -1  -6  12  405.23   15.57
  -1  -6  12  399.81    7.26
  -1   6  12  396.93   12.58
   1  -6 -11   54.71    7.22
   1  -6 -11   49.24    2.43
  -1  -6  11   48.71    4.63
  -1  -6  11   51.58    1.85
  -1   6  11   51.58    3.90
   1  -6 -10   15.31    3.40
  -1  -6  10   14.02    3.88
  -1  -6  10   19.26    1.62
  -1   6  10   15.91    1.97
   1  -6  -9   64.85    4.02
   1  -6  -9   66.14    4.11
   1   6  -9   70.17    2.66
  -1  -6   9   67.64    1.53
  -1   6   9   64.02    2.59
   1  -6  -8 1046.32   35.49
   1  -6  -8 1023.03   30.40
   1   6  -8 1063.99   27.55
  -1  -6   8 1015.01   25.88
  -1   6   8 1045.58   30.97
   1  -6  -7  253.23    7.04
   1  -6  -7  247.56    5.41
   1   6  -7  246.74    4.24
  -1  -6   7  233.82    4.00
  -1   6   7  248.35    5.46
   1  -6  -6  626.65   14.67
   1   6  -6  641.61   13.32
  -1  -6   6  606.25   12.53
  -1   6   6  640.72   15.00
   1  -6  -5    9.92    2.78
   1   6  -5   13.54    1.22
  -1  -6   5   12.38    1.17
  -1   6   5   13.54    1.69
   1  -6  -4  331.02    6.79
   1   6  -4  321.07    5.86
  -1  -6   4  314.43    5.69
  -1   6   4  332.99    9.27
   1  -6  -3  191.35    4.03
   1   6  -3  193.22    3.57
  -1  -6   3  190.55    3.49
  -1   6   3  194.86    4.04
   1  -6  -2 1856.63   69.23
   1   6  -2 1867.44   68.41
  -1  -6   2 1820.90   66.50
  -1   6   2 1887.85   69.99
   1  -6  -1  160.55    3.50
   1   6  -1  161.59    4.69
  -1  -6   1  158.24    4.64
  -1   6   1  164.71    5.05
   1  -6   0   84.71    2.49
   1   6   0   90.58    2.42
  -1  -6   0   84.02    2.35
  -1   6   0   89.43    2.46
   1   6   1  183.35    3.73
   1  -6   1  186.57    3.66
  -1  -6  -1  182.43    3.77
  -1   6  -1  182.97    3.67
   1  -6   2 1287.98   38.11
   1   6   2 1291.16   38.87
  -1  -6  -2 1278.91   38.48
  -1   6  -2 1295.21   38.50
   1  -6   3  438.48   10.87
   1   6   3  450.19    9.30
  -1  -6  -3  437.68    9.09
  -1   6  -3  450.68    8.93
   1   6   4  704.73   20.11
   1  -6   4  682.99   15.08
  -1  -6  -4  672.45   15.85
  -1   6  -4  696.89   15.64
   1   6   5   18.83    2.92
   1  -6   5   17.13    1.34
  -1  -6  -5   16.19    1.74
  -1   6  -5   15.01    1.39
   1   6   6  189.29    4.44
   1  -6   6  193.00    3.60
  -1  -6  -6  183.50    4.40
  -1   6  -6  194.27    3.78
   1   6   7  146.50    3.78
   1  -6   7  144.61    2.88
  -1  -6  -7  150.43    5.14
  -1  -6  -7  149.96    5.60
  -1   6  -7  149.65    3.11
   1   6   8  644.99   20.08
   1  -6   8  634.00   13.48
  -1  -6  -8  627.05   18.80
  -1  -6  -8  617.56   15.52
   1  -6   9   11.87    2.98
   1   6   9    9.36    3.04
   1  -6   9    5.27    1.14
  -1  -6  -9    3.64    4.85
  -1  -6  -9    6.38    1.83
   1  -6  10   16.71    3.17
   1   6  10   14.73    2.00
   1  -6  10   16.04    2.00
  -1  -6 -10    8.80    5.51
  -1  -6 -10   14.21    3.40
   1  -6  11   18.36    5.64
   1  -6  11   16.92    1.15
   1   6  11   15.59    2.03
  -1  -6 -11   13.63    3.69
  -1  -6 -11   18.99    2.11
   1  -6  12  132.53   10.00
   1  -6  12  115.63    4.84
   1  -6  12  123.27    3.33
   1   6  12  122.73    3.75
  -1  -6 -12  123.59    6.67
  -1  -6 -12  124.63    4.01
   1  -6  13   28.17    4.09
   1  -6  13   24.19    1.16
   1   6  13   26.79    3.76
  -1  -6 -13   33.58    7.49
  -1  -6 -13   22.40    2.48
   1  -6  14  119.77    6.63
   1   6  14  111.38    3.81
  -1  -6 -14  110.07    7.28
  -1  -6 -14  104.18    6.11
   1  -6  15    2.72    6.64
   1   6  15    3.44    3.32
  -1  -6 -15   -4.67    4.62
  -1  -6 -15    1.98    2.08
   1  -6  16    7.10    4.39
   1   6  16    3.60    2.15
  -1  -6 -16    0.14    8.48
  -1  -6 -16    0.64    2.32
   1  -6  17    9.71    4.86
   1   6  17    6.44    3.76
  -1  -6 -17    6.48    5.52
  -1  -6 -17    4.78    2.66
   1  -6  18   28.39    5.97
  -1  -6 -18   37.47   11.45
   1  -7 -17   23.89    6.65
   1  -7 -17   24.50    3.18
  -1  -7  17   21.07   11.41
   1  -7 -16    9.05    5.39
   1  -7 -16    4.25    2.36
  -1  -7  16    3.91    5.70
  -1   7  16    0.02    3.73
   1  -7 -15  183.69   16.52
   1  -7 -15  180.26    6.07
  -1  -7  15  188.20   11.25
  -1   7  15  170.57    5.43
   1  -7 -14   12.92    4.85
   1  -7 -14   12.34    2.43
  -1  -7  14   20.34    5.27
  -1   7  14   13.52    3.84
   1  -7 -13   20.13    4.77
   1  -7 -13   16.27    4.24
  -1  -7  13   23.71    5.40
  -1   7  13   22.26    2.40
   1  -7 -12   -7.34    3.91
   1  -7 -12    3.59    3.52
  -1  -7  12    4.04    4.32
  -1  -7  12    1.14    1.55
  -1   7  12    4.12    2.05
   1  -7 -11  278.81   11.13
   1  -7 -11  270.06    7.34
  -1  -7  11  302.81   18.34
  -1  -7  11  285.55    6.36
  -1   7  11  274.21    7.23
   1  -7 -10    8.15    3.42
   1  -7 -10   12.21    2.10
   1   7 -10    6.53    1.39
  -1  -7  10    5.15    4.06
  -1  -7  10    7.98    1.12
  -1   7  10   11.91    3.48
   1  -7  -9  379.75   17.37
   1  -7  -9  364.46   13.09
   1   7  -9  381.18    9.67
  -1  -7   9  364.82    8.77
  -1   7   9  374.02   12.96
   1  -7  -8   20.42    3.15
   1  -7  -8   21.31    2.24
   1   7  -8   21.32    1.48
  -1  -7   8   21.69    2.27
  -1   7   8   18.36    3.76
   1  -7  -7   31.19    3.26
   1  -7  -7   31.58    2.51
   1   7  -7   35.92    1.75
  -1  -7   7   31.32    1.62
   1  -7  -6   23.05    3.63
   1   7  -6   19.03    1.60
  -1  -7   6   23.74    1.49
  -1   7   6   17.77    3.61
   1  -7  -5 1461.95   51.57
   1   7  -5 1442.34   48.50
  -1  -7   5 1427.47   47.71
  -1   7   5 1498.45   60.10
   1  -7  -4   50.23    2.46
   1   7  -4   48.57    1.95
  -1  -7   4   48.36    1.93
  -1   7   4   49.19    2.47
   1  -7  -3  153.55    4.23
   1   7  -3  154.25    3.58
  -1  -7   3  156.49    3.58
  -1   7   3  163.77    4.21
   1  -7  -2   72.25    2.70
   1   7  -2   67.44    3.76
  -1  -7   2   69.84    3.69
  -1   7   2   75.60    2.64
   1  -7  -1  846.06   22.12
   1   7  -1  824.07   21.05
  -1  -7   1  802.01   20.35
  -1   7   1  811.23   20.82
   1  -7   0   86.21    2.80
   1   7   0   89.24    4.23
  -1  -7   0   87.47    2.68
  -1   7   0   87.55    2.72
   1  -7   1  711.15   17.53
   1   7   1  726.38   17.76
  -1  -7  -1  706.71   21.54
  -1   7  -1  700.31   16.99
   1  -7   2   21.31    1.77
   1   7   2   16.21    1.96
  -1  -7  -2   17.47    1.87
  -1   7  -2   15.90    1.71
   1  -7   3    3.92    2.76
   1   7   3    4.28    3.21
  -1  -7  -3    7.39    1.89
  -1   7  -3    5.09    1.60
   1  -7   4   82.54    2.45
   1   7   4   81.67    2.87
  -1  -7  -4   85.14    2.88
  -1   7  -4   82.08    2.51
   1  -7   5  797.06   20.30
   1   7   5  827.93   22.41
  -1  -7  -5  809.35   21.97
  -1   7  -5  833.13   25.28
   1   7   6    7.01    1.90
   1  -7   6    3.64    1.40
  -1  -7  -6    3.88    1.93
  -1   7  -6    3.01    2.60
   1  -7   7  283.50    5.79
   1   7   7  295.02    7.30
  -1  -7  -7  288.33    7.24
  -1   7  -7  297.82    8.64
   1   7   8   16.67    2.16
   1  -7   8   15.19    1.45
  -1  -7  -8   13.27    3.20
  -1  -7  -8   14.32    2.19
  -1   7  -8   13.78    2.79
   1   7   9   92.57    3.52
   1  -7   9   92.45    2.37
  -1  -7  -9   94.20    5.17
  -1  -7  -9   90.40    5.70
   1  -7  10   19.65    3.90
   1  -7  10   20.18    2.33
   1   7  10   19.59    2.29
  -1  -7 -10   11.71    3.90
  -1  -7 -10   19.70    2.39
   1  -7  11  464.48   16.02
   1  -7  11  406.16    8.15
   1   7  11  412.57   15.25
  -1  -7 -11  438.44   23.15
  -1  -7 -11  401.05   11.15
   1  -7  12   18.30    4.40
   1  -7  12   18.78    2.10
   1  -7  12   17.42    1.36
   1   7  12   15.44    2.48
  -1  -7 -12   17.76    4.54
  -1  -7 -12   17.13    4.12
   1  -7  13    1.14    6.80
   1  -7  13    3.57    3.09
   1  -7  13    3.79    1.14
   1   7  13    3.23    2.25
  -1  -7 -13   -6.49    4.32
  -1  -7 -13    2.15    2.41
   1  -7  14    0.34    4.43
   1   7  14    6.94    3.88
  -1  -7 -14   19.43    4.72
  -1  -7 -14    8.43    2.63
   1  -7  15   66.62    6.23
   1   7  15   58.74    3.31
  -1  -7 -15   56.05    6.90
  -1  -7 -15   57.20    6.02
   1  -7  16   10.18    8.05
   1   7  16    2.07    2.33
  -1  -7 -16   -3.56    5.34
  -1  -7 -16    1.04    4.07
   1  -7  17   26.82    6.05
   1   7  17   30.49    2.95
  -1  -7 -17   37.31   11.48
  -1  -7 -17   25.43    3.32
   1  -8 -17   30.80    6.96
  -1  -8  17   26.24    7.22
  -1   8  17   23.66    3.01
   1  -8 -16    3.87    5.96
   1  -8 -16    5.50    4.81
  -1   8  16    8.08    4.31
   1  -8 -15   -2.98    5.27
   1  -8 -15    1.55    4.38
  -1  -8  15   -1.17    5.51
  -1   8  15    0.79    2.46
   1  -8 -14   35.42    3.19
  -1  -8  14   35.77    6.20
  -1   8  14   31.26    3.03
   1  -8 -13   86.34    6.90
   1  -8 -13   77.21    4.01
  -1  -8  13   90.12   11.44
  -1   8  13   77.01    6.06
   1  -8 -12   62.68    5.86
   1  -8 -12   65.16    3.48
  -1  -8  12   45.64    6.11
  -1  -8  12   61.36    2.89
  -1   8  12   59.74    3.40
   1  -8 -11   96.68   10.19
   1  -8 -11   91.47    4.02
  -1  -8  11   94.48    2.42
  -1   8  11   94.61    3.97
   1  -8 -10    9.28    3.58
   1  -8 -10    5.73    2.46
   1   8 -10    8.08    2.61
  -1  -8  10    6.97    2.26
  -1   8  10    5.38    2.40
   1  -8  -9  138.52    6.59
   1  -8  -9  137.37    4.79
   1   8  -9  138.81    3.40
  -1  -8   9  136.43    3.17
  -1   8   9  142.90    4.77
   1  -8  -8  146.29    6.18
   1  -8  -8  143.32    4.82
   1   8  -8  140.92    3.50
  -1  -8   8  137.48    3.31
  -1   8   8  145.11    4.78
   1  -8  -7  365.31    9.78
   1   8  -7  365.01    8.10
  -1  -8   7  354.31   10.04
  -1   8   7  360.37    9.68
   1  -8  -6  204.63    9.09
   1   8  -6  210.51    4.81
  -1  -8   6  203.96    6.59
  -1   8   6  210.92    5.92
   1  -8  -5    7.36    2.20
   1   8  -5    3.89    1.65
  -1  -8   5    1.77    2.78
  -1   8   5    5.81    2.23
   1  -8  -4   56.54    5.01
   1   8  -4   51.29    2.35
  -1  -8   4   51.99    3.81
  -1   8   4   54.33    2.98
   1  -8  -3  455.85   11.60
   1   8  -3  448.10   13.72
  -1  -8   3  451.43   10.40
  -1   8   3  458.81   11.55
   1  -8  -2  592.69   15.41
   1   8  -2  586.40   14.55
  -1  -8   2  600.09   14.61
  -1   8   2  593.65   15.19
   1  -8  -1  141.03    4.19
   1   8  -1  135.92    5.95
  -1  -8   1  135.83    3.82
  -1   8   1  136.97    4.07
   1  -8   0   27.92    2.33
   1   8   0   26.52    2.25
  -1  -8   0   26.10    2.25
  -1   8   0   28.51    3.83
   1  -8   1   88.35    5.02
   1   8   1   90.43    3.31
  -1  -8  -1   80.75    3.23
  -1   8  -1   90.66    3.02
   1  -8   2  199.39    5.04
   1   8   2  200.07    5.43
  -1  -8  -2  199.48    5.32
  -1   8  -2  202.58    7.40
   1  -8   3  385.85    9.06
   1   8   3  394.01    9.87
  -1  -8  -3  380.41    9.49
  -1   8  -3  388.45    9.10
   1  -8   4  363.80    8.58
   1   8   4  382.52    9.81
  -1  -8  -4  369.00    9.45
  -1   8  -4  382.11    8.82
   1  -8   5    3.86    1.74
   1   8   5    2.49    2.24
  -1  -8  -5    4.18    2.24
  -1   8  -5   -0.08    3.03
   1  -8   6   11.05    1.77
   1   8   6    9.10    2.40
  -1  -8  -6    8.17    2.43
  -1   8  -6    5.39    1.83
   1  -8   7  170.44    4.19
   1   8   7  178.50    5.60
  -1  -8  -7  170.50    5.42
  -1   8  -7  178.62    4.47
   1  -8   8  341.46    7.69
   1   8   8  358.41    9.83
  -1  -8  -8  348.03   12.03
  -1  -8  -8  346.16    9.56
  -1   8  -8  350.48    8.19
   1  -8   9   53.41    2.21
   1   8   9   55.78    3.38
  -1  -8  -9   50.01    4.65
  -1  -8  -9   52.88    3.31
  -1   8  -9   53.58    2.52
   1  -8  10  124.24    3.22
   1   8  10  126.47    4.81
  -1  -8 -10  142.68   11.08
  -1  -8 -10  128.57    4.87
   1  -8  11   13.85    7.04
   1  -8  11   15.56    2.61
   1   8  11   12.86    2.74
  -1  -8 -11   10.01    4.38
  -1  -8 -11   22.37    4.53
   1  -8  12   32.93    4.80
   1  -8  12   30.58    1.78
   1   8  12   29.88    3.06
  -1  -8 -12   34.60    5.43
  -1  -8 -12   33.65    3.14
   1  -8  13   54.91    5.71
   1  -8  13   41.23    4.47
   1  -8  13   41.06    2.84
   1   8  13   48.93    5.35
  -1  -8 -13   29.47    9.80
  -1  -8 -13   40.04    3.38
   1  -8  14   83.47    6.98
   1   8  14   68.76    3.87
  -1  -8 -14   67.11    7.36
  -1  -8 -14   64.83    6.48
   1  -8  15    7.36    4.89
   1   8  15    4.50    2.63
  -1  -8 -15    5.37    5.43
  -1  -8 -15    0.76    2.99
   1  -8  16    2.27    5.39
   1   8  16    1.86    4.53
  -1  -8 -16   -6.28    9.98
  -1  -8 -16    5.63    3.20
   1  -9 -16   17.97    6.53
   1  -9 -16   16.37    3.46
  -1  -9  16    9.63    6.10
  -1   9  16   13.30    3.08
   1  -9 -15    4.34    5.57
   1  -9 -15    3.49    5.17
  -1   9  15    6.10    4.74
   1  -9 -14   27.96    6.39
   1  -9 -14   35.83    6.01
  -1  -9  14   18.19    6.31
  -1   9  14   36.20    3.34
   1  -9 -13    3.56    8.00
   1  -9 -13    1.45    2.88
  -1  -9  13    5.85    4.56
  -1   9  13    0.29    2.70
   1  -9 -12    2.61    4.51
   1  -9 -12    5.70    2.84
  -1  -9  12   -1.56    4.17
  -1  -9  12   -0.79    2.38
  -1   9  12    6.71    4.64
   1  -9 -11   11.37    4.32
   1  -9 -11    7.08    4.90
  -1  -9  11    8.65    1.54
  -1   9  11    8.02    4.71
   1  -9 -10  179.09   13.21
   1  -9 -10  181.15    6.50
   1   9 -10  189.26    4.89
  -1  -9  10  184.48    4.33
  -1   9  10  185.38    6.42
   1  -9  -9    7.94    3.90
   1  -9  -9    8.05    4.78
   1   9  -9   11.77    1.87
  -1  -9   9    8.94    2.86
  -1   9   9   14.52    2.80
   1  -9  -8   22.00    3.91
   1  -9  -8   23.67    3.08
   1   9  -8   26.51    2.11
  -1  -9   8   23.62    1.93
  -1   9   8   22.83    3.00
   1  -9  -7    1.35    2.59
   1   9  -7    0.73    1.83
  -1  -9   7    2.57    1.68
  -1   9   7    3.37    2.52
   1  -9  -6   76.83    3.95
   1   9  -6   78.96    2.95
  -1  -9   6   73.62    2.85
  -1   9   6   78.40    3.92
   1  -9  -5   20.75    2.73
   1   9  -5   21.39    2.11
  -1  -9   5   17.54    2.05
  -1   9   5   22.50    2.73
   1  -9  -4  191.92    6.09
   1   9  -4  189.56    7.50
  -1  -9   4  188.55    5.10
  -1   9   4  215.11    9.71
   1  -9  -3   61.40    5.70
   1   9  -3   61.85    2.89
  -1  -9   3   63.70    2.89
  -1   9   3   67.33    3.54
   1  -9  -2   28.80    2.85
   1   9  -2   30.39    4.17
  -1  -9   2   27.15    2.39
  -1   9   2   30.35    2.81
   1  -9  -1   14.77    2.45
   1   9  -1   11.77    2.31
  -1  -9   1   13.37    4.00
  -1   9   1   14.35    2.38
   1  -9   0  248.48   10.18
   1   9   0  267.45   10.28
  -1  -9   0  234.74    6.46
  -1   9   0  236.70    6.60
   1  -9   1   68.96    3.36
   1   9   1   71.94    3.41
  -1  -9  -1   67.52    3.34
  -1   9  -1   67.72    3.20
   1  -9   2  332.57    8.93
   1   9   2  351.57    9.58
  -1  -9  -2  335.10    9.28
  -1   9  -2  330.57   12.69
   1  -9   3   80.40    3.30
   1   9   3   78.76    3.83
  -1  -9  -3   74.27    6.13
  -1   9  -3   76.75    3.29
   1  -9   4   71.31    3.23
   1   9   4   91.01    6.83
  -1  -9  -4   69.50    3.86
  -1   9  -4   71.29    3.25
   1  -9   5   49.91    4.51
   1   9   5   51.85    6.03
  -1  -9  -5   50.14    3.37
  -1   9  -5   51.51    4.61
   1  -9   6  254.27    9.09
   1   9   6  247.06    7.69
  -1  -9  -6  240.74    7.52
  -1   9  -6  243.31    6.38
   1  -9   7   93.32    5.02
   1   9   7   89.35    4.39
  -1  -9  -7   89.02    4.23
  -1   9  -7   89.98    3.43
   1  -9   8   12.95    3.34
   1   9   8   16.12    3.01
  -1  -9  -8   17.64    2.98
  -1   9  -8   15.34    2.18
   1  -9   9    5.92    1.76
   1   9   9   -0.81    4.81
  -1  -9  -9    0.33    3.88
  -1  -9  -9    0.89    2.79
  -1   9  -9    6.99    2.04
   1  -9  10   85.47    2.99
   1   9  10   94.62    7.42
  -1  -9 -10   80.46    6.42
  -1  -9 -10   93.01    4.63
   1  -9  11   62.85    3.97
   1   9  11   71.51    4.11
  -1  -9 -11   66.00    6.17
  -1  -9 -11   66.09    4.16
   1   9  12   60.74    4.14
  -1  -9 -12   73.08   10.79
  -1  -9 -12   65.69    4.31
   1  -9  13   25.87    8.59
   1   9  13   29.68    3.47
  -1  -9 -13   29.50    6.06
  -1  -9 -13   33.34    5.91
   1  -9  14    0.65    4.79
   1   9  14    1.60    5.03
  -1  -9 -14   12.81    5.50
  -1  -9 -14    4.37    3.15
   1  -9  15    6.22    5.20
   1   9  15    3.30    2.98
  -1  -9 -15    5.49    3.31
   1 -10 -15   -0.44    9.96
   1 -10 -15   -2.12    3.48
  -1 -10  15    1.30    5.34
  -1  10  15    5.34    3.10
   1 -10 -14    1.52    5.66
   1 -10 -14   -4.40    5.62
  -1  10  14   -9.68    5.30
   1 -10 -13   47.97    6.46
   1 -10 -13   42.51    4.30
  -1  10  13   45.68    4.05
   1 -10 -12   -4.00    8.38
   1 -10 -12    5.11    3.18
  -1 -10  12    3.33    4.19
  -1  10  12    3.96    3.13
   1 -10 -11   51.20    5.90
   1 -10 -11   59.52    7.07
  -1 -10  11   46.60    3.90
  -1  10  11   54.94    4.18
   1 -10 -10   -1.06    4.28
   1 -10 -10    2.83    3.07
   1  10 -10    0.42    1.99
  -1 -10  10    3.08    1.76
  -1  10  10    4.58    3.04
   1 -10  -9    3.95    7.18
   1 -10  -9   16.99    5.79
   1  10  -9   14.85    2.24
  -1 -10   9   13.32    2.02
  -1  10   9   13.89    3.35
   1 -10  -8   14.41    4.21
   1 -10  -8   16.42    3.34
   1  10  -8   19.29    2.30
  -1 -10   8   19.02    3.52
  -1  10   8   16.05    5.60
   1 -10  -7  121.86    9.14
   1  10  -7  126.51    4.33
  -1 -10   7  127.85    6.11
  -1  10   7  123.90    5.59
   1 -10  -6    6.29    2.98
   1  10  -6    7.01    2.17
  -1 -10   6    6.00    3.49
  -1  10   6    2.22    3.01
   1 -10  -5   47.25    4.04
   1  10  -5   52.61    4.95
  -1 -10   5   47.56    2.91
  -1  10   5   55.92    3.92
   1 -10  -4    5.99    2.81
   1  10  -4    3.26    2.22
  -1 -10   4    7.70    3.73
  -1  10   4   -1.26    2.90
   1 -10  -3   96.57    4.82
   1  10  -3   90.20    6.49
  -1 -10   3  102.05    6.58
  -1  10   3  105.79    4.80
   1 -10  -2    0.61    4.64
   1  10  -2    1.61    2.31
  -1 -10   2    6.29    3.93
  -1  10   2    0.81    2.74
   1 -10  -1  239.55    7.62
   1  10  -1  236.30   10.75
  -1 -10   1  234.89    7.06
  -1  10   1  233.25    7.47
   1 -10   0    9.88    2.74
   1  10   0    3.44    2.67
  -1 -10   0   11.94    2.66
  -1  10   0    8.18    2.69
   1 -10   1    9.49    2.74
   1  10   1    8.97    2.87
  -1 -10  -1    6.45    2.82
  -1  10  -1   18.46    4.76
   1 -10   2   -6.16    4.21
   1  10   2    3.31    4.71
  -1 -10  -2   -4.28    4.62
  -1  10  -2    5.56    2.46
   1 -10   3  284.16   12.20
   1  10   3  286.49    9.35
  -1 -10  -3  277.21    8.99
  -1  10  -3  276.90    8.01
   1 -10   4   16.35    2.62
   1  10   4   11.13    3.23
  -1 -10  -4   12.27    3.13
  -1  10  -4   13.93    2.59
   1 -10   5  152.60    5.21
   1  10   5  166.14    6.51
  -1 -10  -5  163.22   10.04
  -1  10  -5  155.85    8.18
   1 -10   6    2.73    2.17
   1  10   6    3.35    3.01
  -1 -10  -6    1.53    2.99
  -1  10  -6    2.18    2.29
   1 -10   7   13.76    2.40
   1  10   7   19.43    3.44
  -1 -10  -7   17.52    3.41
  -1  10  -7   14.91    2.57
   1 -10   8    6.46    3.61
   1  10   8    9.97    3.20
  -1 -10  -8    5.78    3.19
  -1  10  -8    6.37    2.39
   1 -10   9  171.50    7.48
   1  10   9  180.84    7.14
  -1 -10  -9  180.79    9.26
  -1 -10  -9  163.34    7.16
  -1  10  -9  172.22    8.38
   1 -10  10    6.19    1.95
   1  10  10    6.02    3.25
  -1 -10 -10   -7.82    4.61
  -1 -10 -10    2.80    3.34
   1 -10  11    3.17    4.29
   1 -10  11   10.30    1.98
   1  10  11    8.44    3.49
  -1 -10 -11    9.57    8.11
  -1 -10 -11   13.04    3.51
   1 -10  12    8.91    3.15
   1  10  12    4.86    5.63
  -1 -10 -12    1.57    5.23
  -1 -10 -12    3.29    3.40
   1  10  13   58.92    7.84
  -1 -10 -13   76.50    7.79
  -1 -10 -13   66.26    5.02
   1 -10  14    3.06    4.94
   1  10  14    3.92    3.32
  -1 -10 -14    5.12    9.88
  -1 -10 -14    6.08    3.64
   1 -11 -13    8.24    5.68
   1 -11 -13    0.95    3.76
  -1  11  13    0.56    5.91
   1 -11 -12    3.51    8.93
   1 -11 -12   -0.21    3.73
  -1  11  12    5.35    6.21
   1 -11 -11   -3.64    4.93
   1 -11 -11    2.21    3.54
   1  11 -11    0.70    2.49
  -1 -11  11    0.42    1.99
  -1  11  11   -0.43    3.46
   1 -11 -10   96.65    7.41
   1 -11 -10   99.79    5.79
   1  11 -10   88.09    3.98
  -1 -11  10   81.21    5.52
  -1  11  10   94.98    5.70
   1 -11  -9   -3.75    7.45
   1 -11  -9   -1.59    3.53
   1  11  -9    0.22    2.34
  -1 -11   9    3.25    2.13
  -1  11   9    2.41    3.48
   1 -11  -8   29.11    5.04
   1 -11  -8   25.12    4.11
   1  11  -8   31.36    2.85
  -1 -11   8   25.25    2.64
  -1  11   8   27.82    4.09
   1 -11  -7    6.85    3.58
   1  11  -7   11.83    2.59
  -1 -11   7   10.12    2.44
  -1  11   7   13.56    3.58
   1  11  -6   62.96    5.79
  -1 -11   6   52.17    3.39
  -1  11   6   56.18    4.64
   1 -11  -5    4.76    3.43
   1  11  -5    3.73    2.58
  -1 -11   5    5.84    2.57
  -1  11   5    4.15    3.46
   1  11  -4  229.17    7.69
  -1 -11   4  246.21    7.81
  -1  11   4  255.56    9.33
   1 -11  -3   18.60    3.55
   1  11  -3   18.04    2.90
  -1 -11   3   11.12    2.96
  -1  11   3   13.55    5.92
   1 -11  -2    6.78    3.28
   1  11  -2   13.06    2.99
  -1 -11   2    8.90    2.96
  -1  11   2    5.42    3.35
   1 -11  -1   -3.09    3.06
   1  11  -1    2.20    2.83
  -1 -11   1    1.26    2.87
  -1  11   1    6.99    3.06
   1 -11   0  175.95   10.68
   1  11   0  178.06   10.49
  -1 -11   0  168.45    6.66
  -1  11   0  170.22    6.62
   1 -11   1   11.16    3.11
   1  11   1   11.23    3.29
  -1 -11  -1    7.81    5.50
  -1  11  -1   10.97    3.06
   1 -11   2   77.38    4.40
   1  11   2   74.54    4.84
  -1 -11  -2   75.97    4.80
  -1  11  -2   79.07    4.36
   1 -11   3   24.44    3.22
   1  11   3   28.27    3.78
  -1 -11  -3   21.95    3.57
  -1  11  -3   25.85    5.39
   1 -11   4   18.62    2.99
   1  11   4   13.14    3.78
  -1 -11  -4   15.94    3.69
  -1  11  -4   14.08    3.02
   1  11   5  -10.30    6.00
  -1 -11  -5  -13.63    5.87
  -1  11  -5   -0.84    4.56
   1 -11   6  106.29    4.60
   1  11   6  107.38    9.94
  -1 -11  -6  122.68    6.06
  -1  11  -6  116.70    4.84
   1 -11   7   46.09    3.27
   1  11   7   47.35    7.81
  -1 -11  -7   52.33    4.53
  -1  11  -7   49.87    3.59
   1 -11   8   37.91    3.02
   1  11   8   30.56    7.61
  -1 -11  -8   40.25    4.66
  -1  11  -8   46.57    3.45
   1 -11   9    2.86    2.26
   1  11   9    6.63    6.10
  -1 -11  -9   -3.26    4.84
  -1 -11  -9    4.79    3.65
  -1  11  -9    0.50    4.31
   1 -11  10   59.39    5.10
   1  11  10   55.81    8.49
  -1 -11 -10   58.94    6.84
  -1 -11 -10   60.34    5.22
   1 -11  11   24.87    2.52
   1  11  11   22.20    4.24
  -1 -11 -11   34.61   10.35
  -1 -11 -11   29.75    4.44
   1 -11  12   41.74    2.79
   1  11  12   45.37    4.74
  -1 -11 -12   40.53    7.11
  -1 -11 -12   50.13    4.98
   1  11  13    4.55    3.67
  -1 -11 -13    1.98    5.84
  -1 -11 -13   -4.55    3.89
   1 -12 -12   37.00    6.97
   1 -12 -12   26.31    8.29
  -1  12  12   35.38    4.82
   1 -12 -11   11.40    6.04
   1 -12 -11   12.95    4.56
   1  12 -11   21.56    3.34
  -1 -12  11   17.09    4.21
  -1  12  11   14.11    4.43
   1 -12 -10    0.75    5.35
   1 -12 -10   -7.11    7.13
   1  12 -10    4.72    2.72
  -1 -12  10    4.71    2.39
  -1  12  10   -6.30    6.88
   1 -12  -9   19.38    9.53
   1 -12  -9   24.22    4.54
   1  12  -9   14.72    3.14
  -1 -12   9   14.14    2.73
  -1  12   9   17.43    7.55
   1 -12  -8   55.33    6.67
   1 -12  -8   57.74    8.86
   1  12  -8   57.07    3.86
  -1 -12   8   46.49    5.73
  -1  12   8   53.62    8.95
   1 -12  -7   73.26    5.63
   1  12  -7   66.86    6.62
  -1 -12   7   60.89    6.34
  -1  12   7   80.40    9.30
   1 -12  -6   34.06    4.76
   1  12  -6   29.75    3.44
  -1 -12   6   26.55    3.31
  -1  12   6   29.71    7.90
   1 -12  -5   21.19    4.49
   1  12  -5    8.07    3.17
  -1 -12   5    7.72    3.05
  -1  12   5   12.42    4.35
   1 -12  -4    9.08    4.21
   1  12  -4   11.13    3.29
  -1 -12   4   11.25    3.27
  -1  12   4   11.69    4.11
   1  12  -3  138.02    6.21
  -1 -12   3  146.71    6.44
  -1  12   3  158.50    7.60
   1 -12  -2   64.97    8.78
   1  12  -2   67.21    4.70
  -1 -12   2   63.07    4.59
  -1  12   2   75.93    5.25
   1 -12  -1   36.54    4.47
   1  12  -1   48.09    7.16
  -1 -12   1   40.69    7.04
  -1  12   1   47.03    7.55
   1 -12   0   12.06    3.85
   1  12   0   14.31    3.79
  -1 -12   0   19.21    6.48
  -1  12   0   13.56    3.85
   1 -12   1   50.90    4.55
   1  12   1   49.92    4.72
  -1 -12  -1   46.16    4.57
  -1  12  -1   45.83    4.45
   1 -12   2   49.80    4.32
   1  12   2   44.07    8.06
  -1 -12  -2   50.38    4.70
  -1  12  -2   40.62    7.21
   1 -12   3   69.16    7.71
   1  12   3   70.07    9.14
  -1 -12  -3   77.77    5.48
  -1  12  -3   72.17    4.78
   1 -12   4   43.51    6.81
   1  12   4   51.43    4.98
  -1 -12  -4   45.99    8.43
  -1  12  -4   46.61    4.11
   1 -12   5   -0.99    5.17
   1  12   5    9.53    4.00
  -1 -12  -5    6.68    3.81
  -1  12  -5    5.22    3.04
   1 -12   6    4.38    4.86
   1  12   6    7.19    3.97
  -1 -12  -6   -1.32    3.99
  -1  12  -6    2.88    5.05
   1 -12   7   18.57    5.09
   1  12   7   22.70    4.37
  -1 -12  -7   13.99    7.61
  -1  12  -7   20.54    3.42
   1 -12   8   49.61    5.79
   1  12   8   54.27    5.36
  -1 -12  -8   44.24    5.35
  -1  12  -8   55.88    4.11
   1 -12   9   31.80    3.13
   1  12   9   31.64    4.92
  -1 -12  -9   29.69    6.63
  -1 -12  -9   30.43    5.01
  -1  12  -9   28.90    5.70
   1 -12  10   10.43    2.55
   1  12  10    2.15    4.27
  -1 -12 -10   -0.26    5.94
  -1 -12 -10   11.32    4.44
  -1  12 -10    3.24    2.98
   1 -12  11    5.30    2.40
   1  12  11    0.93    4.15
  -1 -12 -11   -5.85   10.05
  -1 -12 -11    2.07    4.25
   1 -13 -10    1.65    6.18
   1 -13 -10    9.58    8.07
   1  13 -10    4.18    3.16
  -1 -13  10    9.61    4.52
  -1  13  10    4.50    4.56
   1 -13  -9   54.82   13.18
   1 -13  -9   75.49    6.57
   1  13  -9   64.09    4.70
  -1 -13   9   53.79    4.00
  -1  13   9   66.12    6.39
   1 -13  -8    0.75    5.53
   1 -13  -8    5.82    4.64
   1  13  -8    4.98    5.07
  -1 -13   8   -0.37    2.79
  -1  13   8   -1.72    4.51
   1 -13  -7   19.69    8.70
   1  13  -7   11.05    3.48
  -1 -13   7   15.62    3.29
  -1  13   7   23.53    4.95
   1 -13  -6    9.33    4.61
   1  13  -6    6.72    3.37
  -1 -13   6    7.37    3.21
  -1  13   6   14.82    4.63
   1  13  -5  133.22   10.56
  -1 -13   5  138.09   10.25
  -1  13   5  145.70    8.58
   1 -13  -4   15.15    8.13
   1  13  -4   15.23    3.74
  -1 -13   4   19.50    6.18
  -1  13   4   11.18    4.68
   1 -13  -3   26.43    5.02
   1  13  -3   19.69    4.37
  -1 -13   3   26.53    4.10
   1 -13  -2    5.28    4.19
   1  13  -2   -1.67    3.58
  -1 -13   2   -0.26    3.51
  -1  13   2   -5.69    6.97
   1 -13  -1   44.04    5.59
   1  13  -1   60.51    5.06
  -1 -13   1   54.19    4.97
  -1  13   1   46.45    5.56
   1 -13   0    9.77    6.90
   1  13   0    9.09    6.71
  -1 -13   0    8.42    3.97
  -1  13   0    6.74    4.08
   1 -13   1  100.74    6.42
   1  13   1  108.33    6.80
  -1 -13  -1  108.91    6.83
  -1  13  -1   94.82    6.49
   1 -13   2   16.64    4.02
   1  13   2   11.72    4.46
  -1 -13  -2   12.54    4.37
  -1  13  -2   11.53    3.95
   1 -13   3    0.53    3.77
   1  13   3    5.70    4.58
  -1 -13  -3   22.57    7.98
  -1  13  -3    7.86    3.79
   1 -13   4   11.62    3.55
   1  13   4    5.14    4.55
  -1 -13  -4    8.97    4.49
  -1  13  -4    5.03    6.07
   1 -13   5  102.70    5.80
   1  13   5  119.35    7.83
  -1 -13  -5  111.36    7.69
  -1  13  -5  108.91    5.97
   1 -13   6    4.04    3.21
   1  13   6    5.39    7.73
  -1 -13  -6    4.26    7.77
  -1  13  -6   18.10    5.94
   1 -13   7    8.13    3.18
   1  13   7   -1.23    8.19
  -1 -13  -7    5.66    4.79
  -1  13  -7   10.96    3.53
   1 -13   8   -2.33    2.87
   1  13   8    3.55    7.59
  -1 -13  -8    7.92    4.46
  -1  13  -8   -2.97    3.36
   1 -13   9   14.50    5.29
   1  13   9    9.33    8.71
  -1 -13  -9   18.99    7.07
  -1 -13  -9   24.63    8.75
  -1  13  -9   18.99    6.38
   1 -14  -7   14.62    5.41
   1  14  -7   14.36    3.74
  -1 -14   7    9.32    3.51
  -1  14   7   12.73    9.02
   1 -14  -6   30.19    9.76
   1  14  -6   11.49    6.91
  -1 -14   6   23.36    3.98
  -1  14   6   31.34    9.59
   1 -14  -5    5.71    5.00
   1  14  -5   -3.04    3.80
  -1 -14   5    6.17    3.58
  -1  14   5   10.15    8.48
   1  14  -4   23.87    7.61
  -1 -14   4   24.20    4.31
  -1  14   4   13.95    9.58
   1  14  -3   19.00    4.20
  -1 -14   3    2.83    4.18
  -1  14   3    8.83    5.11
   1 -14  -2   77.77    6.77
   1  14  -2   62.99    6.07
  -1 -14   2   68.55    5.96
  -1  14   2   71.39    6.76
   1 -14  -1    2.13    4.57
   1  14  -1   -3.06    7.06
  -1 -14   1   -1.50    4.11
  -1  14   1    3.21    4.45
   1 -14   0    9.74    4.81
   1  14   0   12.75    4.61
  -1 -14   0   10.85    4.91
  -1  14   0   -1.21    8.26
   1 -14   1   21.56    4.89
   1  14   1   15.63    4.90
  -1 -14  -1   21.23    8.40
  -1  14  -1   19.02    4.72
   1 -14   2   53.59    5.63
   1  14   2   53.86    6.33
  -1 -14  -2   49.02    6.35
  -1  14  -2   59.87    5.60
   1 -14   3    9.87    4.18
   1  14   3    3.22    8.33
  -1 -14  -3   -1.51    4.88
  -1  14  -3    2.25    6.96
   1 -14   4   45.24    8.83
   1  14   4   53.17    6.50
  -1 -14  -4   58.00    6.51
  -1  14  -4   55.92    5.26
   1 -14   5    1.79    6.26
   1  14   5   -3.72    5.04
  -1 -14  -5   -1.81    8.39
  -1  14  -5    3.90    3.72
   1 -14   6   -0.24    6.05
   1  14   6   -4.26    5.03
  -1 -14  -6    8.65    4.98
  -1  14  -6   -1.29    3.74
   1 -14   7    5.35    3.48
   1  14   7   -0.19    5.10
  -1 -14  -7   -0.83    5.07
  -1  14  -7    6.39    6.14
  -2   0  20  137.42   10.78
  -2   0  19    2.25    5.52
  -2   0  18   10.91    5.40
  -2   0  17    3.57    4.58
  -2   0  16  242.62   11.01
   2   0 -15   -3.73    4.03
  -2   0  15   -1.85    3.93
   2   0 -14  472.76   16.95
  -2   0  14  458.39   16.01
   2   0 -13    6.05    5.40
  -2   0  13   -1.72    3.03
   2   0 -12  112.63    4.94
  -2   0  12  113.27    7.96
   2   0 -11    0.14    2.41
  -2   0  11   -0.68    2.45
   2   0 -10 1298.77   44.39
  -2   0  10 1275.41   44.13
   2   0  -9    1.99    3.21
  -2   0   9   -2.63    3.12
   2   0  -8 1160.28   40.14
   2   0  -8 1240.30   25.15
  -2   0   8 1088.97   33.22
   2   0  -7    2.56    1.45
   2   0  -7    1.73    0.21
  -2   0   7    1.42    1.53
  -2   0   7    1.98    0.20
   2   0  -6 1361.30   40.38
  -2   0   6 1366.97   45.45
   2   0  -5    0.23    1.01
   2   0  -5    1.26    0.24
  -2   0   5    1.88    1.05
   2   0  -4 2017.57   74.18
   2   0  -4 2385.84   76.45
  -2   0   4 1940.65   75.73
   2   0  -3    0.22    0.68
  -2   0   3    0.66    0.72
   2   0  -2  184.21    2.20
   2   0  -2  178.67    1.85
   2   0  -1    5.94    0.48
  -2   0   1    4.85    0.60
   2   0   0 5671.14  421.18
  -2   0   0 5570.26  414.29
   2   0   1    2.81    0.61
  -2   0  -1    2.61    0.61
   2   0   2  657.65   11.49
  -2   0  -2  697.02   11.45
  -2   0  -2  657.87   11.66
   2   0   3    0.87    0.73
   2   0   3    1.36    0.61
  -2   0  -3    0.17    0.49
  -2   0  -3    1.51    0.66
   2   0   4   44.04    0.92
   2   0   4   47.11    1.00
  -2   0  -4   43.78    1.50
  -2   0  -4   44.63    1.03
   2   0   5    2.93    0.78
   2   0   5    2.23    0.68
  -2   0  -5    2.52    0.84
  -2   0  -5    0.50    0.77
   2   0   6 4002.98  232.12
   2   0   6 4073.83  228.72
  -2   0  -6 3513.52  208.24
  -2   0  -6 3694.14  213.86
   2   0   7    0.77    1.17
   2   0   7    4.40    1.25
  -2   0  -7    2.49    1.23
  -2   0  -7    1.64    1.52
   2   0   8   19.72    1.53
   2   0   8   21.41    1.53
  -2   0  -8   20.14    2.65
  -2   0  -8   19.76    1.12
   2   0   9    1.48    2.61
   2   0   9    1.14    1.37
  -2   0  -9    3.06    1.68
  -2   0  -9    0.70    1.71
   2   0  10  313.99    7.02
   2   0  10  298.55    4.67
  -2   0 -10  301.05    7.39
  -2   0 -10  301.89    5.37
   2   0  11    4.55    1.99
   2   0  11    3.14    0.85
  -2   0 -11   -3.29    3.53
   2   0  12   63.16    3.20
   2   0  12   62.19    1.44
  -2   0 -12   57.34    3.42
   2   0  13    0.61    4.18
   2   0  13    3.13    0.91
  -2   0 -13    0.63    2.68
   2   0  14    4.28    2.94
   2   0  14    9.12    1.00
  -2   0 -14    9.38    5.50
   2   0  15    0.44    3.08
   2   0  15    1.52    0.84
  -2   0 -15    8.85    3.54
   2   0  16   41.50    4.22
  -2   0 -16   40.11    4.91
   2   0  17   -0.19    3.68
   2   0  18   61.44    5.73
   2   0  19   -2.63    4.57
  -2   1  20    4.55    6.18
  -2  -1  20    1.70   10.55
  -2   1  19   11.85    6.00
  -2  -1  19   15.38    5.97
   2  -1 -18   35.57    6.69
  -2   1  18   41.02   10.24
  -2  -1  18   37.46    6.26
   2  -1 -17  135.06    8.95
  -2   1  17  124.22    8.09
  -2  -1  17  129.15   13.54
   2  -1 -16   57.68   10.42
  -2   1  16   66.88    5.77
  -2  -1  16   60.56    5.92
   2  -1 -15   28.74    4.49
  -2   1  15   22.59    4.56
  -2  -1  15   20.81    4.50
   2  -1 -14   46.04    4.75
  -2   1  14   50.22    4.47
  -2  -1  14   47.49    4.55
   2  -1 -13  349.32   17.10
  -2   1  13  346.50   11.40
  -2  -1  13  342.90   11.51
   2  -1 -12  310.01    9.73
  -2   1  12  300.74    9.17
  -2  -1  12  294.07   13.74
   2  -1 -11  388.65   10.75
   2  -1 -11  368.60    5.57
  -2   1  11  388.21   11.05
  -2  -1  11  370.25   10.42
   2  -1 -10   75.51    3.40
   2   1 -10   78.68    3.61
   2  -1 -10   78.41    1.02
  -2   1  10   82.69    5.85
  -2  -1  10   71.84    5.56
  -2   1  10   74.73    1.25
   2  -1  -9   29.10    2.36
   2   1  -9   32.99    2.48
   2  -1  -9   30.71    0.61
  -2   1   9   32.93    2.45
  -2  -1   9   33.19    2.37
  -2   1   9   30.90    0.58
   2  -1  -8  488.01   13.81
   2   1  -8  502.23   11.29
   2  -1  -8  474.03    7.23
  -2   1   8  500.40   11.14
  -2  -1   8  471.46   14.25
  -2   1   8  482.96    6.58
   2  -1  -7 1693.61   61.42
   2   1  -7 1709.64   62.85
   2  -1  -7 1884.18   57.06
  -2   1   7 1700.61   62.09
  -2  -1   7 1581.93   59.06
  -2   1   7 2019.38   58.99
   2  -1  -6    4.92    1.30
  -2   1   6    7.09    1.31
  -2  -1   6    8.07    1.37
  -2   1   6    6.92    0.64
   2  -1  -5  423.54    7.21
   2  -1  -5  410.07    5.15
  -2   1   5  418.14    7.23
  -2  -1   5  390.05    7.18
  -2   1   5  424.78    5.27
   2  -1  -4  211.98    3.11
  -2   1   4  209.42    3.16
  -2   1   4  210.87    2.16
   2  -1  -3  816.71   15.44
   2  -1  -3  790.86   14.43
  -2   1   3  749.06   16.19
   2  -1  -2 1295.35   32.84
   2   1  -2 1420.17   34.31
   2  -1  -2 1322.64   32.43
  -2  -1   2 1407.42   33.60
  -2   1   2 1340.43   32.61
   2  -1  -1 2309.14   77.68
   2   1  -1 2164.05   73.27
   2  -1  -1 2109.78   72.61
  -2  -1   1 2102.52   71.66
  -2   1   1 2161.06   74.04
   2   1   0  379.58    5.41
   2  -1   0  388.16    4.99
  -2  -1   0  382.99    4.84
   2   1   1   18.74    0.63
  -2  -1  -1   18.93    0.64
   2  -1   2  723.84   11.82
   2   1   2  720.67   12.50
  -2  -1  -2  697.32   12.24
   2  -1   3 1022.42   21.33
   2  -1   3  996.45   23.57
   2   1   3 1006.70   21.41
  -2  -1  -3  964.32   21.05
  -2  -1  -3  966.83   22.24
   2  -1   4  119.08    1.63
   2  -1   4  112.53    1.74
   2   1   4  117.00    2.25
  -2  -1  -4  120.40    1.88
  -2   1  -4  112.99    1.73
   2   1   5 1305.64   34.90
   2  -1   5 1296.62   34.15
   2   1   5 1265.13   32.62
  -2  -1  -5 1271.64   34.72
  -2   1  -5 1206.44   32.97
  -2  -1  -5 1269.26   33.40
   2   1   6   80.68    2.88
   2  -1   6   79.30    2.67
   2  -1   6   79.70    2.17
   2   1   6   77.98    2.08
  -2  -1  -6   78.62    2.02
  -2   1  -6   74.87    2.85
  -2  -1  -6   78.70    1.55
   2   1   7  199.88    3.74
   2  -1   7  203.22    3.64
   2  -1   7  206.62    4.04
   2   1   7  196.36    2.88
  -2  -1  -7  197.03    3.96
  -2   1  -7  186.06    5.20
  -2  -1  -7  193.50    4.16
   2   1   8   56.32    1.99
   2  -1   8   53.45    1.90
   2  -1   8   55.35    1.33
  -2  -1  -8   52.46    3.41
  -2   1  -8   52.00    3.27
  -2  -1  -8   53.84    1.50
   2   1   9  940.49   25.27
   2  -1   9  931.69   25.05
   2  -1   9  931.52   21.24
   2   1   9  880.20   22.80
  -2  -1  -9  911.06   25.92
  -2   1  -9  871.35   24.82
  -2  -1  -9  963.47   26.36
   2   1  10   10.87    1.98
   2  -1  10   10.65    0.92
   2   1  10   12.94    1.00
  -2  -1 -10    9.94    3.50
  -2   1 -10   11.15    2.07
  -2  -1 -10   11.24    2.06
   2   1  11   41.13    2.59
   2  -1  11   35.29    4.30
   2  -1  11   40.41    1.17
   2   1  11   42.39    1.31
  -2  -1 -11   41.21    2.90
  -2   1 -11   34.08    2.84
  -2  -1 -11   40.60    1.77
   2   1  12   13.73    4.06
   2  -1  12    6.50    2.41
   2  -1  12    8.81    1.47
   2   1  12    9.71    1.73
  -2  -1 -12   12.43    4.54
  -2   1 -12   10.81    2.57
  -2  -1 -12    8.09    1.45
   2   1  13  244.09    7.66
   2  -1  13  241.32    7.50
   2   1  13  233.39    5.51
  -2  -1 -13  242.10    8.20
  -2  -1 -13  250.51    6.94
   2   1  14   24.39    3.41
   2  -1  14   27.50    3.28
   2  -1  14   24.81    1.51
   2   1  14   25.87    1.30
   2  -1  14   30.48    1.95
  -2  -1 -14   22.87    6.04
   2   1  15  123.58    5.67
   2  -1  15  117.79    5.46
   2   1  15  108.40    2.38
   2  -1  15  110.38    3.00
  -2  -1 -15  113.76    6.20
   2   1  16    0.04    3.46
   2  -1  16    0.49    5.60
  -2  -1 -16    1.80    3.84
   2  -1  17    5.61    3.65
  -2  -1 -17   -6.45    4.43
   2  -1  18   -0.05    3.97
  -2  -1 -18    1.19    4.86
   2  -1  19   95.36   11.36
   2  -2 -20   -0.28    6.54
  -2  -2  20    6.65    6.16
   2  -2 -19   51.79    7.66
  -2  -2  19   42.45   11.98
   2  -2 -18    7.03    9.28
  -2   2  18    6.47    5.35
  -2  -2  18   13.73    5.43
   2  -2 -17    4.31    4.85
  -2   2  17    4.33    4.56
  -2  -2  17  -11.58    8.11
   2  -2 -16    3.98    4.45
  -2   2  16    4.48    4.36
  -2  -2  16   -2.82    4.31
   2  -2 -15  244.91   10.71
  -2   2  15  241.95   10.25
  -2  -2  15  228.19   10.41
   2  -2 -14  174.28    7.73
  -2   2  14  178.96   11.68
  -2  -2  14  159.78    7.45
  -2   2  14  160.97    2.70
   2  -2 -13  129.32    9.81
   2  -2 -13  133.38    2.92
  -2   2  13  141.51    6.48
  -2  -2  13  130.10    6.12
   2  -2 -12   -3.52    2.82
  -2   2  12   -2.73    2.88
  -2  -2  12    4.86    2.92
  -2   2  12    1.65    0.65
   2  -2 -11  109.89    7.36
   2  -2 -11  108.28    1.65
  -2   2  11  115.44    4.67
  -2  -2  11  109.14    4.76
   2  -2 -10   36.21    1.43
  -2   2  10   37.24    2.92
  -2  -2  10   33.15    2.92
  -2   2  10   34.37    0.92
   2  -2  -9  605.80   19.23
  -2   2   9  587.56   14.72
  -2  -2   9  559.42   19.18
  -2   2   9  567.08   10.66
   2  -2  -8  678.00   15.94
   2  -2  -8  608.34   10.64
  -2   2   8  659.58   15.67
  -2  -2   8  614.26   15.54
  -2   2   8  639.41   12.13
   2  -2  -7    3.96    1.55
   2  -2  -7    4.36    1.00
  -2   2   7    0.07    1.58
  -2  -2   7    1.55    1.71
  -2   2   7    3.17    1.02
   2  -2  -6   20.40    1.51
   2  -2  -6   17.71    0.69
   2   2  -6   19.73    0.31
  -2   2   6   20.08    1.54
  -2  -2   6   16.08    1.65
  -2  -2   6   19.33    0.30
  -2   2   6   19.61    0.68
   2  -2  -5  853.80   18.87
   2  -2  -5  785.89   15.26
  -2   2   5  833.67   18.65
  -2   2   5  811.08   15.35
   2  -2  -4 1340.28   38.88
   2   2  -4 1495.17   36.16
   2  -2  -4 1333.83   35.55
  -2   2   4 1310.24   38.23
  -2  -2   4 1548.30   37.35
  -2   2   4 1403.51   36.67
   2  -2  -3  801.78   18.33
   2  -2  -3  828.83   17.11
  -2   2   3  858.31   17.37
   2  -2  -2 3740.65  206.41
   2   2  -2 3850.95  206.82
   2  -2  -2 3664.07  199.47
  -2  -2   2 3837.22  203.94
  -2   2   2 3839.01  211.66
   2   2  -1   80.38    1.45
   2  -2  -1   80.98    1.73
  -2  -2   1   80.49    1.05
  -2   2   1   81.03    1.18
   2   2   0 3249.22  154.71
   2  -2   0 3258.62  156.67
  -2  -2   0 3203.81  152.92
  -2   2   0 3289.61  157.83
   2   2   1 4179.59  252.11
   2  -2   1 4230.49  251.12
  -2  -2  -1 4247.12  251.63
  -2   2  -1 4254.21  252.52
   2   2   2 2860.12  124.86
   2  -2   2 2846.01  124.47
  -2  -2  -2 2807.32  122.83
   2   2   3   42.84    1.00
   2  -2   3   40.24    1.43
  -2  -2  -3   42.84    1.01
   2  -2   4   78.99    2.16
   2   2   4   75.98    2.01
   2  -2   4   75.72    1.23
  -2  -2  -4   74.05    1.36
   2  -2   5  698.39   13.83
   2  -2   5  681.29   12.96
   2   2   5  646.96   13.98
   2  -2   5  695.31   13.80
  -2  -2  -5  622.50   13.21
  -2  -2  -5  655.67   12.53
   2  -2   6  991.96   24.35
   2  -2   6  931.77   22.25
   2   2   6  976.13   22.60
   2  -2   6 1008.16   24.17
  -2  -2  -6  976.18   25.28
  -2  -2  -6  969.74   25.14
   2  -2   7  258.23    4.79
   2  -2   7  240.17    5.04
   2   2   7  256.46    4.04
   2  -2   7  260.25    3.76
  -2  -2  -7  255.15    5.22
  -2  -2  -7  253.24    4.18
   2  -2   8  562.59   15.29
   2   2   8  540.93   12.28
   2  -2   8  569.26   11.68
  -2  -2  -8  553.56   13.16
  -2  -2  -8  570.08   11.29
   2  -2   9    2.38    1.66
   2  -2   9    3.12    1.67
   2   2   9    2.59    1.04
   2  -2   9    4.78    1.37
  -2  -2  -9    3.93    3.22
  -2  -2  -9    3.23    2.00
   2  -2  10   52.38    2.50
   2  -2  10   51.99    2.21
   2   2  10   50.05    2.44
   2  -2  10   49.21    1.25
  -2  -2 -10   50.01    2.92
  -2  -2 -10   50.85    1.75
   2  -2  11  203.79    5.58
   2  -2  11  206.40    3.40
   2   2  11  204.03    3.67
   2  -2  11  200.81    3.13
  -2  -2 -11  200.95    6.20
  -2  -2 -11  202.73    4.20
   2  -2  12  452.98   12.30
   2  -2  12  453.46    9.46
   2   2  12  422.49    8.37
   2  -2  12  442.72    7.68
  -2  -2 -12  442.24   13.42
  -2  -2 -12  485.99   13.16
   2  -2  13  137.20    5.18
   2   2  13  129.66    4.07
   2  -2  13  138.71    3.26
  -2  -2 -13  133.85    5.88
  -2  -2 -13  135.89    5.21
   2  -2  14   -3.49    5.15
   2   2  14    5.65    1.29
  -2  -2 -14    4.30    5.68
  -2  -2 -14    6.73    1.79
   2  -2  15   47.12    4.09
   2   2  15   39.58    1.73
   2  -2  15   39.59    1.16
  -2  -2 -15   42.28    4.76
  -2  -2 -15   43.25    2.36
   2  -2  16   95.07    9.06
  -2  -2 -16   94.24    6.47
  -2  -2 -16   93.13    3.17
   2  -2  17   43.18    4.72
  -2  -2 -17   39.78    5.71
   2  -2  18   21.59    4.72
  -2  -2 -18   30.35    5.66
   2  -2  19   -2.01    4.41
  -2  -2 -19    2.67    5.64
   2  -3 -19   -0.16    5.96
  -2  -3  19   -8.80    5.99
   2  -3 -18   62.72    7.23
  -2  -3  18   47.32    6.95
   2  -3 -17    7.59    5.12
  -2  -3  17    3.92    4.90
   2  -3 -16  114.17    7.81
  -2  -3  16  103.11    7.19
   2  -3 -15   15.13    4.45
   2  -3 -15   14.65    1.28
  -2  -3  15   17.32    4.40
  -2   3  15   14.09    0.98
   2  -3 -14    7.79    3.79
   2  -3 -14    0.84    1.80
  -2  -3  14    1.75    3.67
  -2   3  14    4.60    1.55
   2  -3 -13   35.17    6.67
   2  -3 -13   30.14    1.26
  -2  -3  13   32.96    4.04
  -2   3  13   32.41    1.85
   2  -3 -12  405.34   12.57
   2  -3 -12  365.65    7.88
  -2  -3  12  375.16   12.29
  -2   3  12  386.67    6.48
   2  -3 -11   43.78    3.29
   2  -3 -11   34.18    1.20
  -2   3  11   36.24    3.27
  -2  -3  11   33.51    5.58
  -2   3  11   33.55    1.21
   2  -3 -10  411.82   10.74
   2  -3 -10  379.29    6.32
  -2  -3  10  375.98   10.74
  -2   3  10  367.32    7.58
   2  -3  -9   18.91    2.46
  -2  -3   9   17.26    2.57
  -2   3   9   20.72    1.62
   2  -3  -8  316.03    9.82
   2  -3  -8  285.22    4.43
  -2  -3   8  276.41    7.06
  -2  -3   8  289.20    3.03
  -2   3   8  292.74    4.43
   2  -3  -7   51.05    1.24
   2   3  -7   47.34    0.84
  -2  -3   7   44.28    4.06
  -2   3   7   49.82    1.20
   2  -3  -6 2045.26   86.95
   2  -3  -6 2069.96   84.31
   2   3  -6 2451.47   87.42
  -2  -3   6 2472.25   87.47
  -2   3   6 2069.16   83.45
   2  -3  -5   17.76    1.45
   2  -3  -5   19.07    0.92
   2   3  -5   18.80    0.84
  -2   3   5   18.31    0.89
   2  -3  -4   52.11    1.58
   2  -3  -4   51.00    1.16
   2   3  -4   51.36    0.79
   2   3  -3   62.02    1.38
   2  -3  -3   61.49    1.25
  -2  -3   3   64.84    0.96
  -2   3   3   63.37    1.21
   2   3  -2 1851.85   57.63
   2  -3  -2 1712.89   55.52
  -2  -3   2 1912.47   61.66
  -2   3   2 1741.10   55.81
   2   3  -1 1023.95   22.42
   2  -3  -1 1019.80   25.07
  -2  -3   1 1024.26   22.37
  -2   3   1 1016.95   22.83
   2   3   0 5467.81  415.23
   2  -3   0 5434.88  415.59
  -2  -3   0 5540.30  411.82
  -2   3   0 5579.54  417.01
   2   3   1   20.01    0.88
   2  -3   1   18.01    0.88
  -2  -3  -1   21.07    0.89
   2   3   2  101.18    1.68
   2  -3   2  101.60    1.63
  -2  -3  -2  101.35    1.69
   2  -3   3   58.87    1.24
  -2  -3  -3   63.53    1.39
  -2   3  -3   63.27    1.95
   2   3   4 4158.84  258.07
   2  -3   4 4078.05  245.91
  -2  -3  -4 3979.41  248.20
   2  -3   5  146.75    2.98
  -2  -3  -5  140.01    3.10
  -2  -3  -5  148.18    2.55
   2  -3   6  259.97    4.92
   2   3   6  269.98    4.40
   2  -3   6  253.15    3.77
  -2  -3  -6  250.33    5.32
  -2  -3  -6  265.09    4.52
   2  -3   7   13.84    1.57
   2  -3   7   12.19    1.14
   2   3   7   11.48    1.19
   2  -3   7   13.24    0.88
  -2  -3  -7   10.52    1.75
  -2  -3  -7   10.05    1.21
   2  -3   8 1286.21   39.53
   2  -3   8 1199.79   38.33
   2   3   8 1231.77   35.57
   2  -3   8 1198.69   31.70
  -2  -3  -8 1232.98   40.18
  -2  -3  -8 1231.20   36.10
   2  -3   9   30.23    3.62
   2  -3   9   33.03    1.46
   2   3   9   33.10    2.47
   2  -3   9   33.00    1.06
  -2  -3  -9   34.44    2.55
  -2  -3  -9   35.49    1.61
   2  -3  10  696.05   18.47
   2  -3  10  650.29   14.11
   2   3  10  655.21   14.79
   2  -3  10  674.24   14.91
  -2  -3 -10  673.47   19.45
  -2  -3 -10  659.86   18.45
   2  -3  11   92.41    3.67
   2  -3  11   97.34    3.19
   2   3  11   86.65    2.30
   2  -3  11   87.06    1.66
  -2  -3 -11   85.01    6.71
  -2  -3 -11   93.60    2.63
   2  -3  12   11.56    4.33
   2  -3  12    8.63    1.14
   2   3  12    9.23    1.45
   2  -3  12   11.16    1.52
  -2  -3 -12    6.62    3.05
  -2  -3 -12   11.13    1.66
   2  -3  13   12.50    2.97
   2  -3  13   18.42    1.77
   2   3  13   16.54    1.57
   2  -3  13   16.58    0.98
  -2  -3 -13   12.14    3.54
  -2  -3 -13   18.36    1.93
   2  -3  14  394.46   17.72
   2  -3  14  355.24    7.37
   2   3  14  368.81    7.96
   2  -3  14  385.32    7.59
  -2  -3 -14  370.19   19.96
  -2  -3 -14  399.41   12.71
   2  -3  15    9.33    3.43
   2   3  15    9.17    2.62
  -2  -3 -15   13.24    4.11
  -2  -3 -15   14.63    3.39
   2  -3  16   64.82    8.28
   2   3  16   63.22    2.37
  -2  -3 -16   57.64    9.60
  -2  -3 -16   65.55    4.99
   2  -3  17   -4.03    3.91
  -2  -3 -17   -0.76    4.77
   2  -3  18   33.50    8.52
  -2  -3 -18   48.22   10.41
   2  -3  19    4.11    4.49
  -2  -3 -19    7.94    5.71
   2  -4 -19   64.98   12.87
  -2  -4  19   46.22    7.78
   2  -4 -18   15.06    6.02
  -2  -4  18   14.79    6.07
   2  -4 -17    8.72    8.57
  -2  -4  17    2.13    4.97
   2  -4 -16    3.28    4.46
   2  -4 -16    0.06    2.49
  -2  -4  16   -7.45    7.58
   2  -4 -15  114.74   11.68
   2  -4 -15  113.76    2.88
  -2  -4  15  111.87    7.40
  -2   4  15  115.27    3.77
   2  -4 -14   12.60    4.18
   2  -4 -14   15.48    2.32
  -2  -4  14   13.45    7.09
  -2   4  14   16.48    1.35
   2  -4 -13  211.71   12.69
   2  -4 -13  182.72    5.10
  -2  -4  13  191.02    8.40
  -2   4  13  200.29    3.78
   2  -4 -12   40.64    4.03
   2  -4 -12   41.91    1.63
  -2  -4  12   37.80    4.14
  -2   4  12   43.98    1.58
   2  -4 -11    3.46    2.95
   2  -4 -11    4.74    1.21
  -2  -4  11    0.44    5.11
  -2   4  11    7.44    1.99
   2  -4 -10   40.61    3.30
   2  -4 -10   41.26    1.53
  -2  -4  10   41.23    3.65
  -2   4  10   43.30    2.44
   2  -4  -9 1306.35   45.11
   2  -4  -9 1199.12   35.55
  -2  -4   9 1142.31   42.76
  -2  -4   9 1358.74   33.11
  -2   4   9 1258.02   36.05
   2  -4  -8  143.76    4.27
   2  -4  -8  136.38    2.59
   2   4  -8  139.99    2.19
  -2  -4   8  140.71    2.01
  -2   4   8  136.13    2.56
   2  -4  -7  259.84    8.73
   2  -4  -7  246.90    4.28
   2   4  -7  266.10    3.33
  -2  -4   7  259.68    3.78
  -2   4   7  247.03    4.25
   2  -4  -6  201.90    6.40
   2  -4  -6  201.35    4.68
  -2  -4   6  208.07    3.22
  -2   4   6  194.17    3.25
   2  -4  -5  836.13   25.02
   2  -4  -5  899.18   23.07
   2   4  -5  931.88   20.43
  -2  -4   5  862.46   17.86
  -2   4   5  856.70   22.05
   2  -4  -4  357.85    7.44
   2   4  -4  345.41    4.94
  -2  -4   4  346.31    4.97
  -2   4   4  345.09    5.66
   2  -4  -3 1354.01   38.30
   2   4  -3 1345.54   38.98
  -2  -4   3 1382.08   40.31
  -2   4   3 1405.49   39.45
   2   4  -2  101.82    2.42
   2  -4  -2  101.17    1.92
  -2  -4   2  100.46    2.37
  -2   4   2  101.94    1.87
   2   4  -1   10.22    0.90
   2  -4  -1    8.17    1.06
  -2  -4   1    8.87    0.90
  -2   4   1   10.48    1.70
   2   4   0  205.57    3.16
   2  -4   0  211.09    3.36
  -2  -4   0  199.64    3.09
  -2   4   0  208.71    3.24
   2   4   1 2119.80   76.67
   2  -4   1 2047.56   79.22
  -2  -4  -1 2020.26   73.52
  -2   4  -1 2023.10   74.14
   2   4   2  224.77    3.56
   2  -4   2  227.78    3.55
  -2  -4  -2  218.77    3.54
  -2   4  -2  221.60    3.49
   2   4   3  979.12   23.07
   2  -4   3  954.41   24.58
  -2  -4  -3  949.94   22.40
  -2   4  -3  934.90   21.93
   2   4   4    8.69    1.16
   2  -4   4    5.17    0.97
  -2  -4  -4    9.09    1.13
  -2   4  -4    6.14    1.00
   2   4   5  767.92   16.84
   2  -4   5  737.96   15.52
  -2  -4  -5  752.76   16.84
   2   4   6  214.78    4.05
   2  -4   6  223.40    4.67
  -2  -4  -6  209.05    5.05
  -2  -4  -6  210.89    5.70
   2  -4   7 1370.95   45.06
   2   4   7 1347.50   41.40
   2  -4   7 1345.36   42.31
  -2  -4  -7 1244.61   43.05
  -2  -4  -7 1350.13   41.46
   2  -4   8  148.08    3.92
   2   4   8  144.47    4.68
   2  -4   8  143.56    3.47
  -2  -4  -8  133.83    4.30
  -2  -4  -8  144.94    3.28
   2  -4   9   15.08    2.20
   2  -4   9   12.58    2.42
   2   4   9   13.10    2.59
   2  -4   9   15.08    1.71
  -2  -4  -9   12.44    2.53
  -2  -4  -9    9.58    2.67
   2  -4  10   26.57    2.53
   2  -4  10   26.67    1.64
   2   4  10   26.02    1.73
   2  -4  10   22.41    1.71
  -2  -4 -10   25.68    3.02
  -2  -4 -10   23.70    1.81
   2  -4  11  276.49    7.64
   2   4  11  262.56    5.45
   2  -4  11  249.40    4.04
  -2  -4 -11  251.77   12.26
  -2  -4 -11  260.96    5.74
   2  -4  12   70.63    5.92
   2  -4  12   58.60    1.89
   2   4  12   58.63    2.27
   2  -4  12   58.61    2.13
  -2  -4 -12   57.00    4.24
  -2  -4 -12   63.78    4.09
   2  -4  13  229.21    7.85
   2  -4  13  232.57    5.58
   2   4  13  219.37    5.12
   2  -4  13  218.02    3.56
  -2  -4 -13  211.04    8.76
  -2  -4 -13  231.18    8.16
   2  -4  14    0.45    3.12
   2  -4  14    1.56    1.67
   2   4  14    2.01    2.73
   2  -4  14    1.44    1.40
  -2  -4 -14   -1.88    6.12
  -2  -4 -14    1.47    1.85
   2  -4  15   16.48    3.69
   2   4  15   20.31    1.91
  -2  -4 -15   16.25    4.41
  -2  -4 -15   17.03    2.32
   2  -4  16   30.91    4.50
   2   4  16   36.43    2.13
  -2  -4 -16   28.45    5.36
  -2  -4 -16   36.16    2.88
   2  -4  17  121.72    6.93
  -2  -4 -17  107.50    8.40
  -2  -4 -17  117.59    4.82
   2  -4  18    6.80    4.43
  -2  -4 -18    1.04    5.64
   2  -5 -19    1.84    6.28
  -2  -5  19    3.66   10.44
   2  -5 -18   47.11   12.61
  -2  -5  18   59.69    7.66
   2  -5 -17   59.75    7.24
  -2  -5  17   53.03   11.82
   2  -5 -16   56.79   10.97
   2  -5 -16   59.71    2.64
  -2  -5  16   62.10    6.81
  -2   5  16   62.06    3.59
   2  -5 -15   63.57    5.94
   2  -5 -15   55.84    3.63
  -2  -5  15   51.23    6.11
  -2   5  15   56.29    2.19
   2  -5 -14   72.85    5.81
   2  -5 -14   66.98    3.80
  -2  -5  14   60.09    5.90
  -2   5  14   71.72    3.70
   2  -5 -13   66.77    5.22
   2  -5 -13   65.56    3.75
  -2  -5  13   63.68    5.52
  -2   5  13   67.25    2.32
   2  -5 -12  310.80   11.06
   2  -5 -12  310.16    8.74
  -2  -5  12  295.25   17.41
  -2   5  12  319.62    6.62
   2  -5 -11  109.45    8.07
   2  -5 -11   98.73    4.03
  -2  -5  11   97.49    5.66
  -2  -5  11  100.41    1.43
  -2   5  11  103.10    4.07
   2  -5 -10    4.11    2.79
   2  -5 -10    4.43    2.38
  -2  -5  10    3.00    3.06
  -2  -5  10    4.31    0.53
  -2   5  10    2.31    2.40
   2  -5  -9   -1.88    2.51
   2  -5  -9    0.70    2.30
   2   5  -9    1.43    1.16
  -2  -5   9   -2.06    2.82
  -2  -5   9    0.97    0.59
  -2   5   9    0.81    1.33
   2  -5  -8  407.22   14.39
   2  -5  -8  407.61   10.52
   2   5  -8  415.16    6.43
  -2   5   8  394.61    7.95
   2  -5  -7   79.98    4.88
   2  -5  -7   78.43    3.40
   2   5  -7   81.95    1.49
  -2  -5   7   78.27    1.39
  -2   5   7   75.84    2.12
   2  -5  -6  351.30   10.83
   2  -5  -6  355.22    6.70
   2   5  -6  362.90    5.62
  -2  -5   6  344.76    5.33
  -2   5   6  339.73    6.45
   2  -5  -5  600.42   12.32
   2   5  -5  591.47   10.76
  -2  -5   5  572.86   10.52
  -2   5   5  582.89   14.55
   2  -5  -4  193.39    3.55
   2   5  -4  185.79    3.97
  -2  -5   4  183.07    2.86
  -2   5   4  186.06    3.47
   2  -5  -3   38.02    1.52
   2   5  -3   34.66    1.94
  -2  -5   3   35.02    1.19
  -2   5   3   34.33    1.51
   2  -5  -2  190.49    3.42
   2   5  -2  188.56    3.06
  -2  -5   2  192.95    3.07
  -2   5   2  196.72    4.87
   2   5  -1 1082.55   27.25
   2  -5  -1 1097.04   28.14
  -2  -5   1 1019.65   28.83
  -2   5   1 1073.23   27.34
   2   5   0  149.55    4.01
   2  -5   0  147.15    2.85
  -2  -5   0  142.20    2.66
  -2   5   0  149.54    2.83
   2   5   1   67.37    1.89
   2  -5   1   71.74    1.87
  -2  -5  -1   69.10    1.80
  -2   5  -1   70.69    2.88
   2   5   2  284.39    5.12
   2  -5   2  281.71    4.87
  -2  -5  -2  271.80    4.88
  -2   5  -2  287.62    4.98
   2   5   3  715.76   18.65
   2  -5   3  706.42   15.09
  -2  -5  -3  688.55   15.09
  -2   5  -3  698.07   14.97
   2   5   4  329.71    6.21
   2  -5   4  329.44    7.40
  -2  -5  -4  329.12    8.19
  -2   5  -4  324.33    5.81
   2   5   5  275.77    5.32
   2  -5   5  265.65    4.62
  -2  -5  -5  264.30    5.09
  -2   5  -5  259.97    4.65
   2   5   6    8.68    1.52
   2  -5   6   11.05    1.16
  -2   5  -6    9.61    1.24
   2   5   7    7.44    1.56
   2  -5   7    6.60    1.12
  -2  -5  -7    3.15    2.28
  -2  -5  -7    7.20    1.56
   2  -5   8  152.73    4.69
   2   5   8  151.75    5.44
   2  -5   8  151.43    2.82
  -2  -5  -8  157.73    5.07
  -2  -5  -8  150.44    3.66
   2  -5   9  496.78   13.34
   2   5   9  494.38   14.52
   2  -5   9  476.67    9.13
  -2  -5  -9  469.07   14.04
  -2  -5  -9  499.30   14.79
   2  -5  10   49.35    3.23
   2  -5  10   49.59    3.19
   2   5  10   45.12    2.27
   2  -5  10   48.55    2.33
  -2  -5 -10   42.82    3.71
  -2  -5 -10   48.26    2.34
   2  -5  11   18.20    2.87
   2  -5  11   17.24    1.73
   2   5  11   17.59    1.90
   2  -5  11   17.48    1.85
  -2  -5 -11   11.98    3.26
  -2  -5 -11   16.29    2.02
   2  -5  12   -0.12    4.58
   2  -5  12    2.74    1.48
   2   5  12    5.74    2.93
   2  -5  12    0.07    0.98
  -2  -5 -12    2.41    5.43
  -2  -5 -12    1.94    3.12
   2  -5  13  180.80    6.62
   2  -5  13  155.50    3.62
   2   5  13  161.30    4.47
   2  -5  13  172.43    4.05
  -2  -5 -13  161.97    7.65
  -2  -5 -13  157.64    4.61
   2  -5  14   38.99    3.95
   2  -5  14   38.27    2.72
   2   5  14   34.29    2.33
   2  -5  14   36.50    2.01
  -2  -5 -14   37.45    4.81
  -2  -5 -14   32.70    2.59
   2  -5  15   67.15    8.01
   2   5  15   60.36    2.73
  -2  -5 -15   68.16    9.64
  -2  -5 -15   59.19    3.11
   2  -5  16    8.18    3.97
   2   5  16    4.75    3.36
  -2  -5 -16   13.11    4.91
  -2  -5 -16   10.48    2.46
   2  -5  17    8.85    7.12
   2   5  17    8.43    1.86
  -2  -5 -17   12.46    8.83
  -2  -5 -17    9.05    4.65
   2  -5  18    2.18    4.32
  -2  -5 -18   -0.46    5.56
   2  -6 -18   25.82    6.75
  -2  -6  18   20.48   11.98
   2  -6 -17    1.68    5.51
  -2  -6  17   10.30    5.87
   2  -6 -16   64.47    7.14
   2  -6 -16   66.58    3.09
  -2  -6  16   80.01    7.51
  -2   6  16   69.61    4.47
   2  -6 -15   37.71    5.26
   2  -6 -15   27.52    2.28
  -2  -6  15   21.12    5.76
   2  -6 -14  227.10   10.72
   2  -6 -14  237.37    6.19
  -2  -6  14  222.43   11.45
  -2   6  14  236.32    8.13
   2  -6 -13   -8.35    3.81
   2  -6 -13    0.02    1.76
  -2  -6  13    5.46    7.24
  -2   6  13   -0.04    1.73
   2  -6 -12   18.87    6.24
   2  -6 -12   11.04    1.88
  -2  -6  12   11.07    4.37
  -2  -6  12   11.19    1.29
  -2   6  12   10.91    1.90
   2  -6 -11   81.59    5.00
   2  -6 -11   85.23    2.87
  -2  -6  11   83.87    5.72
  -2  -6  11   87.11    1.98
  -2   6  11   85.89    2.85
   2  -6 -10  432.83   13.86
   2  -6 -10  421.66   10.02
   2   6 -10  455.88    8.12
  -2  -6  10  416.99   15.70
  -2  -6  10  441.48    8.56
  -2   6  10  417.12   12.92
   2  -6  -9   43.35    5.57
   2  -6  -9   36.93    2.14
   2   6  -9   39.70    1.30
  -2  -6   9   43.75    1.82
  -2   6   9   34.34    3.44
   2  -6  -8  166.35    5.43
   2  -6  -8  169.20    6.24
   2   6  -8  176.54    2.97
  -2  -6   8  170.26    2.76
  -2   6   8  169.74    6.05
   2  -6  -7    8.19    2.31
   2  -6  -7   13.83    1.71
   2   6  -7   11.54    1.77
  -2  -6   7   10.37    1.02
  -2   6   7   12.26    2.70
   2  -6  -6  172.17    4.78
   2  -6  -6  168.05    3.92
   2   6  -6  168.65    2.98
  -2  -6   6  163.89    2.84
  -2   6   6  166.39    5.71
   2  -6  -5  112.08    2.95
   2   6  -5  107.10    2.21
  -2  -6   5  108.27    2.11
  -2   6   5  107.42    2.81
   2  -6  -4  967.41   29.66
   2   6  -4  925.46   22.88
  -2  -6   4  910.15   22.39
  -2   6   4  939.63   24.58
   2  -6  -3  185.01    3.91
   2   6  -3  171.50    3.29
  -2  -6   3  169.49    3.22
  -2   6   3  181.33    3.78
   2  -6  -2   34.63    1.86
   2   6  -2   32.63    2.50
  -2  -6   2   33.66    1.52
  -2   6   2   39.44    3.04
   2  -6  -1  186.67    3.86
   2   6  -1  189.48    3.62
  -2  -6   1  188.40    3.61
  -2   6   1  189.42    3.86
   2   6   0 1142.74   31.68
   2  -6   0 1164.37   32.69
  -2  -6   0 1113.79   35.50
  -2   6   0 1161.32   37.12
   2   6   1  200.67    4.07
   2  -6   1  201.41    4.05
  -2  -6  -1  192.28    3.95
  -2   6  -1  200.01    4.04
   2   6   2  443.77    9.01
   2  -6   2  449.52   11.49
  -2  -6  -2  422.20    8.76
  -2   6  -2  445.82    8.93
   2   6   3   50.50    3.43
   2  -6   3   47.22    1.86
  -2  -6  -3   45.63    1.96
  -2   6  -3   51.39    3.02
   2   6   4   98.74    2.81
   2  -6   4  104.33    2.52
  -2  -6  -4   97.60    2.79
  -2   6  -4   99.32    3.85
   2   6   5    0.86    1.60
   2  -6   5    2.31    1.28
  -2  -6  -5    2.39    1.57
  -2   6  -5    4.75    2.25
   2   6   6  484.84   11.18
   2  -6   6  497.64   12.32
  -2  -6  -6  479.50   10.85
  -2   6  -6  481.16   12.65
   2   6   7    9.23    1.80
   2  -6   7    5.87    2.19
  -2  -6  -7    6.05    1.77
   2   6   8   89.00    3.08
   2  -6   8   89.26    3.47
  -2  -6  -8  108.37    6.81
  -2  -6  -8   85.82    3.05
   2  -6   9    1.09    2.67
   2   6   9    3.07    3.17
   2  -6   9    4.11    2.02
  -2  -6  -9    1.30    4.81
  -2  -6  -9    4.06    1.87
   2  -6  10  108.11    4.68
   2   6  10  102.06    3.44
   2  -6  10   99.78    2.36
  -2  -6 -10  104.34    5.26
  -2  -6 -10  100.88    5.56
   2  -6  11    3.47    2.94
   2  -6  11    3.35    1.76
   2   6  11    2.04    1.93
   2  -6  11    0.81    1.12
  -2  -6 -11    3.66    3.31
  -2  -6 -11   -1.17    2.00
   2  -6  12  148.09    6.13
   2  -6  12  140.38    5.96
   2   6  12  142.68    4.33
   2  -6  12  142.53    4.04
  -2  -6 -12  141.36    7.16
  -2  -6 -12  141.25    4.61
   2  -6  13    9.79    5.66
   2  -6  13    5.74    1.83
   2   6  13    8.80    3.46
   2  -6  13    9.42    1.15
  -2  -6 -13   15.17    6.82
  -2  -6 -13    7.48    3.87
   2  -6  14    1.58    3.38
   2   6  14    1.20    2.02
  -2  -6 -14   -0.29    4.14
  -2  -6 -14   -2.61    2.19
   2  -6  15   13.61    3.81
   2   6  15    1.26    3.52
  -2  -6 -15    2.14    4.73
  -2  -6 -15    5.82    2.43
   2  -6  16   47.83    8.33
   2   6  16   38.23    2.86
  -2  -6 -16   46.14    6.22
  -2  -6 -16   40.15    3.11
   2  -6  17   -0.85    4.26
   2   6  17    0.47    3.21
  -2  -6 -17    3.03    5.39
  -2  -6 -17    1.00    4.53
   2  -6  18   20.03    8.67
  -2  -6 -18   22.71   11.08
   2  -7 -17   96.83    9.28
  -2  -7  17   97.28   16.47
   2  -7 -16   -2.40    5.30
   2  -7 -16   -2.11    2.26
  -2  -7  16    4.22    5.82
  -2   7  16    0.14    3.50
   2  -7 -15    2.84    4.87
   2  -7 -15    4.36    2.31
  -2  -7  15   -3.01    5.54
  -2   7  15    3.28    2.12
   2  -7 -14    6.96    4.38
   2  -7 -14   -3.61    3.48
  -2  -7  14   -0.61    8.55
  -2   7  14   -1.40    2.03
   2  -7 -13  210.10   15.50
   2  -7 -13  201.86    8.78
  -2  -7  13  230.27   12.10
  -2   7  13  215.59    8.70
   2  -7 -12   12.88    3.95
   2  -7 -12   13.02    3.71
  -2  -7  12   12.03    4.71
  -2  -7  12   11.91    0.88
  -2   7  12   12.98    2.15
   2  -7 -11  227.07    9.17
   2  -7 -11  219.87    5.93
  -2  -7  11  216.43   10.28
  -2  -7  11  226.44    3.65
  -2   7  11  217.73    5.90
   2  -7 -10    2.41    5.31
   2  -7 -10    1.90    2.00
   2   7 -10    0.83    1.19
  -2  -7  10    2.46    1.00
  -2   7  10    2.00    1.94
   2  -7  -9   95.22    4.80
   2  -7  -9   91.91    3.41
   2   7  -9   94.08    3.34
  -2  -7   9   90.44    3.12
  -2   7   9   92.68    3.30
   2  -7  -8   75.43    4.14
   2  -7  -8   72.55    4.90
   2   7  -8   78.30    2.07
  -2  -7   8   74.40    1.93
  -2   7   8   76.66    4.85
   2  -7  -7  738.36   22.41
   2  -7  -7  727.02   19.74
   2   7  -7  749.87   20.71
  -2  -7   7  709.87   16.44
  -2   7   7  716.12   19.11
   2  -7  -6    5.11    1.91
   2   7  -6    8.79    2.21
  -2  -7   6    6.34    1.24
  -2   7   6    4.13    1.87
   2  -7  -5   32.13    2.42
   2   7  -5   32.20    2.79
  -2  -7   5   32.17    1.64
  -2   7   5   34.20    2.25
   2  -7  -4   86.82    3.02
   2   7  -4   84.13    3.69
  -2  -7   4   85.89    2.31
  -2   7   4   90.86    2.94
   2  -7  -3  801.54   25.73
   2   7  -3  773.80   19.25
  -2  -7   3  769.89   18.88
  -2   7   3  791.04   20.63
   2  -7  -2   20.27    2.01
   2   7  -2   18.99    1.67
  -2  -7   2   19.47    1.64
  -2   7   2   16.85    1.91
   2  -7  -1  418.24   12.53
   2   7  -1  415.64    8.78
  -2  -7   1  400.22    8.54
  -2   7   1  420.35    9.05
   2  -7   0   17.34    1.86
   2   7   0   14.99    1.71
  -2  -7   0   14.09    2.81
  -2   7   0   17.88    3.04
   2  -7   1   74.85    2.62
   2   7   1   77.41    2.64
  -2  -7  -1   75.76    2.62
  -2   7  -1   78.85    2.66
   2   7   2    3.63    2.84
   2  -7   2   -5.22    2.73
  -2  -7  -2    3.54    1.66
  -2   7  -2    1.36    1.57
   2   7   3  552.40   13.04
   2  -7   3  547.85   12.46
  -2  -7  -3  541.93   16.57
  -2   7  -3  539.69   12.53
   2   7   4    1.68    1.92
   2  -7   4    5.71    1.58
  -2  -7  -4    6.32    1.84
  -2   7  -4    5.58    1.59
   2   7   5  121.95    3.65
   2  -7   5  112.75    3.00
  -2  -7  -5  111.87    5.52
  -2   7  -5  116.99    3.20
   2   7   6   89.20    3.31
   2  -7   6   86.48    2.61
  -2  -7  -6   89.36    3.22
  -2   7  -6   91.87    2.75
   2   7   7  215.29    5.84
   2  -7   7  205.87    6.41
  -2  -7  -7  208.11    8.32
  -2   7  -7  216.74    4.87
   2   7   8    6.46    2.12
   2  -7   8    5.46    1.43
  -2  -7  -8    3.56    2.96
  -2  -7  -8   -0.39    2.08
   2   7   9  260.39    6.97
   2  -7   9  257.78    5.30
  -2  -7  -9  261.68    9.28
  -2  -7  -9  254.87    9.86
   2  -7  10   12.76    5.58
   2   7  10    6.58    3.82
   2  -7  10    8.03    1.43
  -2  -7 -10    6.47    3.55
  -2  -7 -10    5.72    2.30
   2  -7  11    0.57    3.23
   2   7  11    1.08    3.74
   2  -7  11    1.06    1.32
  -2  -7 -11   -5.24    6.20
  -2  -7 -11    2.15    2.28
   2  -7  12    0.53    3.62
   2  -7  12    2.47    3.40
   2   7  12    0.14    2.23
   2  -7  12    2.20    2.04
  -2  -7 -12    3.43    4.13
  -2  -7 -12    1.92    2.38
   2  -7  13   52.92    4.82
   2  -7  13   52.78    3.00
   2  -7  13   45.29    1.78
   2   7  13   46.45    3.02
  -2  -7 -13   50.95    5.74
  -2  -7 -13   45.46    3.37
   2  -7  14    9.87    6.51
   2   7  14    2.40    3.81
  -2  -7 -14    8.15    7.92
  -2  -7 -14   -0.19    4.42
   2  -7  15   44.39    5.39
   2   7  15   48.40    3.23
  -2  -7 -15   52.50    6.63
  -2  -7 -15   45.54    3.56
   2  -7  16   -6.89    4.39
   2   7  16    2.63    2.44
  -2  -7 -16    4.85    5.44
  -2  -7 -16    2.14    2.76
   2  -7  17   -0.65    8.03
   2   7  17    3.43    2.59
  -2  -7 -17    6.30   10.12
  -2  -7 -17    8.88    2.84
   2  -8 -17  -16.34   10.25
   2  -8 -17   -6.63    3.05
  -2  -8  17    9.31    6.68
   2  -8 -16   17.55    6.27
   2  -8 -16   17.49    3.01
  -2  -8  16   17.97    6.55
  -2   8  16   26.33    4.58
   2  -8 -15   53.23    6.60
   2  -8 -15   45.69    3.43
  -2  -8  15   36.99    7.49
  -2   8  15   41.68    3.10
   2  -8 -14   51.69    6.21
   2  -8 -14   49.59    3.48
  -2  -8  14   42.09    6.85
  -2   8  14   46.57    3.15
   2  -8 -13   20.03    5.16
   2  -8 -13   27.20    2.93
  -2  -8  13   17.91    5.25
  -2   8  13   26.50    4.56
   2  -8 -12   12.77    7.16
   2  -8 -12    2.32    4.36
  -2  -8  12   16.70    7.34
  -2  -8  12    4.99    1.86
  -2   8  12   10.77    2.40
   2  -8 -11   46.04    4.91
   2  -8 -11   49.50    3.19
  -2  -8  11   33.55    5.52
  -2  -8  11   46.52    2.62
  -2   8  11   44.14    3.06
   2  -8 -10   71.61    5.04
   2  -8 -10   76.57    3.58
   2   8 -10   69.43    3.57
  -2  -8  10   73.72    2.10
  -2   8  10   67.11    3.44
   2  -8  -9   94.83    8.69
   2  -8  -9   99.04    6.60
   2   8  -9   97.87    2.64
  -2  -8   9  104.26    3.84
  -2   8   9  106.17    4.04
   2  -8  -8  211.50    7.61
   2  -8  -8  210.93    6.34
   2   8  -8  219.93    4.75
  -2  -8   8  213.74    6.25
  -2   8   8  212.74    6.20
   2  -8  -7    4.35    2.80
   2  -8  -7    5.28    2.31
   2   8  -7    5.82    1.63
  -2  -8   7    4.66    1.48
   2   8  -6   44.92    2.14
  -2  -8   6   49.93    2.09
  -2   8   6   50.07    2.92
   2  -8  -5  104.05    3.84
   2   8  -5  103.59    2.94
  -2  -8   5  102.82    2.91
  -2   8   5  105.38    3.74
   2  -8  -4  392.18   14.04
   2   8  -4  379.75    8.62
  -2  -8   4  384.80    8.60
  -2   8   4  404.09    9.94
   2  -8  -3   49.84    2.92
   2   8  -3   52.48    3.87
  -2  -8   3   47.34    2.31
  -2   8   3   49.73    4.61
   2  -8  -2  170.05    7.80
   2   8  -2  166.88    4.28
  -2  -8   2  158.96    4.15
  -2   8   2  165.96    4.83
   2  -8  -1   91.40    3.37
   2   8  -1   83.38    3.05
  -2  -8   1   87.50    4.82
  -2   8   1   84.88    3.19
   2  -8   0  184.08    5.02
   2   8   0  183.32    4.92
  -2  -8   0  180.75    7.15
  -2   8   0  187.53    7.46
   2  -8   1  217.80    8.12
   2   8   1  219.17    8.37
  -2  -8  -1  209.79    5.49
  -2   8  -1  220.07    5.53
   2  -8   2  613.27   15.79
   2   8   2  615.09   16.24
  -2  -8  -2  604.77   15.93
  -2   8  -2  635.05   20.52
   2  -8   3   15.29    2.03
   2   8   3   11.77    2.35
  -2  -8  -3   17.53    3.88
  -2   8  -3   13.60    2.09
   2   8   4    2.79    2.25
   2  -8   4   -0.01    1.84
  -2  -8  -4    0.73    2.13
  -2   8  -4    1.76    1.87
   2  -8   5  152.98    4.04
   2   8   5  155.06    4.92
  -2  -8  -5  151.22    4.82
  -2   8  -5  157.48    6.59
   2  -8   6  566.05   18.04
   2   8   6  577.04   16.42
  -2  -8  -6  580.35   16.09
  -2   8  -6  609.81   19.64
   2  -8   7    7.06    2.86
   2   8   7    2.28    2.43
  -2  -8  -7    7.05    2.37
  -2   8  -7    8.84    1.90
   2  -8   8   65.04    2.53
   2   8   8   70.77    3.63
  -2  -8  -8   67.41    4.73
  -2  -8  -8   72.90    3.64
  -2   8  -8   73.26    2.92
   2  -8   9   10.50    1.72
   2   8   9   14.91    2.64
  -2  -8  -9    9.82    6.28
  -2  -8  -9   11.34    2.69
   2  -8  10  116.30    6.44
   2  -8  10  124.97    3.32
   2   8  10  127.08    4.91
  -2  -8 -10  133.86    7.14
  -2  -8 -10  129.73    4.97
   2  -8  11   16.57    4.10
   2  -8  11   16.74    1.66
   2   8  11   13.94    2.80
  -2  -8 -11   15.17    4.55
  -2  -8 -11   18.21    2.83
   2  -8  12  172.07   12.46
   2  -8  12  145.81    5.24
   2   8  12  144.60    8.41
  -2  -8 -12  156.09    9.02
  -2  -8 -12  153.83    5.85
   2  -8  13   -1.67    4.21
   2  -8  13    2.97    2.44
   2  -8  13    2.94    1.45
   2   8  13   -0.06    2.68
  -2  -8 -13    0.94    8.15
  -2  -8 -13    1.13    4.60
   2  -8  14   10.61    4.48
   2   8  14    3.64    2.77
  -2  -8 -14   10.36    5.29
  -2  -8 -14    1.45    3.02
   2  -8  15   14.79    4.92
   2   8  15    7.56    4.77
  -2  -8 -15   -1.03    5.82
  -2  -8 -15   11.60    3.30
   2  -8  16   45.97    6.14
   2   8  16   41.13    3.57
  -2  -8 -16   51.75   12.54
  -2  -8 -16   37.91    6.69
   2  -9 -16   36.31   11.64
   2  -9 -16   42.01    6.21
  -2  -9  16   20.59    7.09
  -2   9  16   29.18    3.43
   2  -9 -15   12.50    5.56
   2  -9 -15    5.35    5.16
  -2  -9  15    0.59    5.47
  -2   9  15   -0.33    4.61
   2  -9 -14    2.37    5.19
   2  -9 -14    0.82    2.90
  -2  -9  14   -0.67    5.34
  -2   9  14    0.58    2.65
   2  -9 -13   18.85    5.14
   2  -9 -13   20.59    3.18
  -2  -9  13   10.46    5.13
  -2   9  13   14.76    3.00
   2  -9 -12  111.69    7.42
   2  -9 -12   94.24    7.68
  -2   9  12  100.73    7.33
   2  -9 -11   44.77    8.73
   2  -9 -11   46.32    3.61
   2   9 -11   48.45    3.88
  -2  -9  11   49.58    2.02
  -2   9  11   43.83    5.79
   2  -9 -10   14.30    4.11
   2  -9 -10   16.35    3.01
   2   9 -10   19.10    1.88
  -2  -9  10   18.66    1.68
  -2   9  10   20.62    2.99
   2  -9  -9    0.76    3.56
   2  -9  -9    8.13    4.69
   2   9  -9    6.02    1.69
  -2  -9   9    3.98    1.59
  -2   9   9    6.88    2.64
   2  -9  -8   43.74    4.22
   2  -9  -8   43.98    3.46
   2   9  -8   44.44    2.39
  -2  -9   8   42.32    3.53
  -2   9   8   41.60    3.31
   2  -9  -7   80.20    6.69
   2   9  -7   85.22    3.06
  -2  -9   7   84.08    4.41
  -2   9   7   87.62    4.08
   2  -9  -6  185.30    6.14
   2   9  -6  176.95    4.69
  -2  -9   6  186.80    4.64
  -2   9   6  190.00    6.00
   2  -9  -5   70.14    6.23
   2   9  -5   72.45    2.86
  -2  -9   5   70.01    2.83
  -2   9   5   77.10    6.25
   2  -9  -4   26.82    3.06
   2   9  -4   34.05    4.03
  -2  -9   4   27.09    2.33
  -2   9   4   39.90    5.23
   2  -9  -3   18.18    4.53
   2   9  -3    4.35    2.08
  -2  -9   3    4.71    2.06
  -2   9   3    6.20    2.54
   2  -9  -2  277.06    8.18
   2   9  -2  281.00   10.49
  -2  -9   2  273.10   10.21
  -2   9   2  275.65    7.84
   2  -9  -1  292.79    8.28
   2   9  -1  292.66    7.87
  -2  -9   1  289.88   10.84
  -2   9   1  292.39   11.77
   2  -9   0  277.04   12.02
   2   9   0  293.33   11.82
  -2  -9   0  271.30    7.56
  -2   9   0  285.92    7.88
   2  -9   1   84.10    3.77
   2   9   1   84.58    3.82
  -2  -9  -1   80.25    3.72
  -2   9  -1   87.87    3.62
   2  -9   2  104.62    4.13
   2   9   2  104.27    4.40
  -2  -9  -2  103.63    4.30
  -2   9  -2  108.96    4.05
   2  -9   3  138.70    4.75
   2   9   3  141.22    5.18
  -2  -9  -3  139.88    8.11
  -2   9  -3  144.34    4.67
   2  -9   4  381.71   13.77
   2   9   4  382.93   11.12
  -2  -9  -4  370.85   10.83
  -2   9  -4  372.24   10.09
   2  -9   5  234.91    9.64
   2   9   5  256.98   12.07
  -2  -9  -5  247.12    7.53
  -2   9  -5  259.97    9.87
   2  -9   6    3.85    3.51
   2   9   6   -3.79    4.73
  -2  -9  -6    6.38    2.81
  -2   9  -6    6.35    2.25
   2  -9   7    3.69    3.29
   2   9   7   -3.30    4.68
  -2  -9  -7    2.72    2.64
  -2   9  -7    2.70    2.18
   2  -9   8   57.46    4.63
   2   9   8   70.72    6.83
  -2  -9  -8   62.43    6.71
  -2   9  -8   68.25    3.25
   2  -9   9  136.08    4.01
   2   9   9  143.10    9.11
  -2  -9  -9  138.88    7.77
  -2  -9  -9  140.70    5.79
   2  -9  10  132.93    4.01
   2   9  10  143.13    5.98
  -2  -9 -10  151.22    8.03
  -2  -9 -10  142.45    9.48
   2  -9  11   51.17    2.54
   2   9  11   59.94    4.10
  -2  -9 -11   60.87    5.90
  -2  -9 -11   52.37    4.10
   2  -9  12   14.11    4.18
   2  -9  12   14.83    3.17
   2   9  12   13.87    3.29
  -2  -9 -12   14.88    8.69
  -2  -9 -12   15.21    5.76
   2  -9  13   24.65    5.03
   2  -9  13   20.18    1.99
   2   9  13   16.61    3.38
  -2  -9 -13   21.29    5.72
  -2  -9 -13   20.73    3.56
   2  -9  14   62.78   10.38
   2   9  14   63.44    7.29
  -2  -9 -14   72.31    7.76
  -2  -9 -14   66.13    4.81
   2  -9  15   43.35    5.89
   2   9  15   36.48    3.91
  -2  -9 -15   44.06   12.10
  -2  -9 -15   37.11    6.86
   2 -10 -15   35.05   10.82
   2 -10 -15   23.41    6.49
  -2 -10  15   11.27    6.26
  -2  10  15   27.71    5.91
   2 -10 -14    8.36    5.58
   2 -10 -14    4.21    3.37
  -2 -10  14   -0.53    4.93
  -2  10  14    8.14    3.10
   2 -10 -13   44.26   11.32
   2 -10 -13   48.56    4.36
  -2  10  13   55.70    4.16
   2 -10 -12    2.03    4.84
   2 -10 -12    6.27    5.43
  -2 -10  12    4.43    4.47
  -2  10  12    4.90    3.09
   2 -10 -11    3.61    4.45
   2 -10 -11    8.04    3.14
   2  10 -11   -0.11    2.20
  -2 -10  11    2.40    1.70
  -2  10  11    2.79    3.12
   2 -10 -10    3.57    6.96
   2 -10 -10    8.39    3.15
   2  10 -10    3.65    2.02
  -2 -10  10    3.52    3.01
  -2  10  10   12.40    5.24
   2 -10  -9  152.63    7.92
   2 -10  -9  149.73    6.44
   2  10  -9  156.87    4.63
  -2 -10   9  149.49    4.29
  -2  10   9  156.57   10.01
   2 -10  -8   -0.24    3.67
   2 -10  -8   -0.27    3.00
   2  10  -8   -0.72    2.08
  -2 -10   8    3.84    1.86
  -2  10   8   -6.47    4.96
   2 -10  -7   90.68    4.98
   2  10  -7   86.58    3.57
  -2 -10   7   88.65    5.34
   2 -10  -6   12.01    3.10
   2  10  -6    9.73    2.21
  -2 -10   6    9.92    3.63
  -2  10   6   13.21    3.17
   2 -10  -5   86.83    4.75
   2  10  -5   98.31    6.20
  -2 -10   5   80.32    5.87
  -2  10   5   87.67    4.88
   2 -10  -4    2.99    5.00
   2  10  -4    3.18    2.27
  -2 -10   4    5.89    3.79
  -2  10   4    3.91    2.88
   2 -10  -3  411.23   13.21
   2  10  -3  411.64   16.12
  -2 -10   3  397.45   15.85
  -2  10   3  425.33   13.08
   2 -10  -2    0.73    2.89
   2  10  -2    5.87    2.46
  -2 -10   2    7.59    4.07
  -2  10   2    7.51    2.79
   2 -10  -1    4.43    3.19
  -2 -10   1   10.12    2.71
  -2  10   1    3.78    3.03
   2 -10   0   35.81    3.31
   2  10   0   31.46    3.22
  -2 -10   0   27.60    3.08
  -2  10   0   32.98    3.27
   2 -10   1  462.77   13.84
   2  10   1  464.93   13.96
  -2 -10  -1  433.91   13.39
  -2  10  -1  446.68   13.32
   2 -10   2    3.65    2.55
   2  10   2    5.25    2.82
  -2 -10  -2    0.15    4.59
  -2  10  -2   -2.33    2.61
   2 -10   3  199.80   10.59
   2  10   3  231.90   12.15
  -2 -10  -3  201.46    7.66
  -2  10  -3  208.32    6.77
   2 -10   4    3.71    2.54
   2  10   4   10.89    3.11
  -2 -10  -4    0.31    3.01
  -2  10  -4    7.47    2.54
   2 -10   5  100.90    4.19
   2  10   5  103.16    5.35
  -2 -10  -5   98.61    5.25
  -2  10  -5   95.77    7.03
   2 -10   6    4.77    2.41
   2  10   6    7.58    3.21
  -2 -10  -6    8.08    3.15
  -2  10  -6    4.49    2.56
   2 -10   7  304.77    8.95
   2  10   7  340.67   11.25
  -2 -10  -7  319.13   11.18
  -2  10  -7  333.40    9.84
   2 -10   8   -3.30    2.21
   2  10   8    0.22    3.21
  -2 -10  -8    2.09    5.43
  -2  10  -8    2.61    4.17
   2 -10   9    5.87    3.80
   2  10   9    4.38    3.51
  -2 -10  -9    1.71    4.55
  -2 -10  -9    8.52    3.45
   2 -10  10    4.98    2.13
   2  10  10    3.28    3.40
  -2 -10 -10    6.13    4.62
  -2 -10 -10    6.37    5.78
   2 -10  11  109.80    3.93
   2  10  11  116.36    9.79
  -2 -10 -11  129.36   13.46
  -2 -10 -11  125.44    6.31
   2 -10  12    3.01    4.10
   2 -10  12    1.92    1.96
   2  10  12    0.70    3.38
  -2 -10 -12    0.49    5.09
  -2 -10 -12   -0.08    5.82
   2  10  13   45.54    4.66
  -2 -10 -13   59.82    7.24
  -2 -10 -13   58.62    4.93
   2  10  14    2.51    3.41
  -2 -10 -14    7.29    9.77
  -2 -10 -14    0.99    6.38
   2 -11 -13    6.06    5.54
   2 -11 -13    2.97    3.65
  -2  11  13   -6.18    5.82
   2 -11 -12   65.84    7.48
   2 -11 -12   73.12    8.75
  -2  11  12   71.18    5.08
   2 -11 -11   11.57    5.29
   2 -11 -11   10.11    3.94
   2  11 -11   17.70    2.78
  -2 -11  11   15.20    2.19
  -2  11  11   15.70    3.82
   2 -11 -10   43.56    9.74
   2 -11 -10   48.36    8.00
   2  11 -10   42.93    3.06
  -2 -11  10   42.63    2.77
  -2  11  10   50.13    4.60
   2 -11  -9    9.87    4.46
   2 -11  -9    6.82    3.66
   2  11  -9    3.95    2.45
  -2 -11   9    8.47    3.67
  -2  11   9    7.71    3.60
   2 -11  -8   50.27    5.57
   2 -11  -8   59.53    7.98
   2  11  -8   54.25    3.32
  -2 -11   8   48.91    3.01
  -2  11   8   55.07    4.65
   2 -11  -7    1.75    3.55
   2  11  -7    3.27    4.05
  -2 -11   7    6.90    2.29
  -2  11   7    1.11    3.47
   2 -11  -6  202.58   12.80
   2  11  -6  181.52    6.17
  -2 -11   6  188.22    6.10
  -2  11   6  199.29    8.09
   2 -11  -5   52.34    4.64
   2  11  -5   51.73    3.45
  -2 -11   5   51.01    3.34
  -2  11   5   53.96    4.55
   2 -11  -4   -3.19    3.43
  -2 -11   4    3.41    2.57
  -2  11   4   -0.42    3.41
   2 -11  -3   -8.90    5.83
   2  11  -3    4.45    2.69
  -2 -11   3    3.94    2.67
  -2  11   3    7.81    5.72
   2 -11  -2  113.71    5.67
   2  11  -2  117.21    8.19
  -2 -11   2  110.85    4.99
  -2  11   2  108.18    9.19
   2 -11  -1   41.64    4.01
   2  11  -1   38.97    3.68
  -2 -11   1   43.08    3.55
  -2  11   1   43.45    3.94
   2 -11   0   50.12    4.35
   2  11   0   54.53    4.01
  -2 -11   0   48.83    3.93
  -2  11   0   51.89    4.06
   2 -11   1   13.50    5.92
   2  11   1   23.91    6.12
  -2 -11  -1   23.58    3.41
  -2  11  -1   11.39    5.72
   2 -11   2   20.28    3.44
   2  11   2   19.27    3.85
  -2 -11  -2   26.87    6.25
  -2  11  -2   13.91    3.34
   2 -11   3   34.38    3.53
   2  11   3   36.65    4.01
  -2 -11  -3   27.15    3.87
  -2  11  -3   22.75    5.72
   2 -11   4  175.59    6.66
   2  11   4  189.26    7.77
  -2 -11  -4  181.13    7.64
  -2  11  -4  175.96    6.56
   2 -11   5   39.29    3.39
   2  11   5   39.83    4.31
  -2 -11  -5   35.98    7.06
  -2  11  -5   32.63    5.58
   2 -11   6   15.60    2.99
   2  11   6   17.77    4.03
  -2 -11  -6   19.51    3.84
  -2  11  -6   19.33    3.10
   2 -11   7   12.51    2.79
   2  11   7    9.34    3.97
  -2 -11  -7   14.38    3.86
  -2  11  -7   14.68    3.09
   2 -11   8   58.51    3.62
   2  11   8   59.84    5.20
  -2 -11  -8   57.26    8.69
  -2  11  -8   67.30    6.41
   2 -11   9   45.14    3.24
   2  11   9   54.67    4.91
  -2 -11  -9   64.19    6.45
  -2 -11  -9   42.84    4.88
  -2  11  -9   47.69    3.66
   2 -11  10   33.00    4.97
   2  11  10   47.64    4.81
  -2 -11 -10   41.44    6.44
  -2 -11 -10   45.95    7.99
   2 -11  11   -1.60    2.21
   2  11  11   -0.37    3.73
  -2 -11 -11   -1.40    5.35
  -2 -11 -11   -1.78    3.88
   2 -11  12    1.03    2.18
   2  11  12   -2.92    3.78
  -2 -11 -12    2.14    5.44
  -2 -11 -12    4.72    6.54
   2  11  13   15.15    6.70
  -2 -11 -13    2.69    6.21
  -2 -11 -13   13.87    4.31
   2 -12 -12   -5.03    9.48
   2 -12 -12    4.18    4.08
  -2  12  12   -5.65    6.68
   2 -12 -11   22.64    5.92
   2 -12 -11   13.80    4.60
   2  12 -11   20.22    3.29
  -2 -12  11   18.67    4.19
  -2  12  11   10.31    7.46
   2 -12 -10   29.73    6.14
   2 -12 -10   37.57    4.98
   2  12 -10   30.05    3.23
  -2 -12  10   33.61    2.83
  -2  12  10   34.31    4.79
   2 -12  -9   44.36    6.26
   2 -12  -9   44.80    5.13
   2  12  -9   45.35    3.56
  -2 -12   9   42.65    3.13
  -2  12   9   44.39    5.00
   2 -12  -8   10.59    4.96
   2 -12  -8   17.72    4.44
   2  12  -8   18.99    4.87
  -2 -12   8   13.38    4.57
  -2  12   8   13.15    4.37
   2 -12  -7    8.17    6.92
   2  12  -7   -0.43    2.78
  -2  12   7   10.39    4.11
   2 -12  -6   10.75    4.16
   2  12  -6    7.74    2.96
  -2 -12   6    7.87    2.80
  -2  12   6    8.05    4.08
   2 -12  -5   91.08   10.15
   2  12  -5   86.36    7.50
  -2 -12   5   84.70    4.58
  -2  12   5   86.20    9.97
   2 -12  -4  112.69    6.70
   2  12  -4  103.30    5.29
  -2 -12   4  111.99    5.24
  -2  12   4  121.95   10.85
   2 -12  -3   12.98    4.09
   2  12  -3   12.43    5.69
  -2 -12   3    9.06    3.27
  -2  12   3   13.08    4.05
   2 -12  -2   14.55    4.20
   2  12  -2   14.38    3.52
  -2 -12   2   17.14    3.40
  -2  12   2   11.99    4.08
   2 -12  -1    6.80    6.69
   2  12  -1   16.14    3.70
  -2 -12   1   16.18    3.56
  -2  12   1   18.18    3.92
   2 -12   0   71.88    5.07
   2  12   0   73.92    5.17
  -2 -12   0   77.25    8.26
  -2  12   0   63.46    8.57
   2 -12   1   28.91    4.04
   2  12   1   30.10    4.11
  -2 -12  -1   22.21    4.02
  -2  12  -1   26.45    3.95
   2 -12   2   67.61    4.81
   2  12   2   66.15    5.21
  -2 -12  -2   66.57    5.13
  -2  12  -2   64.58    4.71
   2 -12   3   -2.18    3.21
   2  12   3    0.87    3.83
  -2 -12  -3    4.22    3.61
  -2  12  -3    8.16    5.35
   2 -12   4   12.64    3.33
   2  12   4   -1.07    6.96
  -2 -12  -4    6.94    4.09
  -2  12  -4    8.39    3.28
   2 -12   5    8.04    3.12
   2  12   5    1.81    6.94
  -2 -12  -5    8.63    6.71
  -2  12  -5    6.46    5.54
   2 -12   6   36.08    3.57
   2  12   6   39.89    8.27
  -2 -12  -6   41.45    4.91
  -2  12  -6   39.94    3.94
   2 -12   7   10.46    3.08
   2  12   7   23.44    4.45
  -2 -12  -7   17.93    4.38
  -2  12  -7   19.47    3.48
   2 -12   8    9.50    2.84
   2  12   8    4.43    4.39
  -2 -12  -8   12.78    4.45
  -2  12  -8   10.98    5.49
   2 -12   9    0.17    2.57
   2  12   9   -7.55    7.04
  -2 -12  -9    0.13    5.72
  -2 -12  -9    0.26    4.18
  -2  12  -9    1.26    3.05
   2 -12  10   15.59    2.74
   2  12  10   19.54    7.81
  -2 -12 -10   13.89    6.28
  -2 -12 -10   12.28    7.87
   2 -12  11    8.03    4.28
   2  12  11    7.90    7.34
  -2 -12 -11   11.30    6.19
  -2 -12 -11    4.69    4.59
   2 -13 -10   -2.21    5.68
   2 -13 -10   -3.09    4.51
   2  13 -10    1.77    3.01
  -2 -13  10   -3.99    4.22
  -2  13  10    1.07    4.39
   2 -13  -9    9.59    5.98
   2 -13  -9   23.40    8.64
   2  13  -9   18.27    5.65
  -2 -13   9   14.83    3.04
  -2  13   9   19.55    4.87
   2 -13  -8   -5.93    5.23
   2 -13  -8   -4.55    4.44
   2  13  -8    1.83    2.94
  -2 -13   8    0.31    2.72
  -2  13   8    0.59    7.51
   2 -13  -7   43.44    5.71
   2  13  -7   39.18    3.99
  -2 -13   7   35.34    3.69
  -2  13   7   46.66    5.48
   2 -13  -6   10.45    4.47
   2  13  -6    7.36    5.43
  -2 -13   6    1.36    5.10
  -2  13   6   -8.13    4.46
   2 -13  -5    6.66    4.80
   2  13  -5   11.72    3.58
  -2 -13   5   14.10    5.84
  -2  13   5    6.06    4.71
   2 -13  -4    4.05    4.52
   2  13  -4    1.02    5.65
  -2 -13   4   -3.56    5.57
  -2  13   4    2.13    4.29
   2 -13  -3   72.64   10.40
   2  13  -3   67.15    5.16
  -2 -13   3   73.97    8.44
  -2  13   3   80.12    6.31
   2 -13  -2    3.49    4.38
   2  13  -2    2.84    6.21
  -2 -13   2    6.51    6.16
  -2  13   2   12.67    4.26
   2 -13  -1   80.20    6.18
   2  13  -1   82.64    5.71
  -2 -13   1   76.51    5.57
  -2  13   1   76.57   10.19
   2 -13   0    2.13    3.95
   2  13   0    2.44    3.84
  -2 -13   0    5.76    3.78
  -2  13   0    0.21    3.88
   2 -13   1   -6.06    7.08
   2  13   1   12.88    4.53
  -2 -13  -1   14.60    4.14
  -2  13  -1    8.55    4.10
   2 -13   2  -11.22    6.41
   2  13   2   -2.32    6.99
  -2 -13  -2   -2.52    4.09
  -2  13  -2   -0.98    6.38
   2 -13   3   87.48    5.83
   2  13   3   97.56    6.76
  -2 -13  -3   95.80    6.73
  -2  13  -3   89.15    5.92
   2 -13   4   -2.24    3.43
   2  13   4    2.34    4.34
  -2 -13  -4  -11.05    7.29
  -2  13  -4    0.44    3.44
   2 -13   5    7.37    3.45
   2  13   5    7.70    4.57
  -2 -13  -5    4.80    4.46
  -2  13  -5    2.79    3.59
   2 -13   6    2.53    3.26
   2  13   6   -0.97    4.51
  -2 -13  -6    8.85    4.47
  -2  13  -6    2.94    3.45
   2 -13   7    5.99    3.23
   2  13   7   -2.06    4.73
  -2 -13  -7   12.05    7.93
  -2  13  -7   11.82    3.58
   2 -13   8    5.92    4.98
   2  13   8    3.90    4.63
  -2 -13  -8   -5.25    4.73
  -2  13  -8    1.25    5.95
   2 -13   9   29.79    5.77
   2  13   9   26.41    5.54
  -2 -13  -9   37.21    7.64
  -2 -13  -9   27.97    5.71
  -2  13  -9   28.97    4.16
   2 -14  -7    5.66    5.27
   2  14  -7    2.76    6.17
  -2 -14   7   10.02    3.35
  -2  14   7   10.06    5.13
   2 -14  -6    6.74    5.46
   2  14  -6   14.09    3.94
  -2 -14   6   10.58    3.66
  -2  14   6   12.37    5.31
   2 -14  -5   -4.62    8.67
   2  14  -5    1.80    3.72
  -2 -14   5    1.89    3.53
  -2  14   5   15.27    4.97
   2 -14  -4   54.52    6.56
   2  14  -4   46.25    5.04
  -2 -14   4   50.76    4.84
  -2  14   4   42.60    6.44
   2 -14  -3   -0.27    4.85
   2  14  -3    4.76    6.42
  -2 -14   3    0.36    3.77
  -2  14   3  -10.26    8.08
   2 -14  -2   -1.27    4.91
   2  14  -2    4.90    4.00
  -2 -14   2   -0.49    4.00
  -2  14   2   -3.44    4.61
   2 -14  -1   -1.70    8.01
   2  14  -1    5.76    4.20
  -2 -14   1   11.30    4.22
  -2  14   1   -2.51    4.68
   2 -14   0   39.52    5.75
   2  14   0   41.71    9.34
  -2 -14   0   42.69    5.46
  -2  14   0   41.54    5.74
   2 -14   1    2.62    4.31
   2  14   1    7.12    4.48
  -2 -14  -1    5.40    4.56
  -2  14  -1  -12.77    7.29
   2 -14   2   37.98    5.21
   2  14   2   40.55    5.62
  -2 -14  -2   31.52    9.68
  -2  14  -2   33.03    5.01
   2 -14   3   -0.14    4.14
   2  14   3    4.60    4.90
  -2 -14  -3    6.54    8.09
  -2  14  -3    6.69    4.05
   2 -14   4   -0.33    4.02
   2  14   4   -5.18    5.14
  -2 -14  -4    3.66    4.92
  -2  14  -4   -8.11    7.01
   2 -14   5    3.97    3.89
   2  14   5   17.06    8.79
  -2 -14  -5   12.03    5.15
  -2  14  -5    4.80    4.09
   2 -14   6   30.92    4.44
   2  14   6   40.72   10.17
  -2 -14  -6   34.86    6.12
  -2  14  -6   30.99    7.88
  -3   0  20    1.15    6.20
  -3   0  19  -11.73    6.12
  -3   0  18   24.51    9.77
  -3   0  17   -4.55    4.70
  -3   0  16  119.84    7.57
   3   0 -15    1.37    3.99
  -3   0  15   -4.45    6.54
   3   0 -14    3.32    3.73
  -3   0  14    3.25    3.62
   3   0 -13    2.94    3.26
  -3   0  13   -0.09    3.15
   3   0 -12  132.29    8.45
  -3   0  12  123.32    8.30
   3   0 -11    1.65    2.46
  -3   0  11    3.20    2.51
   3   0 -10  418.10   10.80
  -3   0  10  417.79   10.80
   3   0  -9   -0.18    1.95
  -3   0   9   -0.58    1.90
   3   0  -8  492.12   11.04
  -3   0   8  496.70   11.44
   3   0  -7    1.07    1.42
   3   0  -7    0.50    0.37
  -3   0   7   -1.29    2.55
   3   0  -6  391.54    7.19
   3   0  -6  386.51    4.88
   3   0  -6  379.43    4.56
  -3   0   6  379.01    7.26
   3   0  -5    3.07    1.05
   3   0  -5    1.51    0.35
   3   0  -5    2.06    0.47
  -3   0   5    0.74    1.07
   3   0  -4  112.25    1.92
   3   0  -4  112.03    1.57
   3   0  -4  106.70    1.41
   3   0  -3    7.20    0.71
   3   0  -3    8.73    0.53
  -3   0   3    7.45    1.23
   3   0  -2   67.45    1.08
  -3   0   2   65.07    1.01
   3   0  -1   10.87    0.79
  -3   0   1   11.37    0.73
   3   0   0  446.13    8.30
  -3   0   0  459.79    8.60
   3   0   1    2.93    0.82
  -3   0  -1    1.40    0.83
   3   0   2   96.30    1.65
  -3   0  -2   96.57    1.15
  -3   0  -2   99.71    2.49
   3   0   3    1.21    0.83
  -3   0  -3    1.06    0.72
  -3   0  -3    0.11    0.84
   3   0   4  559.35    8.92
   3   0   4  575.72   11.86
  -3   0  -4  536.12    9.79
  -3   0  -4  543.74    9.97
   3   0   5    1.70    1.18
   3   0   5    4.64    0.95
  -3   0  -5    1.62    0.82
  -3   0  -5    3.52    1.67
   3   0   6   21.97    1.03
   3   0   6   21.40    1.15
  -3   0  -6   19.58    1.86
  -3   0  -6   19.86    2.05
   3   0   7    1.33    1.01
   3   0   7   -0.31    0.99
  -3   0  -7    0.28    1.14
  -3   0  -7    1.90    1.09
   3   0   8   26.72    1.47
   3   0   8   26.42    1.98
  -3   0  -8   24.58    2.63
  -3   0  -8   27.79    1.46
   3   0   9    0.33    1.40
   3   0   9    0.83    1.04
  -3   0  -9    1.17    1.59
  -3   0  -9   -0.85    2.03
   3   0  10  258.58    8.16
   3   0  10  256.39    4.48
  -3   0 -10  250.71    6.26
  -3   0 -10  260.18    5.09
   3   0  11    3.83    3.13
   3   0  11   -0.52    1.07
  -3   0 -11   -2.94    3.47
   3   0  12   73.89    3.24
   3   0  12   70.34    1.80
  -3   0 -12   73.96    3.62
   3   0  13    1.82    2.40
   3   0  13    1.08    1.79
  -3   0 -13   -2.31    2.65
   3   0  14  192.84    6.66
  -3   0 -14  210.27    7.70
   3   0  15   -1.72    4.92
   3   0  15    2.75    1.75
  -3   0 -15   -3.24    3.52
   3   0  16  133.88    6.26
   3   0  17    4.87    3.61
  -3   1  20    8.74    6.53
  -3  -1  20    2.28   10.89
  -3   1  19   86.47   14.44
  -3  -1  19   87.28    8.66
   3  -1 -18   10.41    5.79
  -3   1  18   14.86    5.54
  -3  -1  18   10.79    5.59
   3  -1 -17   16.89    5.13
  -3   1  17    3.66    5.08
  -3  -1  17    4.89    5.01
   3  -1 -16   62.53    6.13
  -3   1  16   52.86    5.98
  -3  -1  16   56.32    6.14
   3  -1 -15  102.51    6.58
  -3   1  15  115.59   10.48
  -3  -1  15  105.05   10.83
   3  -1 -14   69.48    5.09
  -3   1  14   56.77    4.94
  -3  -1  14   64.80    5.03
   3  -1 -13  247.87    8.74
  -3   1  13  239.21    8.57
  -3  -1  13  238.41   13.28
   3  -1 -12   47.52    3.72
  -3   1  12   38.43    3.90
  -3  -1  12   35.31    3.57
   3  -1 -11   39.66    3.19
   3  -1 -11   36.12    0.80
  -3   1  11   43.15    5.50
  -3  -1  11   32.89    3.17
   3  -1 -10   42.02    2.86
   3  -1 -10   39.84    0.87
  -3   1  10   42.04    3.01
  -3  -1  10   40.77    2.92
   3  -1  -9  899.97   28.85
   3  -1  -9  798.54   15.58
  -3   1   9  896.21   24.46
  -3  -1   9  827.56   23.38
  -3   1   9  833.87   16.03
   3  -1  -8    1.70    1.64
   3  -1  -8    2.24    0.65
  -3   1   8    2.53    1.69
  -3  -1   8   -1.01    1.77
   3  -1  -7  158.04    3.39
   3  -1  -7  150.29    1.63
  -3   1   7  153.32    3.54
  -3  -1   7  147.85    5.31
  -3   1   7  151.84    2.00
   3  -1  -6   34.59    2.48
   3  -1  -6   31.40    0.59
   3   1  -6   31.34    0.37
  -3   1   6   29.91    2.60
  -3  -1   6   33.47    1.68
  -3   1   6   31.43    0.91
   3  -1  -5  371.17    6.15
   3   1  -5  355.84    4.08
   3  -1  -5  351.42    5.06
  -3   1   5  361.99    7.76
  -3   1   5  353.80    4.38
   3  -1  -4   32.80    1.07
   3   1  -4   31.20    0.48
  -3   1   4   32.08    1.10
  -3  -1   4   31.35    0.88
   3  -1  -3  442.24    6.57
   3   1  -3  456.41    6.55
   3  -1  -3  425.78    5.92
  -3   1   3  441.51    6.76
   3  -1  -2  351.07    4.40
   3   1  -2  345.06    4.35
   3  -1  -2  343.63    5.31
  -3   1   2  348.57    4.58
  -3  -1   2  331.47    4.35
   3   1  -1   41.78    0.84
   3  -1  -1   40.61    0.91
  -3   1   1   43.70    0.93
  -3  -1   1   42.11    1.39
   3   1   0   52.96    1.01
  -3  -1   0   50.51    1.02
   3   1   1  382.15    5.48
  -3  -1  -1  374.00    5.39
   3  -1   2  121.01    1.07
   3  -1   2  121.60    1.98
   3   1   2  120.32    2.57
  -3  -1  -2  117.86    1.81
   3  -1   3  575.23    8.70
   3  -1   3  551.48   10.25
   3   1   3  582.08   10.18
  -3  -1  -3  593.99   10.72
  -3  -1  -3  562.96    9.86
   3  -1   4  135.61    2.25
   3  -1   4  129.22    2.37
   3   1   4  136.32    3.14
  -3  -1  -4  130.12    2.74
  -3  -1  -4  131.89    2.17
   3  -1   5  249.87    3.55
   3  -1   5  238.19    4.05
   3   1   5  253.61    3.94
  -3  -1  -5  242.25    3.91
  -3   1  -5  248.22    3.72
  -3  -1  -5  251.06    5.35
   3  -1   6   33.05    1.85
   3  -1   6   31.27    1.29
   3   1   6   36.95    2.04
  -3  -1  -6   31.61    1.40
  -3   1  -6   36.74    2.08
  -3  -1  -6   33.44    1.33
   3   1   7  782.79   17.59
   3  -1   7  762.74   16.99
   3  -1   7  765.06   16.96
   3   1   7  776.17   16.75
  -3  -1  -7  746.45   17.55
  -3   1  -7  764.19   20.37
  -3  -1  -7  766.79   19.73
   3   1   8  300.07    5.85
   3  -1   8  293.83    5.59
   3  -1   8  315.82    5.58
   3   1   8  297.90    6.67
  -3  -1  -8  287.34    8.31
  -3   1  -8  295.99    6.00
  -3  -1  -8  302.35    5.68
   3   1   9   85.57    2.63
   3  -1   9   79.08    3.81
   3   1   9   82.74    1.96
  -3  -1  -9   85.47    2.89
  -3   1  -9   79.53    2.71
  -3  -1  -9   78.58    3.44
   3   1  10    6.54    1.81
   3  -1  10    7.14    1.73
   3  -1  10    8.89    1.22
   3   1  10    7.06    1.18
  -3  -1 -10    8.81    3.33
  -3   1 -10    7.11    1.96
  -3  -1 -10   10.40    1.52
   3   1  11  198.07    5.19
   3  -1  11  189.06    4.99
   3  -1  11  189.12    3.56
  -3  -1 -11  184.99    5.55
  -3   1 -11  190.10    5.50
  -3  -1 -11  194.74    6.17
   3   1  12   57.40    3.02
   3  -1  12   56.99    4.82
   3  -1  12   54.93    1.68
   3   1  12   52.46    1.74
  -3  -1 -12   51.35    5.66
  -3  -1 -12   59.40    2.34
   3   1  13  181.79    5.95
   3  -1  13  173.64    5.68
  -3  -1 -13  194.50    6.87
  -3  -1 -13  185.11    4.58
   3  -1  14   16.01    2.81
   3   1  14   12.10    1.38
   3  -1  14   12.49    1.40
  -3  -1 -14   13.39    5.67
   3  -1  15   12.78    4.99
   3  -1  15    3.33    1.68
   3   1  15    1.53    1.94
   3  -1  15    5.81    2.16
  -3  -1 -15    5.63    3.53
   3  -1  16    2.36    3.15
   3   1  16    0.05    1.91
  -3  -1 -16   -2.38    3.75
   3  -1  17   85.20    5.62
  -3  -1 -17  102.31    7.12
   3  -1  18   18.34    7.17
  -3  -1 -18   20.34    5.55
   3  -1  19    6.13    4.30
   3  -2 -20   16.34    7.21
  -3  -2  20   14.48    6.97
   3  -2 -19   -1.38    6.11
  -3  -2  19    1.83    5.79
   3  -2 -18   -9.45    9.60
  -3   2  18   -8.17    5.44
  -3  -2  18    2.19    5.52
   3  -2 -17  132.16    8.97
  -3   2  17  126.02    8.97
  -3  -2  17  113.11   14.10
   3  -2 -16  131.59    8.45
  -3   2  16  126.35    8.06
  -3  -2  16  127.72    8.17
   3  -2 -15   77.63   10.09
  -3   2  15   75.05    9.88
  -3  -2  15   80.19   10.24
   3  -2 -14   36.63    4.53
   3  -2 -14   33.15    1.26
  -3   2  14   32.18    4.65
  -3  -2  14   28.30    4.44
   3  -2 -13  106.58    5.64
   3  -2 -13  101.37    2.13
  -3   2  13  102.64    5.70
  -3  -2  13  101.91    8.88
   3  -2 -12   47.62    3.79
   3  -2 -12   40.62    1.41
  -3  -2  12   38.88    3.82
   3  -2 -11  431.23   11.96
  -3   2  11  430.28   12.21
  -3  -2  11  402.86   17.00
  -3   2  11  390.91    6.74
   3  -2 -10  787.83   28.19
   3  -2 -10  716.04   15.08
  -3   2  10  768.04   22.12
  -3  -2  10  721.43   21.85
  -3   2  10  751.51   14.06
   3  -2  -9   98.12    3.53
   3  -2  -9   98.46    2.02
  -3   2   9   95.91    3.56
  -3  -2   9   88.28    3.65
  -3   2   9   96.01    1.41
   3  -2  -8    9.49    3.25
   3  -2  -8   13.16    1.13
  -3   2   8   11.63    1.94
  -3  -2   8   13.75    2.07
  -3   2   8   14.05    0.71
   3  -2  -7  574.40   12.34
   3  -2  -7  544.80   10.00
  -3   2   7  554.78   12.27
  -3  -2   7  506.73   12.25
  -3   2   7  556.31    8.97
   3  -2  -6 1518.54   50.21
   3  -2  -6 1456.37   42.74
   3   2  -6 1711.49   44.63
  -3   2   6 1444.82   48.75
  -3  -2   6 1719.85   46.32
  -3   2   6 1543.85   44.52
   3  -2  -5 1698.00   59.37
   3   2  -5 1964.32   57.23
   3  -2  -5 1748.10   56.54
  -3   2   5 1635.21   58.19
  -3  -2   5 1920.58   58.26
  -3   2   5 1816.76   59.73
   3  -2  -4  964.85   22.07
   3   2  -4  989.90   18.93
   3  -2  -4  889.21   20.62
  -3   2   4  949.09   22.07
  -3  -2   4  911.84   17.90
  -3   2   4  933.33   19.44
   3  -2  -3  521.64    8.47
   3   2  -3  489.06    7.65
   3  -2  -3  480.68    7.54
  -3  -2   3  484.10    7.74
  -3   2   3  495.59    7.63
   3  -2  -2 3427.86  167.30
   3   2  -2 3252.59  159.63
   3  -2  -2 3148.11  159.33
  -3  -2   2 3255.05  157.87
  -3   2   2 3204.01  161.13
   3   2  -1 6482.65  543.17
   3  -2  -1 6273.31  530.40
  -3  -2   1 6444.67  541.71
  -3   2   1 6432.37  542.22
   3   2   0  680.37   12.08
   3  -2   0  680.79   12.37
  -3  -2   0  672.95   12.10
  -3   2   0  682.38   12.33
   3   2   1  120.21    2.52
   3  -2   1  120.37    1.85
  -3  -2  -1  122.42    1.82
   3   2   2  208.57    3.87
   3  -2   2  200.76    2.90
  -3  -2  -2  197.67    2.86
   3   2   3  393.04    6.29
   3  -2   3  411.80    6.51
  -3  -2  -3  396.71    7.80
   3  -2   4 1461.72   41.95
   3   2   4 1401.82   39.83
   3  -2   4 1457.43   41.64
  -3  -2  -4 1238.53   36.93
  -3  -2  -4 1413.79   40.18
   3  -2   5 1390.29   39.96
   3  -2   5 1413.18   46.02
   3   2   5 1409.01   40.81
  -3  -2  -5 1328.18   44.06
  -3  -2  -5 1386.12   40.11
   3  -2   6  128.09    2.32
   3  -2   6  123.62    2.60
   3   2   6  124.87    3.53
  -3  -2  -6  124.16    2.80
  -3  -2  -6  133.16    2.62
   3  -2   7    6.05    1.96
   3  -2   7    4.04    1.23
   3   2   7    6.25    1.14
  -3  -2  -7    6.14    1.53
  -3  -2  -7    6.65    1.27
   3  -2   8  379.16    7.49
   3   2   8  367.77    8.85
  -3  -2  -8  376.24   11.17
  -3  -2  -8  372.66    7.27
   3  -2   9  518.33   11.29
   3  -2   9  484.41    9.99
   3   2   9  484.84    9.85
   3  -2   9  518.44    9.80
  -3  -2  -9  495.08   15.92
  -3  -2  -9  498.01   13.15
   3  -2  10  363.75    8.33
   3  -2  10  385.11    7.57
   3   2  10  348.80    8.99
   3  -2  10  368.62    6.71
  -3  -2 -10  352.23    9.31
  -3  -2 -10  372.09    7.80
   3  -2  11  167.50    4.69
   3  -2  11  172.00    3.51
   3   2  11  164.30    3.46
   3  -2  11  169.67    4.55
  -3  -2 -11  161.09    5.41
  -3  -2 -11  180.18    6.15
   3  -2  12   11.52    2.45
   3  -2  12   13.46    2.29
   3   2  12   13.40    2.45
   3  -2  12   13.06    1.30
  -3  -2 -12   16.28    2.93
  -3  -2 -12   15.29    1.89
   3  -2  13   68.27    3.62
   3  -2  13   60.38    2.85
   3   2  13   63.06    2.16
   3  -2  13   66.41    2.95
  -3  -2 -13   62.43    4.23
  -3  -2 -13   71.42    2.89
   3  -2  14  136.95    5.34
   3  -2  14  126.96    2.61
   3   2  14  125.77    3.16
   3  -2  14  136.85    2.79
  -3  -2 -14  133.95    9.95
  -3  -2 -14  134.68    6.25
   3  -2  15  107.90    8.04
   3   2  15   99.66    4.19
   3  -2  15  102.60    3.42
  -3  -2 -15  107.97    6.41
  -3  -2 -15  117.26    5.90
   3  -2  16   15.06    3.38
   3   2  16   11.73    2.36
  -3  -2 -16   11.32    7.10
   3  -2  17    8.92    6.29
  -3  -2 -17   19.55    4.84
   3  -2  18    8.46    4.06
  -3  -2 -18   11.43    5.10
   3  -2  19   15.45    4.56
  -3  -2 -19   23.34    5.97
   3  -3 -19    4.36    5.88
  -3  -3  19    5.56   10.45
   3  -3 -18   91.83    8.36
  -3  -3  18   80.08    8.24
   3  -3 -17    4.74    8.85
  -3  -3  17    7.97    5.37
   3  -3 -16    1.44    4.71
  -3  -3  16   -0.18    4.56
   3  -3 -15   18.62    7.93
   3  -3 -15   19.43    1.19
  -3  -3  15   18.38    4.77
  -3   3  15   16.02    1.43
   3  -3 -14  437.72   16.09
   3  -3 -14  426.11    9.27
  -3   3  14  454.63   16.46
  -3  -3  14  417.47   16.40
  -3   3  14  407.20    8.22
   3  -3 -13   23.92    3.97
   3  -3 -13   20.78    1.76
  -3   3  13   27.99    4.04
  -3  -3  13   20.57    6.75
  -3   3  13   23.64    1.03
   3  -3 -12  358.52   11.51
  -3   3  12  352.05   11.73
  -3  -3  12  322.90   11.87
  -3   3  12  357.73    7.12
   3  -3 -11   27.07    3.24
   3  -3 -11   26.19    1.81
  -3   3  11   32.01    3.28
  -3  -3  11   14.13    5.69
  -3   3  11   26.68    1.10
   3  -3 -10  518.99   14.07
   3  -3 -10  480.59    8.62
  -3   3  10  505.67   13.99
  -3  -3  10  451.72   13.95
  -3   3  10  492.28    8.60
   3  -3  -9    8.15    2.36
   3  -3  -9   11.29    1.55
  -3   3   9    9.86    2.41
  -3  -3   9    7.39    2.59
  -3   3   9   12.21    0.96
   3  -3  -8 1935.31   83.27
   3  -3  -8 1844.80   69.61
   3   3  -8 2201.07   69.52
  -3  -3   8 2286.36   73.85
  -3   3   8 1893.22   74.57
   3  -3  -7  158.24    3.86
   3  -3  -7  148.49    2.43
  -3  -3   7  150.45    1.81
  -3   3   7  150.86    2.40
   3  -3  -6   42.42    3.14
   3  -3  -6   43.82    1.90
   3   3  -6   40.27    0.65
  -3  -3   6   40.69    0.66
  -3   3   6   42.49    1.19
   3  -3  -5   19.41    1.46
   3   3  -5   19.97    0.91
   3  -3  -5   16.59    0.96
  -3  -3   5   18.13    0.92
  -3   3   5   18.06    0.95
   3  -3  -4 3550.84  205.13
   3   3  -4 3769.50  201.22
   3  -3  -4 3582.57  200.79
  -3  -3   4 3797.37  205.26
  -3   3   4 3777.81  210.19
   3  -3  -3  153.67    2.56
   3   3  -3  152.72    2.60
   3  -3  -3  144.92    3.30
  -3  -3   3  150.35    2.65
  -3   3   3  156.97    2.37
   3   3  -2 2123.00   81.76
   3  -3  -2 2142.58   85.56
  -3  -3   2 2125.41   81.81
  -3   3   2 2426.65   90.00
   3   3  -1    9.09    0.81
   3  -3  -1    9.29    1.57
  -3  -3   1    6.98    1.37
  -3   3   1   10.19    1.57
   3   3   0 1532.54   47.67
   3  -3   0 1518.53   44.96
  -3  -3   0 1516.24   44.31
  -3   3   0 1532.90   45.31
   3   3   1  170.80    2.60
   3  -3   1  169.30    2.67
  -3  -3  -1  171.85    2.65
  -3   3  -1  169.62    2.66
   3   3   2 5470.40  409.53
   3  -3   2 5374.85  402.63
  -3  -3  -2 5327.99  399.29
  -3   3  -2 5367.87  403.85
   3   3   3  170.42    2.83
   3  -3   3  167.03    2.72
  -3  -3  -3  172.45    2.87
   3   3   4   16.33    1.22
   3  -3   4   16.67    1.87
  -3  -3  -4   14.78    1.23
   3  -3   5   12.58    1.16
   3  -3   5   12.78    1.09
  -3  -3  -5    8.56    2.14
   3  -3   6 1901.78   72.75
   3   3   6 1819.69   64.51
   3  -3   6 1829.44   64.31
  -3  -3  -6 1621.02   62.81
  -3  -3  -6 1849.30   66.61
   3  -3   7  238.01    6.20
   3  -3   7  235.55    6.34
   3   3   7  235.54    6.09
   3  -3   7  234.02    3.97
  -3  -3  -7  247.82    6.46
   3  -3   8  777.99   22.60
   3  -3   8  760.53   18.41
   3   3   8  750.62   17.65
   3  -3   8  755.42   16.67
  -3  -3  -8  727.79   20.13
  -3  -3  -8  738.56   17.92
   3  -3   9   10.13    1.78
   3  -3   9   12.74    1.53
   3   3   9   10.79    1.45
   3  -3   9   12.18    1.15
  -3  -3  -9   10.03    2.24
  -3  -3  -9   14.15    1.66
   3  -3  10  140.82    3.97
   3   3  10  134.45    3.20
   3  -3  10  139.12    2.68
  -3  -3 -10  133.22    4.84
  -3  -3 -10  134.94    5.28
   3  -3  11  125.86    6.23
   3  -3  11  123.59    4.39
   3   3  11  121.61    3.01
   3  -3  11  117.34    3.57
  -3  -3 -11  117.77    7.51
  -3  -3 -11  123.68    3.40
   3  -3  12  743.26   22.16
   3  -3  12  737.75   21.17
   3   3  12  688.45   21.56
   3  -3  12  723.21   16.39
  -3  -3 -12  681.42   23.53
  -3  -3 -12  736.80   19.87
   3  -3  13    6.08    4.34
   3  -3  13    6.68    1.40
   3   3  13    4.86    1.58
   3  -3  13    5.55    1.93
  -3  -3 -13    1.72    3.27
  -3  -3 -13    9.68    3.24
   3  -3  14   23.29    3.15
   3  -3  14   22.43    1.44
   3   3  14   25.22    1.85
   3  -3  14   21.41    1.32
  -3  -3 -14   17.48    6.54
  -3  -3 -14   17.76    2.39
   3  -3  15   -8.35    5.17
   3   3  15   -0.22    2.69
  -3  -3 -15    1.24    2.28
   3  -3  16  137.07    6.47
  -3  -3 -16  142.01   13.09
  -3  -3 -16  139.54    5.10
   3  -3  17    3.20    5.87
  -3  -3 -17    5.85    4.84
  -3  -3 -17    5.20    4.11
   3  -3  18   68.97    5.75
  -3  -3 -18   80.40   12.24
   3  -3  19   -0.20    6.88
  -3  -3 -19    0.30    5.49
   3  -4 -19    8.80   10.58
  -3  -4  19    6.11    6.42
   3  -4 -18    6.04    5.87
  -3  -4  18    3.70    9.88
   3  -4 -17   88.22    8.14
  -3  -4  17   89.26    8.27
   3  -4 -16   20.14    5.22
  -3  -4  16   30.57    9.07
   3  -4 -15  156.19    8.49
   3  -4 -15  152.38    3.34
  -3  -4  15  156.10    8.90
  -3   4  15  153.52    4.13
   3  -4 -14   34.81    4.51
   3  -4 -14   26.12    2.33
  -3  -4  14   28.48    4.73
  -3   4  14   29.50    2.28
   3  -4 -13   66.07    5.23
   3  -4 -13   68.64    1.93
  -3  -4  13   67.60    5.47
  -3   4  13   67.77    1.87
   3  -4 -12   -1.52    3.22
  -3  -4  12   -1.20    3.42
   3  -4 -11  877.89   28.49
   3  -4 -11  830.58   22.81
  -3  -4  11  783.87   37.45
  -3   4  11  808.55   22.18
   3  -4 -10  177.17    5.95
   3  -4 -10  175.75    4.59
  -3  -4  10  153.49    6.56
  -3   4  10  169.39    3.12
   3  -4  -9   71.03    1.88
  -3  -4   9   64.85    3.83
  -3  -4   9   65.85    1.00
  -3   4   9   66.83    1.81
   3  -4  -8   12.61    1.21
  -3  -4   8    7.43    2.61
  -3  -4   8   13.36    0.80
  -3   4   8   13.47    1.21
   3  -4  -7 1413.67   47.53
   3  -4  -7 1343.90   41.11
   3   4  -7 1401.93   38.89
  -3  -4   7 1369.42   37.61
  -3   4   7 1332.38   40.14
   3  -4  -6  659.70   15.65
   3  -4  -6  641.20   13.41
   3   4  -6  673.61   12.94
  -3  -4   6  662.78   12.80
  -3   4   6  629.72   13.00
   3  -4  -5 1278.76   38.08
   3   4  -5 1218.76   31.15
   3  -4  -5 1245.38   34.76
  -3  -4   5 1269.39   32.38
  -3   4   5 1278.39   38.90
   3  -4  -4  146.72    3.05
   3   4  -4  149.98    2.91
   3  -4  -4  149.04    2.67
  -3  -4   4  147.80    2.12
  -3   4   4  148.88    2.64
   3   4  -3   14.65    0.91
  -3  -4   3   15.68    0.89
  -3   4   3   16.09    1.17
   3   4  -2  211.59    4.18
   3  -4  -2  208.04    3.53
  -3  -4   2  202.51    3.05
  -3   4   2  205.89    3.47
   3   4  -1 5116.39  365.91
   3  -4  -1 5011.48  362.43
  -3  -4   1 5047.76  360.25
  -3   4   1 4974.55  369.55
   3   4   0  842.80   18.37
   3  -4   0  856.20   21.66
  -3  -4   0  840.75   20.70
  -3   4   0  832.24   18.34
   3   4   1  817.65   17.85
   3  -4   1  811.13   17.77
  -3  -4  -1  819.31   17.90
  -3   4  -1  812.12   17.97
   3   4   2   82.14    1.92
   3  -4   2   82.40    1.87
  -3  -4  -2   78.47    1.88
  -3   4  -2   78.55    1.85
   3   4   3 1278.53   35.92
   3  -4   3 1264.51   35.30
  -3  -4  -3 1251.46   39.34
  -3   4  -3 1276.62   35.87
   3   4   4  593.36   11.94
   3  -4   4  568.71   13.53
  -3  -4  -4  590.22   12.13
   3   4   5 1695.12   57.85
   3  -4   5 1636.02   55.57
  -3  -4  -5 1662.13   62.70
   3  -4   6   54.45    2.02
   3   4   6   52.77    1.96
   3  -4   6   50.42    1.61
  -3  -4  -6   48.79    2.44
  -3  -4  -6   48.55    2.00
   3  -4   7   37.31    1.88
   3   4   7   34.09    1.83
   3  -4   7   33.87    1.46
  -3  -4  -7   29.41    2.38
  -3  -4  -7   33.24    2.98
   3  -4   8  270.42    6.02
   3  -4   8  276.78    5.56
   3   4   8  252.84    5.36
   3  -4   8  249.48    4.46
  -3  -4  -8  261.35    5.59
   3  -4   9  611.38   15.32
   3  -4   9  607.13   14.25
   3   4   9  586.46   17.17
   3  -4   9  577.70   11.99
  -3  -4  -9  561.54   16.33
  -3  -4  -9  605.56   18.04
   3  -4  10  138.78    6.12
   3  -4  10  137.73    5.14
   3   4  10  121.66    3.32
   3  -4  10  122.65    3.59
  -3  -4 -10  119.00    4.71
  -3  -4 -10  126.62    3.51
   3  -4  11  264.97   10.25
   3  -4  11  243.68    7.54
   3   4  11  254.62    5.71
   3  -4  11  248.17    6.02
  -3  -4 -11  242.12   12.01
  -3  -4 -11  262.27    6.35
   3  -4  12   40.69    3.03
   3  -4  12   32.75    1.96
   3   4  12   31.14    3.54
   3  -4  12   37.13    1.52
  -3  -4 -12   32.57    3.75
  -3  -4 -12   36.85    3.94
   3  -4  13  102.13    4.56
   3  -4  13  106.09    2.94
   3   4  13   93.35    3.13
   3  -4  13   93.37    3.39
  -3  -4 -13   93.01    5.68
  -3  -4 -13  101.26    3.52
   3  -4  14   57.81    3.83
   3  -4  14   51.85    3.16
   3   4  14   51.77    4.03
   3  -4  14   54.67    1.71
  -3  -4 -14   66.98    8.21
  -3  -4 -14   57.79    3.01
   3  -4  15  229.29    8.69
   3   4  15  220.21    5.81
  -3  -4 -15  219.22   10.57
  -3  -4 -15  243.99   10.13
   3  -4  16    4.90    3.34
   3   4  16    2.01    1.91
  -3  -4 -16   -3.11    4.52
  -3  -4 -16    5.14    4.00
   3  -4  17    5.20    3.74
   3   4  17    5.12    2.84
  -3  -4 -17   -4.18    4.85
  -3  -4 -17    4.24    2.81
   3  -4  18   13.01    4.27
  -3  -4 -18   13.80    6.09
   3  -5 -19   55.72    8.67
  -3  -5  19   72.94   14.74
   3  -5 -18   31.11   11.36
  -3  -5  18   28.61    7.16
   3  -5 -17    4.42    5.54
  -3  -5  17   13.17    5.72
   3  -5 -16   13.21    8.80
   3  -5 -16   16.32    1.98
  -3  -5  16   24.42    5.68
   3  -5 -15   50.52    5.93
   3  -5 -15   55.98    2.17
  -3  -5  15   57.63    6.33
  -3   5  15   57.66    3.31
   3  -5 -14  124.47   11.68
   3  -5 -14  130.66    4.93
  -3  -5  14  121.44   12.39
  -3   5  14  128.56    3.12
   3  -5 -13  127.60    6.65
   3  -5 -13  127.93    4.84
  -3  -5  13  121.19    7.36
  -3   5  13  130.44    3.10
   3  -5 -12    0.75    5.84
   3  -5 -12   10.92    1.52
  -3  -5  12   17.42    3.99
  -3   5  12   16.19    2.49
   3  -5 -11    0.38    3.02
   3  -5 -11    3.47    1.44
  -3  -5  11    9.57    5.52
  -3   5  11    3.33    1.39
   3  -5 -10  298.03    9.09
   3  -5 -10  302.13    6.07
  -3  -5  10  289.76    4.19
  -3   5  10  291.68    5.83
   3  -5  -9  444.70   16.93
   3  -5  -9  437.30    9.19
   3   5  -9  449.23    6.86
  -3  -5   9  436.01    7.42
  -3   5   9  432.83    8.98
   3  -5  -8  213.24    6.02
   3  -5  -8  215.83    4.33
   3   5  -8  217.46    3.86
  -3  -5   8  210.75    3.61
  -3   5   8  207.66    4.12
   3  -5  -7  472.48   11.75
   3  -5  -7  488.34   10.13
   3   5  -7  499.73    9.70
  -3  -5   7  475.87    7.83
  -3   5   7  469.46    9.63
   3  -5  -6   56.12    2.50
   3  -5  -6   58.28    1.93
   3   5  -6   57.90    1.28
  -3  -5   6   56.75    1.89
  -3   5   6   57.28    1.87
   3  -5  -5  462.53   10.10
   3  -5  -5  450.56   11.44
   3   5  -5  451.85    7.69
  -3  -5   5  454.90    7.70
  -3   5   5  450.83    8.82
   3   5  -4  547.64   11.95
   3  -5  -4  560.51   14.05
  -3  -5   4  559.24   10.32
  -3   5   4  570.44   14.09
   3   5  -3  975.05   23.46
   3  -5  -3  993.20   25.24
  -3  -5   3  970.23   23.38
  -3   5   3  985.15   24.89
   3   5  -2   67.28    1.68
   3  -5  -2   71.74    2.00
  -3  -5   2   68.61    1.62
  -3   5   2   68.96    1.93
   3   5  -1   74.95    1.85
   3  -5  -1   81.04    3.32
  -3  -5   1   72.76    2.76
  -3   5   1   80.91    2.09
   3   5   0  250.02    4.40
   3  -5   0  248.74    4.56
  -3  -5   0  241.92    4.27
  -3   5   0  250.31    6.17
   3   5   1  526.99   12.64
   3  -5   1  524.53   10.35
  -3  -5  -1  517.35   10.13
  -3   5  -1  517.19   10.22
   3   5   2  176.71    3.45
   3  -5   2  180.21    3.43
  -3  -5  -2  174.95    3.47
  -3   5  -2  179.59    3.41
   3   5   3  368.38    7.13
   3  -5   3  381.97    9.01
  -3  -5  -3  361.26    7.08
  -3   5  -3  359.91    6.85
   3   5   4   48.16    1.94
   3  -5   4   47.24    1.71
  -3  -5  -4   50.95    1.92
  -3   5  -4   50.06    2.86
   3   5   5  146.62    3.39
   3  -5   5  145.35    2.98
  -3  -5  -5  142.78    5.09
   3   5   6  210.53    4.57
   3  -5   6  202.75    3.92
  -3  -5  -6  211.34    4.64
   3   5   7  837.54   22.16
   3  -5   7  814.39   20.00
  -3  -5  -7  837.25   25.29
  -3  -5  -7  865.04   27.49
   3  -5   8  158.50    4.35
   3   5   8  159.35    4.00
   3  -5   8  156.80    3.20
  -3  -5  -8  159.54    5.39
  -3  -5  -8  161.10    4.11
   3  -5   9   52.18    2.82
   3  -5   9   52.09    2.30
   3   5   9   55.62    4.04
   3  -5   9   50.38    1.77
  -3  -5  -9   52.50    3.51
  -3  -5  -9   59.88    4.27
   3  -5  10    4.90    3.72
   3  -5  10    5.85    1.77
   3   5  10    3.79    1.84
   3  -5  10    5.85    1.18
  -3  -5 -10    2.86    2.91
  -3  -5 -10    1.29    1.93
   3  -5  11  247.09    7.04
   3  -5  11  243.69    5.98
   3   5  11  228.48    5.78
   3  -5  11  224.42    4.31
  -3  -5 -11  215.56    8.27
  -3  -5 -11  243.00    6.15
   3  -5  12  138.77    5.27
   3  -5  12  143.12    5.81
   3   5  12  132.75    6.08
   3  -5  12  133.37    4.14
  -3  -5 -12  125.04   10.01
  -3  -5 -12  134.03    6.44
   3  -5  13   59.50    3.83
   3  -5  13   46.35    3.60
   3   5  13   50.17    2.68
   3  -5  13   46.88    1.76
  -3  -5 -13   43.08    4.76
  -3  -5 -13   51.60    3.00
   3  -5  14   30.61    5.99
   3  -5  14   34.44    2.10
   3   5  14   30.75    2.47
   3  -5  14   33.17    2.42
  -3  -5 -14   27.30    4.82
  -3  -5 -14   32.84    2.70
   3  -5  15    3.78    3.47
   3   5  15   11.69    2.16
  -3  -5 -15   13.76    7.66
  -3  -5 -15   15.02    4.15
   3  -5  16   10.37    6.17
   3   5  16   11.76    3.66
  -3  -5 -16    7.61    4.95
  -3  -5 -16   11.91    2.73
   3  -5  17   27.96    4.47
   3   5  17   24.90    2.21
  -3  -5 -17   29.10    9.86
  -3  -5 -17   33.23    3.42
   3  -5  18   41.31    8.46
  -3  -5 -18   39.33    7.18
   3  -6 -18   41.11    7.07
  -3  -6  18   32.00    7.80
   3  -6 -17   31.79   10.43
  -3  -6  17   25.41    6.65
   3  -6 -16   84.63    7.35
   3  -6 -16   76.30    3.21
  -3  -6  16   80.01    8.28
  -3   6  16   84.37    2.92
   3  -6 -15    5.06    7.63
   3  -6 -15    4.55    1.93
  -3  -6  15    3.71    8.53
  -3   6  15    0.97    2.88
   3  -6 -14    4.49    4.21
   3  -6 -14    4.48    1.82
  -3  -6  14    0.30    4.64
  -3   6  14    1.99    1.73
   3  -6 -13   27.03    4.48
   3  -6 -13   31.26    2.12
  -3  -6  13   27.61    5.22
  -3   6  13   33.83    3.46
   3  -6 -12  126.11    6.42
   3  -6 -12  134.95    3.70
  -3  -6  12  118.71   11.64
  -3   6  12  131.10    3.51
   3  -6 -11   11.27    3.27
   3  -6 -11   10.91    1.80
  -3  -6  11   11.55    3.82
  -3  -6  11    8.99    0.98
  -3   6  11   12.42    1.71
   3  -6 -10  141.07    8.73
   3  -6 -10  139.99    3.73
  -3  -6  10  130.62    6.87
  -3  -6  10  137.49    2.02
  -3   6  10  139.01    3.55
   3  -6  -9    0.50    2.56
   3  -6  -9    0.46    1.62
   3   6  -9   -0.48    1.40
  -3  -6   9   -0.07    0.77
  -3   6   9   -1.05    1.54
   3  -6  -8   99.26    3.91
   3  -6  -8   94.18    2.89
   3   6  -8  101.09    2.82
  -3  -6   8   98.15    2.66
  -3   6   8   91.06    2.78
   3  -6  -7   14.32    2.36
   3  -6  -7   16.11    2.93
   3   6  -7   14.73    1.11
  -3  -6   7   17.51    1.05
  -3   6   7   15.44    1.68
   3  -6  -6  498.56   15.76
   3  -6  -6  490.26   10.80
   3   6  -6  484.81   10.85
  -3  -6   6  475.59    8.79
  -3   6   6  478.28   10.43
   3  -6  -5    1.00    1.54
   3   6  -5    0.85    1.72
  -3  -6   5    1.11    0.99
  -3   6   5    3.62    1.48
   3   6  -4    2.39    1.83
   3  -6  -4    0.67    1.51
  -3  -6   4    2.06    1.84
  -3   6   4    2.22    2.49
   3  -6  -3    1.72    1.50
   3   6  -3    2.59    1.16
  -3  -6   3    2.70    1.14
  -3   6   3    1.27    1.46
   3   6  -2  519.73   10.58
   3  -6  -2  534.90   11.56
  -3  -6   2  503.57   10.25
  -3   6   2  534.42   11.32
   3   6  -1    3.85    2.27
   3  -6  -1    8.67    2.54
  -3  -6   1    7.75    1.27
  -3   6   1    2.10    2.55
   3   6   0  128.88    2.97
   3  -6   0  129.62    3.14
  -3  -6   0  124.97    2.84
   3   6   1   76.35    2.32
   3  -6   1   76.37    3.68
  -3  -6  -1   74.19    3.51
  -3   6  -1   75.56    2.28
   3   6   2   17.42    2.70
   3  -6   2   14.86    1.56
  -3  -6  -2   13.92    1.64
  -3   6  -2   14.90    1.59
   3   6   3    5.55    1.58
   3  -6   3    1.92    1.44
  -3  -6  -3    2.45    1.52
  -3   6  -3    1.89    1.46
   3   6   4  251.34    5.47
   3  -6   4  249.10    6.95
  -3  -6  -4  248.32    7.65
  -3   6  -4  250.50    5.18
   3   6   5   28.12    2.07
   3  -6   5   28.91    2.80
  -3  -6  -5   30.35    2.05
  -3   6  -5   31.23    2.97
   3   6   6  130.93    3.66
   3  -6   6  125.51    3.04
  -3  -6  -6  125.64    5.62
   3   6   7   18.89    2.03
   3  -6   7   14.77    1.57
  -3  -6  -7   16.30    2.02
   3  -6   8   67.17    3.42
   3   6   8   59.27    2.82
   3  -6   8   58.59    2.08
  -3  -6  -8   61.24    6.21
  -3  -6  -8   59.46    4.49
   3  -6   9   29.78    2.79
   3   6   9   25.87    3.93
   3  -6   9   29.51    2.70
  -3  -6  -9   27.10    3.53
  -3  -6  -9   26.29    2.44
   3  -6  10  171.03    8.49
   3   6  10  163.75    4.75
   3  -6  10  166.12    4.88
  -3  -6 -10  164.88    6.95
  -3  -6 -10  164.35    7.31
   3  -6  11   29.69    5.20
   3  -6  11   31.40    2.37
   3   6  11   31.55    2.49
   3  -6  11   30.08    1.54
  -3  -6 -11   27.70    4.07
  -3  -6 -11   24.25    2.61
   3  -6  12    6.81    2.89
   3  -6  12    6.25    2.20
   3   6  12    9.82    2.24
   3  -6  12    6.29    1.38
  -3  -6 -12    7.06    3.75
  -3  -6 -12   11.46    2.44
   3  -6  13    2.92    2.97
   3  -6  13    1.07    3.40
   3   6  13    7.15    3.65
   3  -6  13    0.45    2.12
  -3  -6 -13   -2.53    6.56
  -3  -6 -13    3.97    2.32
   3  -6  14   59.84    7.04
   3  -6  14   48.35    4.18
   3   6  14   54.49    3.11
   3  -6  14   52.59    1.94
  -3  -6 -14   62.36    5.82
  -3  -6 -14   55.02    3.49
   3  -6  15    3.41    3.37
   3   6  15    1.58    3.76
  -3  -6 -15    2.67    4.65
  -3  -6 -15    2.35    2.44
   3  -6  16   41.11    4.63
   3   6  16   37.95    2.92
  -3  -6 -16   38.17   10.50
  -3  -6 -16   33.55    5.32
   3  -6  17    5.66    7.06
   3   6  17   14.86    3.66
  -3  -6 -17   17.26    6.07
  -3  -6 -17    9.98    3.13
   3  -7 -17   -9.00    5.66
  -3  -7  17    4.38    6.69
   3  -7 -16   -0.80    8.40
   3  -7 -16    1.09    3.81
  -3  -7  16   -5.52    6.01
  -3   7  16    0.66    3.40
   3  -7 -15   57.06    6.50
   3  -7 -15   65.01    5.11
  -3  -7  15   67.60    8.01
  -3   7  15   67.55    3.10
   3  -7 -14    7.99    7.42
   3  -7 -14   10.76    3.68
  -3  -7  14   12.74    9.07
  -3   7  14    5.22    2.11
   3  -7 -13   92.70    6.24
   3  -7 -13   92.95    5.77
  -3  -7  13   89.89    7.88
  -3   7  13   84.80    5.39
   3  -7 -12   -3.30    3.72
   3  -7 -12    0.12    2.03
  -3  -7  12   -0.37    4.44
  -3  -7  12    1.19    0.96
  -3   7  12    0.97    1.92
   3  -7 -11   20.16    6.40
   3  -7 -11   23.82    2.40
   3   7 -11   27.27    2.19
  -3  -7  11   23.35    4.88
  -3  -7  11   22.74    1.04
  -3   7  11   21.81    2.21
   3  -7 -10   23.47    3.52
   3  -7 -10   23.94    2.33
   3   7 -10   26.66    2.16
  -3  -7  10   23.12    1.12
  -3   7  10   22.47    2.20
   3  -7  -9  292.09    9.39
   3  -7  -9  290.18    7.28
   3   7  -9  295.72    5.41
  -3  -7   9  303.16    6.66
  -3   7   9  284.93    7.00
   3  -7  -8    7.80    4.51
   3  -7  -8    7.52    3.33
   3   7  -8    6.32    2.08
  -3  -7   8    8.55    1.16
  -3   7   8    8.93    1.91
   3  -7  -7   21.05    2.78
   3  -7  -7   22.01    2.33
   3   7  -7   27.12    1.48
  -3  -7   7   25.03    1.38
  -3   7   7   27.79    2.15
   3  -7  -6    3.09    2.24
   3  -7  -6    7.69    1.89
   3   7  -6    5.26    1.26
  -3  -7   6    6.08    2.05
  -3   7   6    5.87    1.80
   3  -7  -5  169.33    6.79
   3   7  -5  167.52    3.51
  -3  -7   5  177.03    4.95
  -3   7   5  172.19    4.38
   3  -7  -4   10.57    1.90
   3   7  -4    9.43    1.42
  -3  -7   4    7.83    2.29
  -3   7   4   10.79    3.05
   3  -7  -3  262.39    6.18
   3   7  -3  264.79    7.63
  -3  -7   3  276.63    7.37
  -3   7   3  273.85    6.14
   3   7  -2    7.35    1.48
   3  -7  -2    6.03    1.83
  -3  -7   2    3.74    2.47
  -3   7   2    2.39    1.79
   3   7  -1   36.73    3.34
   3  -7  -1   39.22    2.24
  -3  -7   1   37.39    1.95
  -3   7   1   35.12    3.61
   3   7   0    9.85    1.71
   3  -7   0    9.30    1.85
  -3  -7   0    5.78    1.63
  -3   7   0    8.94    1.80
   3   7   1  345.68    7.63
   3  -7   1  351.02   10.50
  -3  -7  -1  331.97    7.33
  -3   7  -1  344.93    7.58
   3   7   2    0.59    3.09
   3  -7   2    2.28    1.75
  -3  -7  -2    6.42    2.98
  -3   7  -2    3.93    1.72
   3   7   3  403.77    9.41
   3  -7   3  388.73    8.81
  -3  -7  -3  381.10    8.86
  -3   7  -3  402.65   12.17
   3   7   4   38.76    2.45
   3  -7   4   35.32    2.03
  -3  -7  -4   31.75    2.32
  -3   7  -4   30.64    2.14
   3   7   5   62.25    2.89
   3  -7   5   59.13    3.92
  -3  -7  -5   61.05    4.77
  -3   7  -5   60.38    2.58
   3   7   6   26.55    2.49
   3  -7   6   29.28    3.18
  -3  -7  -6   27.76    2.44
  -3   7  -6   32.39    2.14
   3   7   7  164.88    4.82
   3  -7   7  159.71    5.71
  -3  -7  -7  155.24    7.18
   3   7   8    3.10    2.20
   3  -7   8    3.40    2.71
  -3  -7  -8    5.00    3.08
  -3  -7  -8    6.30    2.21
   3  -7   9   59.79    4.11
   3   7   9   59.09    3.23
   3  -7   9   55.35    3.67
  -3  -7  -9   65.36    4.57
  -3  -7  -9   59.10    5.24
   3  -7  10    1.31    2.83
   3   7  10    5.36    3.83
   3  -7  10    1.90    1.51
  -3  -7 -10    4.46    3.47
  -3  -7 -10    0.39    2.33
   3  -7  11   74.78    4.39
   3  -7  11   72.75    3.22
   3   7  11   65.08    3.53
   3  -7  11   64.20    2.28
  -3  -7 -11   69.68    8.96
  -3  -7 -11   69.97    5.96
   3  -7  12   -4.65    5.26
   3  -7  12    2.35    2.37
   3   7  12   -0.41    2.39
   3  -7  12    1.71    2.44
  -3  -7 -12   -0.37    4.21
  -3  -7 -12    0.88    2.57
   3  -7  13  107.94    5.70
   3   7  13   93.59    4.29
   3  -7  13   95.83    2.76
  -3  -7 -13  109.41    7.34
  -3  -7 -13  107.10    4.71
   3  -7  14    7.14    3.52
   3   7  14    1.60    2.46
  -3  -7 -14    6.74    8.14
  -3  -7 -14    0.15    2.74
   3  -7  15   -0.85    6.20
   3   7  15    0.40    2.50
  -3  -7 -15    3.97    5.27
  -3  -7 -15    0.62    2.97
   3  -7  16    4.43    4.07
   3   7  16    2.78    4.31
  -3  -7 -16    6.82    5.88
  -3  -7 -16    4.65    2.92
   3  -7  17   48.58    5.41
   3   7  17   38.10    3.10
  -3  -7 -17   46.47   12.90
  -3  -7 -17   45.05    5.68
   3  -8 -17   37.11   11.28
  -3  -8  17   14.40    7.91
   3  -8 -16   37.34    6.55
   3  -8 -16   30.62    3.44
  -3  -8  16   46.76    7.42
  -3   8  16   29.11    4.83
   3  -8 -15    2.72    8.44
   3  -8 -15    1.11    2.62
  -3   8  15    1.12    2.36
   3  -8 -14    7.98    4.75
   3  -8 -14    4.19    2.65
  -3  -8  14    3.88    5.88
  -3   8  14    8.82    2.44
   3  -8 -13   14.22    4.85
   3  -8 -13   16.68    4.58
  -3  -8  13   17.27    5.47
  -3   8  13   22.67    4.34
   3  -8 -12  116.46    6.94
   3  -8 -12  119.95    7.13
  -3  -8  12   83.38   12.16
  -3   8  12  116.03    6.76
   3  -8 -11   20.65    4.11
   3  -8 -11   19.30    2.70
   3   8 -11   23.18    1.69
  -3  -8  11   12.38    4.94
  -3  -8  11   21.13    2.17
  -3   8  11   17.56    2.58
   3  -8 -10  176.24   11.58
   3  -8 -10  178.41    5.66
   3   8 -10  176.29    3.76
  -3  -8  10  179.36    3.57
  -3   8  10  174.81    5.42
   3  -8  -9    0.92    3.01
   3  -8  -9    0.57    3.95
   3   8  -9    1.91    1.38
  -3  -8   9    0.41    2.11
  -3   8   9   -0.82    2.18
   3  -8  -8   65.78    4.17
   3  -8  -8   69.88    3.40
   3   8  -8   67.76    3.62
  -3  -8   8   61.16    2.09
  -3   8   8   63.31    3.25
   3  -8  -7   25.31    3.20
   3  -8  -7   28.06    2.67
   3   8  -7   29.01    2.91
  -3  -8   7   26.12    1.66
  -3   8   7   30.49    2.57
   3  -8  -6  290.62   11.31
   3   8  -6  289.95    8.40
  -3  -8   6  305.95    8.44
  -3   8   6  283.38    7.62
   3  -8  -5   54.48    3.11
   3   8  -5   55.63    3.63
  -3  -8   5   55.66    3.48
  -3   8   5   57.69    2.97
   3  -8  -4  134.94    7.06
   3   8  -4  123.06    3.44
  -3  -8   4  121.70    5.05
  -3   8   4  121.00    6.57
   3  -8  -3   25.90    2.57
   3   8  -3   24.68    2.02
  -3  -8   3   21.60    3.21
  -3   8   3   24.43    2.43
   3  -8  -2  256.77   10.61
   3   8  -2  261.82    6.34
  -3  -8   2  267.62    8.69
  -3   8   2  263.18    6.98
   3   8  -1   93.25    3.18
   3  -8  -1   91.75    3.57
  -3  -8   1   88.85    3.08
  -3   8   1   91.64    3.39
   3   8   0  603.24   15.43
   3  -8   0  593.98   15.58
  -3  -8   0  584.48   15.19
  -3   8   0  611.41   15.91
   3   8   1    5.30    3.62
   3  -8   1    6.43    3.70
  -3  -8  -1    7.69    2.11
  -3   8  -1    6.67    2.15
   3   8   2    1.44    2.27
   3  -8   2    0.09    2.11
  -3  -8  -2    1.77    2.20
  -3   8  -2    5.27    2.04
   3   8   3    6.44    2.29
   3  -8   3    5.87    2.05
  -3  -8  -3    1.67    2.20
  -3   8  -3    9.42    2.09
   3   8   4  513.13   13.98
   3  -8   4  501.52   12.68
  -3  -8  -4  496.14   13.52
  -3   8  -4  517.79   13.33
   3   8   5   18.42    2.70
   3  -8   5   22.73    2.16
  -3  -8  -5   20.13    2.62
  -3   8  -5   18.29    2.27
   3   8   6   58.55    3.48
   3  -8   6   56.36    4.36
  -3  -8  -6   57.71    3.43
  -3   8  -6   60.03    4.68
   3   8   7   34.60    3.07
   3  -8   7   32.31    3.74
  -3  -8  -7   30.37    3.06
  -3   8  -7   39.75    2.57
   3   8   8   57.84    3.63
   3  -8   8   58.18    4.11
  -3  -8  -8   56.72    3.56
   3   8   9   20.39    2.97
   3  -8   9   22.29    2.01
  -3  -8  -9   17.94    6.83
  -3  -8  -9   18.38    2.98
   3  -8  10  119.87    5.92
   3   8  10  117.93    4.97
   3  -8  10  111.14    3.40
  -3  -8 -10  119.31    6.84
  -3  -8 -10  127.11    8.01
   3  -8  11   26.05    3.94
   3   8  11   13.75    5.27
   3  -8  11   20.77    1.93
  -3  -8 -11   28.80    4.76
  -3  -8 -11   18.67    3.16
   3  -8  12   18.84    4.11
   3  -8  12   10.58    2.78
   3   8  12   13.20    2.97
   3  -8  12    9.72    2.99
  -3  -8 -12    7.85    4.80
  -3  -8 -12   12.66    3.13
   3  -8  13   -2.57    3.77
   3  -8  13    4.49    2.76
   3   8  13    2.78    2.71
   3  -8  13    2.28    1.62
  -3  -8 -13    7.95    8.31
  -3  -8 -13    7.25    2.97
   3  -8  14   74.24    9.20
   3   8  14   57.28    3.97
  -3  -8 -14   70.76    7.48
  -3  -8 -14   66.17    4.51
   3  -8  15   15.89    4.50
   3   8  15   11.03    5.16
  -3  -8 -15    7.63    6.07
  -3  -8 -15   12.79    5.78
   3  -8  16   26.69    5.15
   3   8  16   26.70    3.44
  -3  -8 -16   24.87   12.02
  -3  -8 -16   26.11    4.20
   3  -9 -16   -0.38    5.69
  -3  -9  16   -1.04    6.21
  -3   9  16   -0.19    2.72
   3  -9 -15    0.69    5.62
   3  -9 -15    9.62    3.09
  -3  -9  15   11.11    6.07
  -3   9  15   11.88    2.88
   3  -9 -14   70.20   11.98
   3  -9 -14   68.48    4.30
  -3   9  14   73.60    4.09
   3  -9 -13   58.69    6.38
   3  -9 -13   66.95    6.41
  -3  -9  13   41.75    6.50
  -3   9  13   56.38    3.84
   3  -9 -12   30.17    8.63
   3  -9 -12   29.55    3.39
  -3  -9  12   25.80    5.32
  -3   9  12   33.06    5.47
   3  -9 -11    0.62    4.08
   3  -9 -11    5.87    2.77
   3   9 -11    7.53    2.94
  -3  -9  11    4.83    2.40
  -3   9  11    5.31    4.60
   3  -9 -10   32.72    4.52
   3  -9 -10   39.93    3.56
   3   9 -10   37.15    2.07
  -3  -9  10   37.60    1.94
  -3   9  10   34.92    3.32
   3  -9  -9   95.10    9.04
   3  -9  -9   96.89    4.54
   3   9  -9   97.45    3.10
  -3  -9   9   94.75    2.80
  -3   9   9   95.08    4.40
   3  -9  -8  211.94    8.14
   3  -9  -8  220.36    7.20
   3   9  -8  222.77    5.48
  -3  -9   8  216.82    5.09
  -3   9   8  217.06    7.01
   3  -9  -7   63.70    4.26
   3  -9  -7   65.27    6.22
   3   9  -7   56.80    2.59
  -3  -9   7   61.32    2.53
  -3   9   7   61.80    3.70
   3  -9  -6   34.36    3.27
   3   9  -6   37.20    2.32
  -3  -9   6   37.18    3.77
  -3   9   6   38.58    3.19
   3  -9  -5   26.57    5.53
   3   9  -5   32.10    2.31
  -3  -9   5   34.93    3.76
  -3   9   5   25.33    5.19
   3  -9  -4  508.51   15.06
   3   9  -4  510.61   17.61
  -3  -9   4  501.89   17.11
  -3   9   4  513.43   14.62
   3  -9  -3  319.01   13.84
   3   9  -3  313.72    8.28
  -3  -9   3  335.27   11.47
  -3   9   3  324.75    9.34
   3  -9  -2  150.58    5.58
   3   9  -2  161.85    7.50
  -3  -9   2  153.03    7.05
  -3   9   2  152.30    5.35
   3  -9  -1    7.12    2.75
   3   9  -1   11.76    2.42
  -3  -9   1   11.70    2.31
  -3   9   1    5.67    4.40
   3  -9   0  121.76    7.70
   3   9   0  120.01    4.58
  -3  -9   0  119.94    4.35
  -3   9   0  119.06    4.64
   3   9   1  206.20    6.28
   3  -9   1  208.38    6.25
  -3  -9  -1  207.23    6.25
  -3   9  -1  220.85    6.53
   3   9   2  337.24    9.49
   3  -9   2  330.75    9.17
  -3  -9  -2  332.66    9.31
  -3   9  -2  334.43    9.22
   3   9   3  184.09    6.24
   3  -9   3  179.25    5.56
  -3  -9  -3  177.17    9.45
  -3   9  -3  189.05    5.74
   3   9   4   12.57    3.03
   3  -9   4   12.39    2.49
  -3  -9  -4   16.24    2.88
  -3   9  -4   18.72    2.66
   3   9   5   16.64    3.11
   3  -9   5   19.99    4.07
  -3  -9  -5   17.04    2.99
  -3   9  -5   16.91    4.38
   3   9   6  183.82    6.47
   3  -9   6  172.58    7.95
  -3  -9  -6  179.38    6.55
  -3   9  -6  186.48    5.82
   3   9   7  104.07    4.89
   3  -9   7   96.96    5.84
  -3  -9  -7  108.33    5.00
  -3   9  -7  108.91    4.24
   3   9   8  232.89    8.00
   3  -9   8  215.60    8.80
  -3  -9  -8  235.31   12.22
   3   9   9   14.19    3.28
   3  -9   9   16.21    2.17
  -3  -9  -9    9.89    4.36
  -3  -9  -9   13.23    3.33
   3  -9  10   37.47    4.50
   3   9  10   48.15    3.91
   3  -9  10   37.18    2.56
  -3  -9 -10   36.76    5.38
  -3  -9 -10   43.61    4.05
   3  -9  11   58.03    7.80
   3   9  11   60.77    4.24
   3  -9  11   53.95    2.67
  -3  -9 -11   59.62    6.23
  -3  -9 -11   64.31    4.40
   3  -9  12   79.43    9.46
   3   9  12   75.42    4.65
   3  -9  12   76.13    4.62
  -3  -9 -12   86.19   11.66
  -3  -9 -12   80.53    7.89
   3  -9  13   26.07    4.75
   3  -9  13   24.81    2.20
   3   9  13   21.71    6.00
  -3  -9 -13   19.49    6.14
  -3  -9 -13   21.52    3.89
   3  -9  14    1.19    4.32
   3   9  14    0.56    3.16
  -3  -9 -14   -1.47    5.55
  -3  -9 -14   -1.04    5.64
   3   9  15   -0.21    3.16
  -3  -9 -15   14.52   10.08
  -3  -9 -15   -3.38    3.53
   3 -10 -15   41.28    6.82
   3 -10 -15   28.99    3.93
  -3 -10  15   21.06    6.83
   3 -10 -14    6.53    5.42
   3 -10 -14    6.09    3.23
  -3 -10  14   -1.79    5.12
  -3  10  14   -0.72    3.07
   3 -10 -13    7.51    5.31
   3 -10 -13   18.06    5.89
  -3 -10  13    1.73    7.88
  -3  10  13   11.66    3.30
   3 -10 -12   -2.49    4.69
   3 -10 -12    2.79    3.15
  -3 -10  12   -0.47    4.52
  -3  10  12   -0.33    3.03
   3 -10 -11  185.90   15.57
   3 -10 -11  187.82    7.56
  -3 -10  11  186.01    6.80
  -3  10  11  193.30   11.29
   3 -10 -10    0.65    3.96
   3 -10 -10   -0.15    5.21
   3  10 -10    1.64    1.87
  -3 -10  10   -0.40    1.73
  -3  10  10   -4.26    5.17
   3 -10  -9   50.23    4.94
   3 -10  -9   48.72    4.18
   3  10  -9   46.03    2.81
  -3 -10   9   51.02    4.23
  -3  10   9   71.40    7.22
   3 -10  -8    4.83    6.13
   3 -10  -8   -1.98    5.16
   3  10  -8    0.82    2.01
  -3 -10   8    0.32    1.87
  -3  10   8   -0.82    4.99
   3 -10  -7  226.62    8.74
   3 -10  -7  230.85    8.44
   3  10  -7  221.12    6.20
  -3 -10   7  223.34    6.01
  -3  10   7  253.93   13.10
   3 -10  -6   10.35    5.14
   3  10  -6    2.33    3.55
  -3 -10   6    1.56    2.09
  -3  10   6   -7.20    5.10
   3 -10  -5  446.34   14.59
   3  10  -5  415.61   11.91
  -3 -10   5  443.21   16.42
  -3  10   5  459.84   14.67
   3 -10  -4    5.52    5.17
   3  10  -4    5.67    2.37
  -3 -10   4    5.33    3.81
  -3  10   4    1.21    3.07
   3 -10  -3   20.16    3.72
  -3 -10   3   37.01    4.97
  -3  10   3   22.44    3.55
   3 -10  -2   17.68    3.28
   3  10  -2   19.14    2.74
  -3 -10   2   15.10    2.62
  -3  10   2   17.26    3.21
   3 -10  -1  534.18   22.68
   3  10  -1  506.40   15.02
  -3 -10   1  484.82   14.41
  -3  10   1  508.98   21.89
   3 -10   0   -1.93    2.82
   3  10   0   -5.19    2.63
  -3 -10   0    2.89    2.59
  -3  10   0   -2.03    2.77
   3 -10   1   85.65    4.62
   3  10   1   89.87    4.64
  -3 -10  -1   87.32    4.35
  -3  10  -1   85.22    4.45
   3 -10   2   -1.20    2.70
   3  10   2    3.10    2.93
  -3 -10  -2    2.00    2.75
  -3  10  -2    3.43    2.62
   3 -10   3  226.55   11.15
   3  10   3  219.62    8.39
  -3 -10  -3  208.73    7.76
  -3  10  -3  224.74    7.43
   3 -10   4    1.54    4.28
   3  10   4   -3.48    5.32
  -3 -10  -4    4.67    2.98
  -3  10  -4    5.88    2.71
   3  10   5  355.78   17.72
   3 -10   5  341.63   14.70
  -3 -10  -5  355.34   11.93
  -3  10  -5  370.26   11.09
   3  10   6   11.41    5.77
   3 -10   6   14.29    4.37
  -3 -10  -6   13.15    5.82
  -3  10  -6   16.36    2.89
   3  10   7   -0.80    5.78
   3 -10   7    0.41    4.06
  -3 -10  -7    7.24    3.25
  -3  10  -7   -2.77    2.72
   3  10   8    6.16    5.84
   3 -10   8   11.24    4.06
  -3 -10  -8    9.51    3.44
   3 -10   9  205.24    9.69
   3  10   9  239.52   14.06
  -3 -10  -9  230.77   11.46
  -3 -10  -9  234.93    9.14
   3 -10  10   14.56    2.26
   3  10  10   10.64    3.72
  -3 -10 -10   16.24    4.95
  -3 -10 -10    7.43    3.69
   3 -10  11   44.87    2.91
   3  10  11   46.04    4.76
  -3 -10 -11   58.64   10.49
  -3 -10 -11   55.39    4.82
   3 -10  12    1.01    2.09
   3  10  12    0.36    3.47
  -3 -10 -12   -1.06    5.16
  -3 -10 -12    1.10    3.58
   3 -10  13   25.15    3.99
   3  10  13   22.12    3.98
  -3 -10 -13   22.08    6.25
  -3 -10 -13   17.86    4.38
   3  10  14  -11.40    6.30
  -3 -10 -14  -20.50   10.64
   3 -11 -13   23.66   10.09
   3 -11 -13   14.09    6.72
  -3  11  13   18.32    3.90
   3 -11 -12   16.55    5.59
   3 -11 -12   15.89    4.01
  -3  11  12   16.14    3.84
   3 -11 -11   -0.61    4.80
   3 -11 -11    5.31    3.66
   3  11 -11    3.27    2.55
  -3 -11  11    3.61    3.33
  -3  11  11    5.26    3.53
   3 -11 -10   74.40    6.54
   3 -11 -10   75.35    5.52
   3  11 -10   78.59    3.54
  -3 -11  10   77.11    3.32
  -3  11  10   80.54    5.38
   3 -11  -9   32.03    5.26
   3 -11  -9   45.34    4.56
   3  11  -9   40.21    3.09
  -3 -11   9   42.75    4.40
  -3  11   9   39.17    4.40
   3 -11  -8  117.56   11.21
   3 -11  -8  114.00    6.41
   3  11  -8  111.93    4.29
  -3 -11   8  114.27    4.14
  -3  11   8  118.39    6.27
   3 -11  -7   38.04    4.71
   3 -11  -7   39.78    4.44
   3  11  -7   38.73    5.06
  -3 -11   7   38.51    2.94
  -3  11   7   45.14    4.36
   3 -11  -6    0.43    3.60
   3  11  -6    1.60    2.54
  -3 -11   6    5.03    2.37
  -3  11   6    2.54    3.45
   3 -11  -5   32.95    7.27
   3  11  -5   32.77    3.15
  -3 -11   5   36.01    3.01
  -3  11   5   30.59    4.16
   3 -11  -4  203.68    8.37
   3  11  -4  194.81   10.49
  -3 -11   4  195.74    6.64
  -3  11   4  208.26    8.22
   3 -11  -3   82.51    5.20
   3  11  -3   77.33    4.26
  -3 -11   3   84.97    4.17
  -3  11   3   82.23    5.08
   3 -11  -2   89.72    8.95
   3  11  -2   88.64    4.71
  -3 -11   2   90.04    4.54
  -3  11   2   91.69    8.82
   3 -11  -1    6.49    3.43
   3  11  -1    3.14    3.15
  -3 -11   1    6.97    2.91
  -3  11   1    5.08    3.28
   3 -11   0   16.73    3.73
   3  11   0   26.18    3.56
  -3 -11   0   22.13    3.34
  -3  11   0   25.04    3.63
   3 -11   1  128.32    6.04
   3  11   1  130.06    6.03
  -3 -11  -1  130.36    5.83
  -3  11  -1  129.38    9.40
   3 -11   2  265.63   14.26
   3  11   2  274.03   15.17
  -3 -11  -2  261.10   14.51
  -3  11  -2  262.71    9.21
   3 -11   3   39.15    3.82
   3  11   3   38.99    4.22
  -3 -11  -3   37.40    4.19
  -3  11  -3   32.52    3.68
   3 -11   4    8.33    3.10
   3  11   4    2.81    3.79
  -3 -11  -4   11.83    3.53
  -3  11  -4    8.88    3.20
   3 -11   5   38.73    3.50
   3  11   5   36.18    4.38
  -3 -11  -5   36.90    4.31
  -3  11  -5   35.92    3.73
   3 -11   6   82.44    4.26
   3  11   6   79.46    5.60
  -3 -11  -6   76.78    9.04
  -3  11  -6   83.94    4.63
   3 -11   7   48.93    3.53
   3  11   7   48.96    4.86
  -3 -11  -7   46.44    4.84
  -3  11  -7   48.00    6.53
   3 -11   8   68.42    3.91
   3  11   8   79.22    5.59
  -3 -11  -8   74.89    5.57
  -3  11  -8   72.94    4.43
   3 -11   9   -2.34    4.20
   3  11   9   -0.20    3.75
  -3 -11  -9    2.28    5.11
  -3 -11  -9   -3.43    3.81
   3 -11  10   -0.02    3.98
   3  11  10   -5.25    3.88
  -3 -11 -10  -10.51    8.69
  -3 -11 -10   -1.71    3.95
   3  11  11   36.65    7.82
  -3 -11 -11   28.20    6.49
  -3 -11 -11   40.15    8.10
   3 -11  12   34.13    3.01
   3  11  12   40.15    8.11
  -3 -11 -12   38.33    6.92
  -3 -11 -12   46.36    5.13
   3 -12 -11   27.99    5.94
   3 -12 -11   29.66    7.80
   3  12 -11   28.73    5.66
  -3  12  11   19.57    4.55
   3 -12 -10   23.25    8.84
   3 -12 -10   18.83    4.54
   3  12 -10   17.16    4.82
  -3 -12  10   19.01    2.63
  -3  12  10   22.20    4.39
   3 -12  -9    1.01    4.53
   3 -12  -9   -8.89    6.78
   3  12  -9    7.04    4.43
  -3 -12   9   -0.28    2.37
  -3  12   9    9.74    3.93
   3 -12  -8    7.55    4.48
   3 -12  -8    4.98    4.21
   3  12  -8    7.97    4.61
  -3 -12   8    5.26    4.33
  -3  12   8    8.76    4.05
   3 -12  -7   33.88    4.97
   3 -12  -7   33.39    4.74
   3  12  -7   29.52    3.30
  -3 -12   7   28.55    3.08
  -3  12   7   29.72    4.73
   3 -12  -6   82.28    5.87
   3  12  -6   78.45    4.44
  -3 -12   6   81.59    4.28
  -3  12   6   90.66    6.06
   3 -12  -5   11.27    4.18
   3  12  -5    6.51    3.12
  -3 -12   5    9.41    2.92
  -3  12   5   17.61    4.11
   3 -12  -4   -0.45    7.06
   3  12  -4    1.53    3.01
  -3 -12   4    3.23    2.93
  -3  12   4    6.09    4.12
   3 -12  -3   -4.86    3.84
   3  12  -3    0.66    3.06
  -3  12   3   -4.97    6.49
   3 -12  -2   90.69    5.78
   3  12  -2   78.06    5.03
  -3 -12   2   80.75    4.90
  -3  12   2   82.60    5.74
   3 -12  -1   10.46    4.02
   3  12  -1   16.19    3.63
  -3 -12   1   16.73    3.49
  -3  12   1   25.37    3.91
   3 -12   0   50.35    8.17
   3  12   0   53.58    4.77
  -3 -12   0   56.29    4.57
  -3  12   0   48.56    4.77
   3 -12   1   11.24    3.61
   3  12   1    3.15    6.32
  -3 -12  -1   -1.99    6.08
  -3  12  -1    7.41    3.60
   3 -12   2   13.43    3.57
   3  12   2   -0.30    3.87
  -3 -12  -2   -3.87    3.79
  -3  12  -2    8.35    3.44
   3 -12   3   10.21    3.51
   3  12   3   10.07    4.01
  -3 -12  -3   17.52    3.95
  -3  12  -3    7.05    5.92
   3 -12   4   59.99    4.58
   3  12   4   61.64    5.45
  -3 -12  -4   58.77    5.25
  -3  12  -4   60.36    4.65
   3 -12   5   20.22    3.52
   3  12   5   21.26    4.41
  -3 -12  -5   12.05    7.41
  -3  12  -5   29.74    6.17
   3 -12   6   20.54    3.47
   3  12   6   14.43    4.76
  -3 -12  -6   22.69    4.63
  -3  12  -6   29.42    3.79
   3 -12   7   -0.48    2.85
   3  12   7   -3.82    4.16
  -3 -12  -7   -2.85    4.07
  -3  12  -7    9.17    5.53
   3 -12   8   27.52    3.29
   3  12   8   29.56    5.02
  -3 -12  -8   24.77    8.22
  -3  12  -8   26.63    3.85
   3 -12   9    3.67    2.81
   3  12   9    0.83    4.37
  -3 -12  -9    9.74    6.01
  -3 -12  -9    7.42    4.47
   3  12  10   38.87    5.47
  -3 -12 -10   43.91   12.17
  -3 -12 -10   44.48    5.51
   3 -12  11   13.17    4.66
   3  12  11   10.06    4.62
  -3 -12 -11    5.36    6.61
  -3 -12 -11   22.18    8.30
   3 -13  -9   22.67    5.77
   3 -13  -9   31.30    5.27
   3  13  -9   21.86    3.39
  -3 -13   9   24.25    3.08
  -3  13   9   22.17    8.47
   3 -13  -8    0.12    4.84
   3  13  -8    7.53    3.02
  -3 -13   8   -3.38    2.74
  -3  13   8    3.59    4.40
   3 -13  -7    8.31    4.85
   3 -13  -7   13.10    4.70
   3  13  -7    8.06    5.55
  -3 -13   7    1.52    5.04
  -3  13   7    4.76    7.97
   3 -13  -6    3.70    4.49
   3  13  -6   -2.68    3.20
  -3 -13   6    1.71    4.90
  -3  13   6   -3.34    7.29
   3 -13  -5   39.96    9.21
   3  13  -5   31.06    4.02
  -3 -13   5   29.39    6.40
  -3  13   5   32.95    8.98
   3 -13  -4    3.24    4.55
   3  13  -4    6.94    3.44
  -3 -13   4    6.59    3.33
  -3  13   4    2.19    4.47
   3  13  -3   44.32    4.38
  -3 -13   3   38.75    4.37
  -3  13   3   47.51    5.41
   3 -13  -2    3.35    7.26
   3  13  -2    4.52    3.61
  -3 -13   2    1.69    5.96
  -3  13   2    7.82    4.23
   3 -13  -1    7.23    4.10
   3  13  -1   -7.37    6.34
  -3 -13   1   -3.96    6.35
  -3  13   1   -3.35    4.23
   3 -13   0    1.38    4.03
   3  13   0    4.76    3.82
  -3 -13   0    3.92    6.36
  -3  13   0   -1.70    6.70
   3 -13   1   42.98    5.06
   3  13   1   51.88    5.07
  -3 -13  -1   32.17    5.05
  -3  13  -1   46.48    4.89
   3 -13   2   13.71    3.96
   3  13   2    0.06    4.26
  -3 -13  -2    6.87    4.17
  -3  13  -2    6.95    3.84
   3 -13   3   12.55    4.16
  -3 -13  -3   22.98    4.54
  -3  13  -3   12.26    7.11
   3 -13   4  -10.17    6.06
   3  13   4   12.72    7.62
  -3 -13  -4   11.36    4.30
  -3  13  -4    1.41    3.76
   3 -13   5    4.70    5.90
   3  13   5   -4.06    7.73
  -3 -13  -5  -11.79    7.67
  -3  13  -5    1.51    6.15
   3 -13   6   -4.90    5.51
   3  13   6   -0.14    4.59
  -3 -13  -6    1.32    4.52
  -3  13  -6    0.03    3.61
   3 -13   7   17.39    6.29
   3  13   7   24.77    5.39
  -3 -13  -7   37.88    5.35
  -3  13  -7   16.33    7.26
   3 -13   8    7.02    3.25
   3  13   8    3.23    4.79
  -3 -13  -8   20.46    8.39
  -3  13  -8   10.12    3.80
   3 -13   9    4.17    2.94
   3  13   9    5.16    8.30
  -3 -13  -9    1.57    6.92
  -3 -13  -9    2.73    5.02
   3 -14  -6   39.37    6.21
   3  14  -6   29.48    4.41
  -3 -14   6   34.28    4.11
  -3  14   6   35.99    6.12
   3 -14  -5    3.19    5.03
   3  14  -5   -3.58    3.63
  -3 -14   5    0.90    3.46
  -3  14   5   -1.01    4.96
   3 -14  -4  -19.70    8.60
   3  14  -4    0.30    3.79
  -3  14   4    1.83    4.87
   3 -14  -3    1.40    4.79
   3  14  -3    2.36    3.73
  -3 -14   3   -4.57    3.80
  -3  14   3    0.95    4.75
   3 -14  -2   22.91    5.33
   3  14  -2   14.38    7.72
  -3 -14   2   15.73    4.50
  -3  14   2   25.28    5.31
   3 -14  -1    4.44    4.74
   3  14  -1    1.72    4.20
  -3 -14   1    4.14    4.18
  -3  14   1   13.77    7.85
   3 -14   0   30.15    5.75
   3  14   0   32.06    5.51
  -3 -14   0   37.13    5.28
  -3  14   0   42.98    5.33
   3 -14   1   -0.21    7.38
   3  14   1   -2.78    7.50
  -3 -14  -1   -7.91    4.39
  -3  14  -1   10.03    4.26
   3 -14   2   -3.17    7.48
   3  14   2  -13.11    8.02
  -3 -14  -2   -0.41    4.71
  -3  14  -2    2.31    7.25
   3 -14   3    4.47    4.16
   3  14   3   -0.78    4.75
  -3 -14  -3   -2.45    4.74
  -3  14  -3    3.29    4.23
   3 -14   4   38.83    5.02
   3  14   4   37.45    6.12
  -3 -14  -4   15.34   10.50
  -3  14  -4   40.25    5.11
   3 -14   5   -1.36    3.83
   3  14   5    1.37    5.02
  -3 -14  -5    1.05    4.81
  -3  14  -5    2.95    4.05
   3 -14   6    9.22    4.09
   3  14   6   11.28    5.56
  -3 -14  -6   18.21    5.58
  -3  14  -6   16.95    4.33
  -4   0  20   29.74    7.43
  -4   0  19   -4.43    6.03
  -4   0  18   58.75    7.15
  -4   0  17   -7.17    4.91
  -4   0  16    9.98    4.71
  -4   0  15    3.74    4.10
   4   0 -14  268.59   10.46
  -4   0  14  250.58   10.36
   4   0 -13   -2.18    3.24
  -4   0  13    1.28    5.32
   4   0 -12   36.36    3.51
  -4   0  12   32.30    3.46
   4   0 -11    3.07    2.52
  -4   0  11    0.96    2.50
   4   0 -10  101.43    6.12
  -4   0  10   89.04    6.00
   4   0  -9    0.96    3.13
  -4   0   9   -0.39    2.02
   4   0  -8  336.81    7.19
   4   0  -8  319.64    3.98
   4   0  -8  329.45    3.80
  -4   0   8  330.84    7.42
   4   0  -7   -1.88    1.45
   4   0  -7    0.44    0.41
   4   0  -7    1.43    0.54
  -4   0   7    2.75    2.52
   4   0  -6   90.15    2.22
   4   0  -6   86.99    1.55
   4   0  -6   85.84    1.33
  -4   0   6   83.16    2.24
   4   0  -5    1.38    1.82
   4   0  -5    3.83    0.93
   4   0  -5    1.70    0.79
  -4   0   5    0.18    1.81
   4   0  -4  276.70    4.29
   4   0  -4  270.18    4.38
   4   0  -3    4.59    1.21
  -4   0   3    6.47    1.23
   4   0  -2 1521.00   44.56
  -4   0   2 1502.03   42.04
   4   0  -1    6.05    0.93
  -4   0   1    6.01    0.71
   4   0   0  140.62    2.35
  -4   0   0  135.60    2.29
   4   0   1    1.48    1.01
  -4   0  -1   -0.14    0.99
   4   0   2  272.80    4.53
  -4   0  -2  276.70    4.54
   4   0   3    1.94    1.74
  -4   0  -3    1.52    0.67
  -4   0  -3    1.33    1.08
   4   0   4 1047.61   26.48
  -4   0  -4  998.77   23.72
  -4   0  -4 1048.02   26.61
   4   0   5    1.75    0.68
   4   0   5   -0.37    1.24
  -4   0  -5    2.30    0.75
  -4   0  -5    2.85    1.24
   4   0   6   20.57    1.52
   4   0   6   17.72    2.26
  -4   0  -6   16.71    1.46
   4   0   7    1.42    0.96
   4   0   7    0.66    1.27
  -4   0  -7    1.32    1.13
  -4   0  -7    0.18    1.35
   4   0   8  943.45   24.96
   4   0   8 1034.55   27.58
  -4   0  -8 1003.98   31.35
  -4   0  -8 1032.99   32.61
   4   0   9    0.56    1.37
   4   0   9    6.01    2.28
  -4   0  -9    0.97    1.61
  -4   0  -9    0.13    1.52
   4   0  10  313.82    6.95
   4   0  10  337.21    9.07
  -4   0 -10  326.19   10.50
   4   0  11    0.65    3.05
   4   0  11    1.80    1.43
  -4   0 -11    3.28    2.10
   4   0  12  266.31    9.42
   4   0  12  235.38    4.98
  -4   0 -12  231.14    6.97
   4   0  13    2.34    2.28
   4   0  13   -0.30    1.41
  -4   0 -13   -1.20    4.31
   4   0  14  267.48    8.66
  -4   0 -14  294.36   10.06
   4   0  15    1.84    2.85
   4   0  15   -0.09    2.25
  -4   0 -15    8.10    3.41
   4   0  16    5.00    2.25
  -4   1  20   -2.18    6.61
  -4  -1  20   -5.50    6.51
  -4   1  19    8.49    9.85
  -4  -1  19    3.06    6.15
  -4   1  18   25.22    5.82
  -4  -1  18   11.90   10.28
   4  -1 -17   72.35    7.14
  -4   1  17   64.18    6.94
  -4  -1  17   68.73    6.95
   4  -1 -16    5.51    4.76
  -4   1  16   11.54    7.76
  -4  -1  16    7.21    4.65
   4  -1 -15  222.85   15.58
  -4   1  15  209.35    9.33
  -4  -1  15  198.72    9.61
   4  -1 -14    0.20    3.65
  -4   1  14    1.95    3.64
  -4  -1  14    7.33    3.64
   4  -1 -13   21.08    3.66
  -4   1  13   17.82    3.62
   4  -1 -12   35.75    3.55
  -4   1  12   28.58    6.03
  -4  -1  12   36.65    3.56
   4  -1 -11  397.47   15.28
   4  -1 -11  368.25    4.81
  -4   1  11  391.66   11.14
  -4  -1  11  343.95   10.53
   4  -1 -10  125.02    4.37
  -4   1  10  133.11    4.51
  -4  -1  10  114.25    4.43
   4  -1  -9  160.91    4.45
   4  -1  -9  155.80    2.13
  -4   1   9  155.94    4.58
  -4  -1   9  145.61    4.54
   4  -1  -8    8.99    2.98
   4  -1  -8    7.86    0.51
  -4   1   8    5.96    1.87
  -4  -1   8    8.57    1.87
   4  -1  -7  498.30   10.25
   4   1  -7  490.64    6.38
   4  -1  -7  495.42    8.08
  -4   1   7  476.75   13.12
  -4  -1   7  455.58   13.18
   4  -1  -6  118.95    2.53
   4  -1  -6  113.92    1.46
  -4   1   6  109.27    3.84
  -4  -1   6  106.64    2.71
   4  -1  -5  718.84   14.88
   4   1  -5  749.38   13.47
   4  -1  -5  706.17   12.66
  -4   1   5  696.77   14.72
  -4  -1   5  674.25   15.02
   4  -1  -4    3.87    0.85
   4   1  -4    5.27    0.88
   4  -1  -4    4.04    0.62
  -4  -1   4    3.27    1.03
  -4  -1   4    4.51    0.64
   4  -1  -3    6.11    1.13
   4   1  -3    5.19    0.64
   4  -1  -3    5.10    0.68
  -4   1   3    7.49    0.72
  -4  -1   3    4.75    1.21
   4  -1  -2   71.99    1.40
   4   1  -2   71.97    1.27
   4  -1  -2   68.73    1.31
  -4   1   2   69.55    1.50
  -4  -1   2   74.21    2.03
   4  -1  -1 2311.05   72.58
   4   1  -1 1796.96   63.66
  -4   1   1 2184.07   70.61
  -4  -1   1 1765.10   63.05
   4  -1   0   28.45    0.34
   4  -1   0   29.50    1.09
   4   1   0   28.30    1.07
  -4  -1   0   28.03    1.72
   4  -1   1  689.12   13.62
   4   1   1  687.63   14.96
  -4  -1  -1  673.42   13.01
   4  -1   2  822.35   18.12
   4   1   2  829.72   17.71
  -4  -1  -2  804.99   17.25
   4  -1   3  199.56    2.02
   4  -1   3  207.36    3.70
   4   1   3  213.42    3.46
  -4  -1  -3  200.44    3.38
   4  -1   4    9.00    0.89
   4  -1   4    7.67    1.27
   4   1   4   10.32    1.19
  -4  -1  -4    8.18    0.80
  -4  -1  -4    9.42    1.18
   4  -1   5 1360.69   38.91
   4  -1   5 1372.13   46.32
   4   1   5 1385.65   41.07
  -4  -1  -5 1249.70   36.04
  -4   1  -5 1387.99   38.15
  -4  -1  -5 1388.45   46.05
   4  -1   6  536.54    9.56
   4  -1   6  521.33   10.99
   4   1   6  546.54   11.09
  -4  -1  -6  513.23   10.21
  -4   1  -6  565.96   10.41
  -4  -1  -6  540.43   11.17
   4  -1   7   58.83    1.53
   4   1   7   57.64    1.90
  -4   1  -7   56.80    1.75
  -4  -1  -7   57.22    2.04
   4  -1   8   21.13    1.40
   4  -1   8   23.72    1.67
   4   1   8   19.25    1.52
  -4  -1  -8   22.16    2.80
  -4   1  -8   23.00    1.58
  -4  -1  -8   26.66    2.96
   4  -1   9  393.59   10.58
   4  -1   9  403.35    8.49
   4   1   9  393.20   10.59
  -4  -1  -9  383.91    9.08
  -4   1  -9  410.42    9.06
  -4  -1  -9  404.07    8.99
   4  -1  10   87.90    2.69
   4  -1  10   88.62    3.94
   4   1  10   92.69    2.47
  -4  -1 -10   85.81    3.26
  -4   1 -10   86.25    3.15
  -4  -1 -10   88.93    4.57
   4  -1  11  246.92    6.01
   4  -1  11  254.04    7.40
   4   1  11  241.70    7.04
  -4  -1 -11  254.27    6.97
  -4  -1 -11  265.01    6.35
   4  -1  12   75.29    3.16
   4  -1  12   78.40    3.93
  -4  -1 -12   81.42    4.00
  -4  -1 -12   82.98    4.85
   4  -1  13   16.60    4.26
   4  -1  13   14.46    2.72
   4   1  13   13.76    1.60
  -4  -1 -13   13.75    3.13
  -4  -1 -13   16.34    2.21
   4  -1  14    5.67    2.59
   4  -1  14    4.77    2.41
   4   1  14    4.46    1.44
  -4  -1 -14    0.73    5.33
   4  -1  15  111.19    4.92
   4  -1  15  101.24    4.07
   4   1  15  107.04    4.22
   4  -1  15  111.97    3.21
  -4  -1 -15  124.41    6.15
   4  -1  16   78.27    7.29
  -4  -1 -16   68.58    9.09
   4  -1  17   11.57    3.71
  -4  -1 -17   20.48    4.73
   4  -1  18    3.16    3.76
  -4  -1 -18   11.20    4.92
   4  -2 -19   34.53    7.65
  -4   2  19   48.18    7.42
  -4  -2  19   37.00    7.66
   4  -2 -18   51.64    7.52
  -4   2  18   49.47    7.21
  -4  -2  18   50.68    7.45
   4  -2 -17   24.16    9.66
  -4   2  17   29.14    5.92
  -4  -2  17   29.43    5.92
   4  -2 -16    6.04    4.61
  -4   2  16  -11.07    7.67
  -4  -2  16    3.38    4.68
   4  -2 -15   28.71    4.82
  -4   2  15   28.69    5.16
  -4  -2  15   24.27    8.11
   4  -2 -14  221.60    9.35
  -4   2  14  225.65    9.46
  -4  -2  14  196.17    9.36
   4  -2 -13  182.62    7.42
   4  -2 -13  175.49    2.88
  -4   2  13  170.38    7.56
  -4  -2  13  161.95   11.71
   4  -2 -12  214.73   11.43
  -4   2  12  199.11    7.40
  -4  -2  12  180.37    7.37
   4  -2 -11  104.51    4.55
   4  -2 -11  104.09    1.54
  -4   2  11  106.87    4.71
  -4  -2  11   97.38    7.78
   4  -2 -10   75.86    3.49
   4  -2 -10   68.43    1.21
  -4   2  10   76.90    5.80
  -4  -2  10   66.69    3.70
  -4   2  10   70.27    1.17
   4  -2  -9  429.57   13.94
   4  -2  -9  411.73    6.26
  -4   2   9  395.14   13.70
  -4  -2   9  379.84   10.26
  -4   2   9  411.64    7.14
   4  -2  -8 1554.09   53.09
   4  -2  -8 1493.29   42.87
  -4   2   8 1375.01   55.29
  -4  -2   8 1366.21   57.08
  -4   2   8 1494.55   44.73
   4  -2  -7  819.88   23.98
   4   2  -7  831.61   14.15
   4  -2  -7  776.55   15.58
  -4   2   7  749.33   23.07
  -4  -2   7  727.11   19.72
  -4   2   7  792.95   17.15
   4  -2  -6    7.58    1.34
   4   2  -6    6.71    0.38
   4  -2  -6    6.86    1.26
  -4   2   6    9.33    1.43
  -4  -2   6    4.04    1.65
  -4  -2   6    5.40    0.88
  -4   2   6    5.49    0.74
   4  -2  -5   36.37    2.32
   4   2  -5   37.98    0.67
   4  -2  -5   34.47    1.01
  -4   2   5   36.91    1.51
  -4  -2   5   38.63    0.80
  -4   2   5   36.94    1.00
   4  -2  -4 1258.77   33.63
   4   2  -4 1273.75   30.82
   4  -2  -4 1186.59   31.01
  -4   2   4 1234.22   36.80
  -4  -2   4 1297.07   33.92
  -4   2   4 1213.58   33.55
   4  -2  -3  742.17   13.97
   4   2  -3  718.33   12.92
   4  -2  -3  698.26   13.45
  -4  -2   3  692.95   12.82
  -4   2   3  700.29   13.35
   4  -2  -2 1012.00   21.12
   4   2  -2  936.98   20.27
   4  -2  -2  904.87   20.35
  -4  -2   2  945.90   20.79
   4   2  -1 1496.34   45.93
   4  -2  -1 1478.09   43.54
  -4  -2   1 1523.95   44.30
   4   2   0  188.08    3.84
   4  -2   0  183.15    2.90
  -4  -2   0  179.23    2.81
   4   2   1  265.78    5.38
   4  -2   1  261.91    4.17
  -4  -2  -1  259.14    4.08
   4  -2   2 1450.27   43.82
  -4  -2  -2 1519.25   45.34
   4  -2   3 1555.10   42.27
   4   2   3 1375.52   41.25
  -4  -2  -3 1392.74   41.90
   4  -2   4   76.60    1.21
   4  -2   4   82.20    2.12
   4   2   4   75.81    2.01
  -4  -2  -4   81.32    2.04
   4  -2   5   97.60    1.61
   4  -2   5   91.95    2.51
   4   2   5  100.41    2.38
  -4  -2  -5  101.54    3.64
   4  -2   6 1097.14   27.96
   4  -2   6 1130.44   31.95
   4   2   6 1094.90   33.81
  -4  -2  -6 1008.13   32.59
  -4  -2  -6 1104.67   30.38
   4  -2   7  740.06   18.42
   4  -2   7  751.23   17.92
   4   2   7  730.30   16.84
  -4  -2  -7  666.48   16.56
  -4  -2  -7  721.98   17.13
   4  -2   8  225.15    4.24
   4  -2   8  220.63    4.77
   4   2   8  231.69    6.45
  -4  -2  -8  215.82    7.13
  -4  -2  -8  223.00    4.76
   4  -2   9  266.26    7.41
   4   2   9  265.74    5.48
  -4  -2  -9  264.06    9.17
  -4  -2  -9  267.30    5.85
   4  -2  10  120.18    3.29
   4  -2  10  123.99    3.29
   4   2  10  115.13    4.63
  -4  -2 -10  114.22    4.05
  -4  -2 -10  125.05    3.47
   4  -2  11   37.63    3.79
   4  -2  11   34.54    1.97
   4   2  11   34.28    1.92
   4  -2  11   38.10    1.82
  -4  -2 -11   36.24    2.33
   4  -2  12   72.24    3.14
   4  -2  12   75.08    2.53
   4   2  12   61.59    3.81
   4  -2  12   70.29    2.31
  -4  -2 -12   77.47    6.31
  -4  -2 -12   73.32    3.13
   4  -2  13  245.69   10.43
   4  -2  13  245.82    5.55
   4  -2  13  247.39    7.27
  -4  -2 -13  253.23    8.61
  -4  -2 -13  246.83    9.83
   4  -2  14    7.90    2.59
   4  -2  14    4.71    1.55
   4   2  14    7.67    1.71
   4  -2  14    8.77    1.53
  -4  -2 -14    8.27    5.63
  -4  -2 -14    9.88    2.34
   4  -2  15   26.25    3.15
   4  -2  15   24.75    1.69
   4   2  15   22.40    2.99
   4  -2  15   23.77    1.78
  -4  -2 -15   26.96    4.33
  -4  -2 -15   31.08    2.77
   4  -2  16   11.13    5.27
   4   2  16    6.82    1.59
  -4  -2 -16    4.88    6.92
   4  -2  17   35.13    4.14
  -4  -2 -17   41.78    5.40
   4  -2  18   11.58    6.50
  -4  -2 -18   14.08    8.45
   4  -3 -19  -11.76   10.20
  -4  -3  19   -3.96   10.85
   4  -3 -18    7.73    5.66
  -4  -3  18    0.49    5.80
   4  -3 -17    8.82    5.17
  -4  -3  17  -15.90    8.99
   4  -3 -16  386.14   17.18
  -4  -3  16  351.82   17.18
   4  -3 -15    4.53    4.37
  -4   3  15    2.49    4.43
  -4  -3  15   -5.09    7.37
   4  -3 -14  189.96   13.85
  -4   3  14  203.31    8.87
  -4  -3  14  174.70    9.15
   4  -3 -13    6.00    3.34
   4  -3 -13    2.78    0.83
  -4   3  13    4.30    3.56
  -4  -3  13  -11.78    6.15
  -4   3  13    2.96    1.34
   4  -3 -12  836.03   36.54
   4  -3 -12  806.44   19.97
  -4   3  12  828.64   28.22
  -4  -3  12  733.72   27.60
  -4   3  12  774.70   16.56
   4  -3 -11  100.95    4.58
   4  -3 -11   91.52    1.82
  -4   3  11   96.43    4.72
  -4  -3  11   87.02    4.72
  -4   3  11   94.60    2.57
   4  -3 -10 1099.39   35.48
   4  -3 -10 1056.83   26.39
  -4   3  10 1071.37   35.62
  -4  -3  10  943.82   33.78
  -4   3  10 1036.95   25.24
   4  -3  -9   82.91    3.47
   4  -3  -9   81.21    2.55
  -4   3   9   84.15    3.50
  -4   3   9   83.26    1.63
   4  -3  -8   17.60    3.53
   4  -3  -8   16.60    1.08
   4   3  -8   17.74    0.55
  -4   3   8   18.80    2.22
  -4  -3   8   15.57    2.46
  -4  -3   8   18.03    0.73
  -4   3   8   19.63    1.03
   4  -3  -7  177.04    2.82
   4   3  -7  173.26    2.23
  -4  -3   7  171.38    4.84
   4  -3  -6 2588.56  128.47
   4   3  -6 2886.02  122.83
   4  -3  -6 2628.75  127.66
  -4  -3   6 2993.51  128.80
  -4   3   6 2732.74  124.22
   4  -3  -5  132.03    4.06
   4   3  -5  120.50    2.18
   4  -3  -5  119.24    2.16
  -4  -3   5  118.53    1.63
  -4   3   5  119.72    3.02
   4  -3  -4 1074.82   26.88
   4   3  -4 1009.94   22.65
   4  -3  -4 1004.19   24.67
  -4  -3   4 1018.20   24.84
  -4   3   4 1044.07   25.25
   4  -3  -3   19.03    1.65
   4   3  -3   13.70    0.81
   4  -3  -3   15.19    1.06
  -4  -3   3   14.40    0.84
  -4   3   3   14.00    1.05
   4  -3  -2 1355.86   36.15
   4   3  -2 1272.63   34.37
   4  -3  -2 1310.90   36.36
  -4  -3   2 1291.43   35.06
  -4   3   2 1321.47   36.45
   4   3  -1   60.71    1.40
  -4  -3   1   60.43    1.45
  -4   3   1   64.26    2.47
   4   3   0 7364.29  710.02
   4  -3   0 7172.55  695.13
  -4  -3   0 7345.68  708.38
  -4   3   0 7261.04  703.73
   4   3   1    2.34    1.04
   4  -3   1    1.83    1.11
  -4  -3  -1    3.13    1.05
   4   3   2    9.15    1.20
   4  -3   2   12.20    1.21
  -4  -3  -2   13.12    1.21
   4  -3   3    9.59    1.22
  -4  -3  -3    9.82    1.23
   4   3   4 2423.13  105.05
   4  -3   4 2465.43  113.33
  -4  -3  -4 2436.31  113.81
   4  -3   5  168.74    2.74
   4   3   5  168.60    3.43
   4  -3   5  171.63    3.36
  -4  -3  -5  173.10    3.45
   4  -3   6  825.18   21.29
   4  -3   6  800.04   20.23
   4   3   6  804.88   19.51
   4  -3   6  812.67   19.34
  -4  -3  -6  791.15   19.35
   4  -3   7   17.68    2.20
   4  -3   7   13.44    1.71
   4   3   7   17.05    2.62
   4  -3   7   15.86    1.40
  -4  -3  -7   16.77    1.80
  -4  -3  -7   17.14    1.71
   4  -3   8  186.57    3.86
   4  -3   8  200.21    4.64
   4   3   8  182.01    4.15
   4  -3   8  192.63    3.87
  -4  -3  -8  186.04    4.44
   4  -3   9   12.72    1.58
   4  -3   9   11.83    1.82
   4   3   9    9.82    1.64
   4  -3   9   10.12    1.40
  -4  -3  -9   10.87    2.20
  -4  -3  -9   12.55    1.77
   4  -3  10  603.93   14.87
   4  -3  10  596.94   14.90
   4   3  10  586.26   14.24
   4  -3  10  629.81   16.81
  -4  -3 -10  587.74   17.21
  -4  -3 -10  597.34   15.22
   4  -3  11    4.23    1.89
   4  -3  11   -0.41    1.62
   4   3  11    2.37    1.63
   4  -3  11    0.74    1.38
  -4  -3 -11    6.23    4.23
  -4  -3 -11   -0.13    1.87
   4  -3  12    3.41    2.14
   4  -3  12    0.07    2.95
   4  -3  12    2.95    1.44
  -4  -3 -12    1.45    2.83
  -4  -3 -12    1.08    3.36
   4  -3  13    1.11    2.33
   4  -3  13    1.44    2.79
   4   3  13    0.34    1.74
   4  -3  13    5.82    2.30
  -4  -3 -13    4.25    3.13
  -4  -3 -13    2.40    2.16
   4  -3  14  180.40    6.19
   4  -3  14  173.77    6.13
   4  -3  14  179.72    3.93
  -4  -3 -14  182.53   12.05
  -4  -3 -14  179.84    5.84
   4  -3  15    0.55    2.76
   4  -3  15    2.06    1.50
   4   3  15    2.75    2.77
   4  -3  15    3.43    1.42
  -4  -3 -15    2.43    3.83
  -4  -3 -15    2.13    4.18
   4  -3  16   38.49    3.82
  -4  -3 -16   38.59    8.62
  -4  -3 -16   38.65    3.37
   4  -3  17    0.73    3.27
   4   3  17    3.46    1.70
  -4  -3 -17   10.88    4.73
  -4  -3 -17    3.57    2.74
   4  -3  18    3.04    6.10
  -4  -3 -18   -4.38    5.07
   4  -4 -19   61.67    8.53
  -4  -4  19   60.55    9.06
   4  -4 -18   18.74   11.19
  -4  -4  18   32.31   11.27
   4  -4 -17  127.79    9.30
  -4  -4  17  118.03    9.58
   4  -4 -16   -0.93    8.01
  -4  -4  16    2.21    4.92
   4  -4 -15   63.72    5.90
   4  -4 -15   62.40    1.93
  -4  -4  15   46.18    6.21
  -4   4  15   58.89    1.63
   4  -4 -14   28.91    7.58
   4  -4 -14   26.66    2.20
  -4  -4  14   24.66    4.92
  -4   4  14   27.28    2.15
   4  -4 -13  562.58   19.71
   4  -4 -13  566.18   11.90
  -4  -4  13  482.58   19.68
  -4   4  13  533.86   10.88
   4  -4 -12   95.46    5.14
   4  -4 -12   82.76    3.18
  -4  -4  12   84.70    5.53
  -4   4  12   85.51    3.06
   4  -4 -11   18.98    3.23
   4  -4 -11   21.54    1.41
  -4  -4  11   16.99    3.58
  -4   4  11   21.51    2.20
   4  -4 -10   62.38    5.85
   4  -4 -10   57.93    1.79
  -4  -4  10   45.03    4.22
  -4   4  10   56.07    1.72
   4  -4  -9  887.32   26.85
   4  -4  -9  853.94   24.12
   4   4  -9  868.26   16.32
  -4  -4   9  852.60   17.39
  -4   4   9  870.30   20.96
   4  -4  -8  287.67    9.98
   4  -4  -8  261.52    6.49
  -4  -4   8  247.46    7.78
  -4  -4   8  264.44    3.92
  -4   4   8  276.07    4.84
   4  -4  -7  971.28   26.89
   4  -4  -7  893.80   22.27
   4   4  -7  927.39   21.02
  -4  -4   7  909.77   19.30
  -4   4   7  950.68   23.17
   4  -4  -6    5.95    1.67
   4   4  -6    8.96    0.71
   4  -4  -6    9.00    1.23
  -4  -4   6    8.10    1.17
  -4   4   6    7.06    1.17
   4  -4  -5  119.05    2.84
   4   4  -5  113.36    2.49
   4  -4  -5  112.10    2.41
  -4  -4   5  111.69    1.79
  -4   4   5  116.55    3.59
   4  -4  -4  605.06   12.63
   4   4  -4  582.98   10.62
   4  -4  -4  590.19   12.02
  -4  -4   4  579.97   12.21
  -4   4   4  604.75   12.02
   4  -4  -3 4152.57  268.37
   4   4  -3 4271.36  274.79
   4  -4  -3 4087.56  261.02
  -4  -4   3 4206.86  264.93
  -4   4   3 4243.85  268.80
   4   4  -2  124.16    2.28
  -4  -4   2  129.58    2.26
  -4   4   2  134.52    2.65
   4   4  -1  408.41    7.13
   4  -4  -1  409.98    7.62
  -4  -4   1  406.29    7.15
  -4   4   1  418.90    7.64
   4   4   0   94.95    2.11
   4  -4   0  101.70    2.36
  -4  -4   0   96.99    2.12
  -4   4   0   98.92    2.31
   4   4   1 2642.73  115.28
   4  -4   1 2512.06  111.33
  -4  -4  -1 2487.46  116.69
  -4   4  -1 2548.96  120.65
   4   4   2  234.85    5.89
   4  -4   2  235.54    4.30
  -4  -4  -2  235.39    4.33
  -4   4  -2  234.29    4.30
   4   4   3  964.61   27.48
   4  -4   3  937.88   23.38
  -4  -4  -3  931.49   23.44
   4   4   4    4.13    2.34
   4  -4   4    6.20    2.09
  -4  -4  -4    2.36    1.40
   4   4   5   39.72    1.94
   4  -4   5   40.93    1.72
  -4  -4  -5   43.39    1.99
   4  -4   6  550.35   13.89
   4   4   6  531.75   11.65
   4  -4   6  527.80   11.04
  -4  -4  -6  493.15   12.49
  -4  -4  -6  534.04   11.93
   4  -4   7  682.47   15.77
   4  -4   7  678.38   16.44
   4   4   7  678.31   16.55
   4  -4   7  668.13   15.32
  -4  -4  -7  698.84   21.13
   4  -4   8   36.59    1.88
   4  -4   8   45.49    3.45
   4   4   8   37.77    2.07
   4  -4   8   34.64    1.70
  -4  -4  -8   30.74    2.57
  -4  -4  -8   38.05    2.17
   4  -4   9  196.64    6.66
   4  -4   9  189.58    7.17
   4   4   9  193.47    6.96
   4  -4   9  186.99    3.97
  -4  -4  -9  213.02    7.60
   4  -4  10   49.88    2.55
   4  -4  10   52.77    2.52
   4   4  10   48.61    2.44
   4  -4  10   45.21    3.10
  -4  -4 -10   46.80    3.40
  -4  -4 -10   47.17    2.68
   4  -4  11   85.01    3.28
   4  -4  11   80.50    3.01
   4   4  11   80.31    2.95
   4  -4  11   81.95    3.68
  -4  -4 -11   73.43    6.93
  -4  -4 -11   80.95    5.14
   4  -4  12   22.69    2.57
   4  -4  12   20.43    2.03
   4   4  12   18.03    2.16
   4  -4  12   21.82    1.64
  -4  -4 -12   21.14    3.48
  -4  -4 -12   25.44    2.39
   4  -4  13  264.14    7.96
   4  -4  13  259.36    6.57
   4   4  13  246.50    6.58
   4  -4  13  268.95    7.60
  -4  -4 -13  263.67   10.07
  -4  -4 -13  261.67    7.30
   4  -4  14    0.54    2.65
   4  -4  14    2.61    1.78
   4   4  14    0.51    3.21
   4  -4  14    0.50    1.40
  -4  -4 -14    2.45    6.21
  -4  -4 -14    7.52    3.76
   4  -4  15    0.78    2.82
   4  -4  15    3.21    2.80
   4   4  15    2.72    1.93
   4  -4  15    1.42    2.32
  -4  -4 -15    7.53    4.08
  -4  -4 -15   -2.73    2.53
   4  -4  16    6.67    3.22
   4   4  16    3.69    1.88
  -4  -4 -16    1.07    4.59
  -4  -4 -16    6.05    2.84
   4  -4  17   28.33    6.47
   4   4  17   20.18    3.59
  -4  -4 -17   31.45    5.68
  -4  -4 -17   28.65    5.76
   4  -4  18    0.22    3.56
  -4  -4 -18   -4.08    5.50
   4  -5 -18   15.46    6.35
  -4  -5  18   10.43    6.76
   4  -5 -17   42.28    6.90
  -4  -5  17   54.56    7.22
   4  -5 -16   60.39    6.56
  -4  -5  16   57.46    7.17
   4  -5 -15   96.93    6.83
   4  -5 -15   94.80    2.64
  -4  -5  15   93.93    7.57
  -4   5  15   95.50    2.50
   4  -5 -14   12.89    4.31
   4  -5 -14   17.35    2.87
  -4  -5  14   16.89    7.89
  -4   5  14   14.96    1.48
   4  -5 -13    3.86    3.54
   4  -5 -13    2.87    1.46
  -4  -5  13    3.33    4.18
  -4   5  13    1.07    2.29
   4  -5 -12   80.02    4.95
  -4  -5  12   66.01    5.62
  -4   5  12   79.23    2.31
   4  -5 -11  347.52   11.07
   4  -5 -11  360.97    7.46
  -4  -5  11  306.16   17.58
  -4   5  11  345.79    7.14
   4  -5 -10   82.71    4.25
   4  -5 -10   81.77    2.44
   4   5 -10   83.24    1.16
  -4   5  10   86.54    3.70
   4  -5  -9  174.12    5.43
   4  -5  -9  161.13    3.66
   4   5  -9  170.39    2.92
  -4  -5   9  148.46    6.53
  -4  -5   9  161.72    2.13
  -4   5   9  168.31    5.28
   4  -5  -8    0.22    3.72
   4  -5  -8    2.75    1.45
   4   5  -8    6.42    1.27
  -4   5   8   10.25    2.37
   4  -5  -7  507.43   12.47
   4  -5  -7  501.39   10.80
   4   5  -7  516.95   10.24
  -4  -5   7  494.76    8.48
  -4   5   7  508.14   13.41
   4  -5  -6  253.49    5.71
   4  -5  -6  244.66    4.86
   4   5  -6  242.96    3.72
  -4  -5   6  245.38    3.73
  -4   5   6  248.87    4.85
   4  -5  -5  548.45   12.42
   4   5  -5  543.47   10.12
   4  -5  -5  542.45   11.70
  -4  -5   5  546.46   11.88
  -4   5   5  557.44   11.73
   4  -5  -4  194.96    4.11
   4   5  -4  194.59    3.27
   4  -5  -4  197.70    4.07
  -4  -5   4  192.43    3.22
  -4   5   4  200.35    3.91
   4   5  -3  298.88    5.16
   4  -5  -3  312.26    8.22
  -4  -5   3  303.21    5.15
  -4   5   3  308.44    7.94
   4   5  -2   50.52    2.55
   4  -5  -2   50.75    1.97
  -4  -5   2   56.04    1.63
  -4   5   2   51.89    1.88
   4   5  -1  383.38    7.01
   4  -5  -1  385.73    7.57
  -4  -5   1  375.51    6.98
  -4   5   1  379.47    9.50
   4   5   0  781.21   20.95
   4  -5   0  772.32   18.15
  -4  -5   0  770.29   17.54
  -4   5   0  785.11   18.19
   4   5   1  197.56    3.89
   4  -5   1  194.19    3.99
  -4  -5  -1  199.20    5.58
  -4   5  -1  194.90    5.72
   4   5   2  368.16    7.18
   4  -5   2  349.61    6.90
  -4  -5  -2  355.38    7.07
  -4   5  -2  352.31    6.86
   4   5   3  507.75   10.90
   4  -5   3  508.53   13.61
  -4  -5  -3  507.93   10.97
  -4   5  -3  513.37   10.85
   4   5   4  108.41    2.94
   4  -5   4  110.57    2.73
  -4  -5  -4  104.57    4.43
   4   5   5  659.35   15.91
   4  -5   5  648.75   15.02
  -4  -5  -5  654.42   15.87
   4   5   6  780.75   20.36
   4  -5   6  762.61   18.91
  -4  -5  -6  769.57   20.12
   4  -5   7   48.13    2.23
   4   5   7   48.38    2.42
   4  -5   7   48.14    1.98
  -4  -5  -7   42.26    3.07
  -4  -5  -7   46.41    2.52
   4  -5   8   12.67    1.89
   4   5   8   19.29    3.47
   4  -5   8   15.16    1.58
  -4  -5  -8   17.16    2.74
  -4  -5  -8   18.69    2.14
   4  -5   9  517.47   12.70
   4  -5   9  514.61   12.77
   4   5   9  494.00   12.36
   4  -5   9  477.53   10.80
  -4  -5  -9  456.77   14.70
  -4  -5  -9  504.48   17.11
   4  -5  10  362.62    9.00
   4  -5  10  358.32   12.35
   4   5  10  345.62    8.79
   4  -5  10  346.27    7.42
  -4  -5 -10  336.01   11.13
  -4  -5 -10  353.26    9.11
   4  -5  11    5.73    2.28
   4  -5  11   -0.38    3.68
   4   5  11    8.21    2.08
   4  -5  11    6.38    1.47
  -4  -5 -11    4.52    3.21
   4  -5  12  121.53    7.09
   4  -5  12  121.00    6.20
   4   5  12  119.17    6.34
   4  -5  12  126.23    4.63
  -4  -5 -12  107.70    9.81
  -4  -5 -12  123.61    4.47
   4  -5  13   24.47    2.96
   4  -5  13   17.59    2.27
   4   5  13   17.75    2.48
   4  -5  13   25.33    1.69
  -4  -5 -13   22.12    4.23
  -4  -5 -13   23.14    2.70
   4  -5  14   21.27    3.14
   4  -5  14   16.54    2.32
   4   5  14   14.23    3.99
   4  -5  14   21.28    2.69
  -4  -5 -14   19.34    4.60
  -4  -5 -14   20.20    4.40
   4   5  15   48.69    2.99
  -4  -5 -15   56.05    9.54
  -4  -5 -15   46.86    3.41
   4  -5  16   66.98    4.71
   4   5  16   57.35    4.87
  -4  -5 -16   79.85    7.06
  -4  -5 -16   68.62    4.16
   4  -5  17    2.26    6.02
   4   5  17    4.14    2.08
  -4  -5 -17    6.43    5.53
  -4  -5 -17    4.18    5.41
   4  -6 -18   40.41    7.04
  -4  -6  18   40.54    8.13
   4  -6 -17    5.17    5.38
  -4  -6  17    6.47    6.17
   4  -6 -16    6.09    4.80
   4  -6 -16    1.78    2.06
  -4  -6  16    4.79    5.55
   4  -6 -15   -0.01    4.51
   4  -6 -15    8.36    2.02
  -4  -6  15    1.50    8.72
  -4   6  15    5.58    1.66
   4  -6 -14   76.69    5.90
   4  -6 -14   76.56    2.88
  -4  -6  14   70.96    6.83
  -4   6  14   70.11    4.15
   4  -6 -13    1.56    3.80
   4  -6 -13    7.68    1.86
  -4  -6  13    5.09    4.57
  -4   6  13    4.43    1.72
   4  -6 -12   93.79    5.31
  -4  -6  12   76.59   10.02
  -4   6  12   89.14    2.90
   4  -6 -11   10.61    5.53
   4  -6 -11   13.73    1.88
   4   6 -11   16.62    1.29
  -4  -6  11   15.46    3.95
  -4  -6  11   11.96    0.92
  -4   6  11   12.81    2.94
   4  -6 -10   27.22    3.33
   4  -6 -10   28.69    2.05
   4   6 -10   29.02    1.63
  -4  -6  10   28.77    4.41
  -4  -6  10   27.93    1.51
  -4   6  10   28.79    3.30
   4  -6  -9   22.19    2.89
   4  -6  -9   15.61    1.89
   4   6  -9   21.42    1.60
  -4  -6   9   16.72    1.48
  -4   6   9   17.59    1.81
   4  -6  -8  391.73   15.32
   4  -6  -8  409.08    9.26
   4   6  -8  430.33    9.06
  -4  -6   8  415.57    8.53
  -4   6   8  401.05    9.00
   4  -6  -7   58.49    2.95
   4  -6  -7   60.28    2.40
   4   6  -7   59.87    1.54
  -4  -6   7   59.35    1.51
  -4   6   7   57.63    2.28
   4  -6  -6   54.18    2.59
   4  -6  -6   51.31    3.65
   4   6  -6   49.88    1.53
  -4  -6   6   48.03    1.50
  -4   6   6   49.53    3.51
   4  -6  -5    5.75    1.76
   4  -6  -5    3.11    1.60
   4   6  -5    6.92    1.12
  -4  -6   5    6.24    1.86
  -4   6   5    8.70    2.64
   4   6  -4  226.09    4.19
   4  -6  -4  229.37    4.99
  -4  -6   4  220.91    5.50
  -4   6   4  224.38    4.81
   4   6  -3   49.94    1.72
   4  -6  -3   50.50    3.62
  -4  -6   3   46.91    2.73
  -4   6   3   54.48    2.14
   4   6  -2  411.64    8.16
   4  -6  -2  419.13    9.02
  -4  -6   2  399.60   10.23
  -4   6   2  410.35   11.47
   4   6  -1   99.89    2.59
   4  -6  -1  101.80    2.93
  -4  -6   1  103.43    3.97
  -4   6   1  100.88    2.83
   4   6   0    6.87    1.53
   4  -6   0    6.62    1.70
  -4  -6   0    9.55    1.56
  -4   6   0    7.12    2.67
   4   6   1   12.39    2.84
  -4  -6  -1   16.02    1.68
  -4   6  -1   13.27    1.74
   4   6   2  473.11   10.43
   4  -6   2  476.35   10.54
  -4  -6  -2  468.63   10.30
  -4   6  -2  484.23   13.67
   4   6   3  199.33    4.67
   4  -6   3  197.92    4.40
  -4  -6  -3  192.99    6.77
  -4   6  -3  194.45    4.49
   4   6   4  367.38    8.32
   4  -6   4  367.99   10.66
  -4  -6  -4  368.52    8.44
  -4   6  -4  355.40    8.01
   4   6   5   62.34    2.70
   4  -6   5   58.32    3.77
  -4  -6  -5   61.74    2.66
   4   6   6  199.84    5.25
   4  -6   6  196.77    4.49
  -4  -6  -6  205.09    8.01
   4   6   7   90.06    3.28
   4  -6   7   83.31    2.68
  -4  -6  -7   90.27    3.37
   4  -6   8  433.40   10.95
   4   6   8  399.47   14.21
   4  -6   8  391.61    8.82
  -4  -6  -8  403.89   18.12
  -4  -6  -8  394.21   14.29
   4  -6   9   30.84    2.61
   4   6   9   30.90    2.64
   4  -6   9   28.45    3.03
  -4  -6  -9   24.89    3.76
  -4  -6  -9   35.11    2.77
   4  -6  10    3.75    2.34
   4  -6  10    4.54    2.21
   4   6  10    7.48    2.25
   4  -6  10    6.47    2.58
  -4  -6 -10    6.58    3.43
  -4  -6 -10    8.48    3.96
   4  -6  11   25.78    2.84
   4  -6  11   28.31    2.64
   4   6  11   22.84    2.62
   4  -6  11   24.16    1.81
  -4  -6 -11   27.06    4.11
  -4  -6 -11   24.39    2.77
   4  -6  12  116.10    4.79
   4  -6  12  122.45    7.08
   4   6  12  107.10    6.69
   4  -6  12  105.53    3.10
  -4  -6 -12  116.53    6.74
  -4  -6 -12  106.69    7.07
   4  -6  13   26.78    5.27
   4  -6  13   30.28    4.63
   4   6  13   21.44    2.81
   4  -6  13   26.76    3.04
  -4  -6 -13   15.85    8.11
  -4  -6 -13   27.21    3.11
   4  -6  14  103.16    5.07
   4  -6  14   99.84    3.96
   4   6  14   98.02    4.22
   4  -6  14   98.51    2.90
  -4  -6 -14  103.37    7.61
  -4  -6 -14   93.67    4.60
   4  -6  15   29.66    3.82
   4   6  15   23.31    4.88
  -4  -6 -15   22.75    5.93
  -4  -6 -15   30.15    3.19
   4  -6  16   15.89    5.82
   4   6  16    3.86    2.56
  -4  -6 -16    9.30    9.29
  -4  -6 -16    2.02    2.93
   4  -6  17    3.82    3.73
   4   6  17    7.01    3.76
  -4  -6 -17    9.00    6.09
  -4  -6 -17    0.85    3.22
   4  -7 -17   14.56    6.12
  -4  -7  17   20.29    7.44
   4  -7 -16    6.17    5.03
   4  -7 -16    4.75    3.82
  -4   7  16    0.80    1.97
   4  -7 -15   75.08    6.58
   4  -7 -15   68.05    5.65
  -4  -7  15   67.40    8.00
  -4   7  15   68.13    4.84
   4  -7 -14   -0.83    4.12
   4  -7 -14   -0.64    3.61
  -4  -7  14   -2.10    5.39
  -4   7  14    2.20    1.95
   4  -7 -13   18.70    4.34
   4  -7 -13   19.50    4.03
  -4  -7  13   22.23    5.66
  -4   7  13   16.36    2.23
   4  -7 -12    2.57    5.91
   4  -7 -12   -2.02    2.01
  -4  -7  12    3.86    4.48
  -4   7  12    1.63    3.19
   4  -7 -11  133.73    6.35
   4  -7 -11  135.92    4.23
  -4  -7  11  140.30    8.28
  -4  -7  11  129.79    3.04
  -4   7  11  131.85    6.18
   4  -7 -10    3.02    3.14
   4  -7 -10    1.13    2.03
   4   7 -10    6.70    1.04
  -4  -7  10    6.26    1.56
  -4   7  10    7.08    1.96
   4  -7  -9   23.18    3.14
   4  -7  -9   22.81    2.28
   4   7  -9   24.32    2.17
  -4  -7   9   23.39    2.04
  -4   7   9   26.52    2.17
   4  -7  -8    2.83    2.48
   4  -7  -8    0.45    3.31
   4   7  -8    3.07    1.19
  -4  -7   8    3.30    1.10
  -4   7   8    5.09    1.85
   4  -7  -7   15.33    2.51
   4  -7  -7   13.56    2.12
   4   7  -7   10.87    1.33
  -4  -7   7   11.73    2.10
  -4   7   7   14.17    1.95
   4  -7  -6   45.11    4.47
   4  -7  -6   41.67    2.49
   4   7  -6   36.94    2.75
  -4  -7   6   38.38    1.64
  -4   7   6   41.43    2.35
   4  -7  -5  285.77    9.68
   4   7  -5  285.46    5.65
  -4  -7   5  279.01    5.52
  -4   7   5  295.30    9.54
   4  -7  -4   14.08    2.09
   4   7  -4   19.06    1.58
  -4  -7   4   17.45    1.56
  -4   7   4   21.20    2.08
   4   7  -3   53.15    2.15
   4  -7  -3   53.30    2.70
  -4  -7   3   52.44    2.07
  -4   7   3   52.59    2.55
   4   7  -2   13.70    1.69
   4  -7  -2   11.55    2.07
  -4  -7   2   11.11    1.62
  -4   7   2   11.26    2.00
   4   7  -1  230.83    5.20
   4  -7  -1  236.30    5.77
  -4  -7   1  224.48    5.12
  -4   7   1  229.64    5.53
   4   7   0   14.32    1.93
   4  -7   0   12.32    2.11
  -4  -7   0   16.78    1.83
  -4   7   0   12.82    2.01
   4   7   1  477.40   11.29
   4  -7   1  483.10   15.50
  -4  -7  -1  480.61   14.79
  -4   7  -1  484.92   15.50
   4   7   2    1.54    3.18
   4  -7   2    3.98    1.88
  -4  -7  -2    3.97    1.88
  -4   7  -2    1.49    1.89
   4   7   3    8.99    2.25
   4  -7   3   15.23    2.05
  -4  -7  -3   15.84    2.21
  -4   7  -3   16.02    2.10
   4   7   4   -1.65    2.06
   4  -7   4    2.34    1.82
  -4  -7  -4    1.66    2.01
  -4   7  -4    0.92    3.11
   4   7   5  356.76    9.09
   4  -7   5  340.95    8.11
  -4  -7  -5  351.30    9.08
  -4   7  -5  366.78    8.78
   4   7   6   -2.94    2.23
   4  -7   6    5.36    3.03
  -4  -7  -6    4.17    2.17
   4   7   7  179.90    5.59
   4  -7   7  174.27    6.84
  -4  -7  -7  176.62    8.37
   4   7   8   27.60    4.73
   4  -7   8   28.81    3.54
  -4  -7  -8   29.75    3.70
  -4  -7  -8   30.08    2.89
   4  -7   9   98.56    6.78
   4   7   9   91.44    6.45
   4  -7   9   79.46    4.43
  -4  -7  -9   88.35    5.32
  -4  -7  -9   84.14    3.98
   4  -7  10    2.76    4.46
   4   7  10    7.20    2.54
   4  -7  10    3.13    1.67
  -4  -7 -10    5.02    3.68
  -4  -7 -10    1.30    2.62
   4  -7  11  213.29    7.25
   4  -7  11  215.74    9.72
   4   7  11  188.76    6.70
  -4  -7 -11  210.83   14.69
  -4  -7 -11  191.00   10.16
   4  -7  12   -2.06    2.85
   4  -7  12    1.51    4.29
   4   7  12    2.17    2.55
   4  -7  12    0.49    1.64
  -4  -7 -12   -3.21    4.46
  -4  -7 -12   -2.79    2.71
   4  -7  13    2.11    3.06
   4  -7  13    1.20    4.66
   4   7  13    2.33    4.50
   4  -7  13    0.44    2.80
  -4  -7 -13    0.43    4.64
  -4  -7 -13   -1.14    4.76
   4  -7  14    1.92    5.66
   4  -7  14    4.61    4.58
   4   7  14    5.26    2.82
   4  -7  14    6.54    1.81
  -4  -7 -14   10.52    8.94
  -4  -7 -14   13.44    3.23
   4  -7  15   81.41    5.45
   4   7  15   80.73    4.37
  -4  -7 -15  113.48    8.80
  -4  -7 -15   81.06    4.91
   4  -7  16   -1.86    3.65
   4   7  16    0.15    2.73
  -4  -7 -16   -5.33    6.05
  -4  -7 -16    0.05    3.08
   4  -8 -16    3.83    5.55
   4  -8 -16    4.39    2.69
  -4  -8  16   11.80    6.70
  -4   8  16    7.29    2.42
   4  -8 -15    0.17    4.88
   4  -8 -15    2.18    4.13
  -4   8  15    0.31    3.87
   4  -8 -14  105.74    7.67
   4  -8 -14  101.55    6.95
  -4  -8  14   92.95    9.53
  -4   8  14  106.84    4.27
   4  -8 -13   17.56    4.60
   4  -8 -13   19.59    4.42
  -4  -8  13   18.04    5.66
  -4   8  13   14.67    2.58
   4  -8 -12   75.79    5.86
   4  -8 -12   75.53    3.70
  -4  -8  12   74.85   11.16
  -4   8  12   73.84    5.79
   4  -8 -11    1.80    6.17
   4  -8 -11    4.26    2.41
   4   8 -11    5.83    2.35
  -4  -8  11   -1.10    4.78
  -4  -8  11    4.15    1.84
  -4   8  11    5.20    2.28
   4  -8 -10   33.89    3.96
   4  -8 -10   33.65    2.87
   4   8 -10   33.35    1.66
  -4  -8  10   30.87    2.50
  -4   8  10   29.74    2.77
   4  -8  -9   11.50    3.23
   4  -8  -9   18.87    4.20
   4   8  -9   10.02    2.51
  -4  -8   9   11.37    1.38
  -4   8   9   11.91    2.34
   4  -8  -8  229.71   11.33
   4  -8  -8  212.97    6.35
   4   8  -8  219.18    4.68
  -4  -8   8  228.78    6.32
  -4   8   8  215.23    6.23
   4  -8  -7   25.91    3.00
   4  -8  -7   22.95    2.71
   4   8  -7   27.65    1.78
  -4  -8   7   24.11    1.67
  -4   8   7   25.01    2.56
   4  -8  -6   49.13    3.15
   4  -8  -6   41.73    3.03
   4   8  -6   44.69    2.14
  -4  -8   6   44.34    2.04
  -4   8   6   45.00    2.88
   4  -8  -5   10.81    2.43
   4   8  -5    7.54    2.91
  -4  -8   5   10.03    1.65
  -4   8   5   11.32    3.96
   4  -8  -4  233.41   10.15
   4   8  -4  234.63    5.62
  -4  -8   4  227.99    5.31
  -4   8   4  238.70    6.45
   4  -8  -3   15.97    2.46
   4   8  -3   16.16    1.92
  -4  -8   3   13.17    1.90
  -4   8   3   18.85    2.41
   4  -8  -2  428.62   11.25
   4   8  -2  429.37   10.33
  -4  -8   2  427.68   10.15
  -4   8   2  450.92   11.54
   4   8  -1   59.22    2.84
   4  -8  -1   56.74    3.23
  -4  -8   1   60.77    2.70
  -4   8   1   64.16    5.08
   4   8   0  101.39    3.66
   4  -8   0  103.42    4.01
  -4  -8   0   96.37    3.54
  -4   8   0   95.98    3.84
   4   8   1    0.13    2.17
   4  -8   1   -5.53    3.75
  -4  -8  -1    4.14    2.10
  -4   8  -1    4.92    2.20
   4   8   2  500.53   18.14
   4  -8   2  491.99   12.98
  -4  -8  -2  486.36   17.48
  -4   8  -2  507.77   13.35
   4   8   3  113.42    4.28
   4  -8   3  112.60    3.99
  -4  -8  -3  110.92    4.26
  -4   8  -3  119.09    6.36
   4   8   4   51.84    3.30
   4  -8   4   48.09    2.91
  -4  -8  -4   48.79    3.24
  -4   8  -4   56.31    2.99
   4   8   5   10.12    2.74
   4  -8   5   12.07    2.22
  -4  -8  -5    9.10    4.37
  -4   8  -5   10.05    2.38
   4   8   6   55.37    3.53
   4  -8   6   51.91    2.89
  -4  -8  -6   52.15    3.41
  -4   8  -6   57.37    3.04
   4   8   7   69.27    3.87
   4  -8   7   59.95    3.03
  -4  -8  -7   66.79    3.83
   4   8   8  150.45    5.60
   4  -8   8  137.30    4.26
  -4  -8  -8  152.64    8.91
   4  -8   9   43.96    3.88
   4   8   9   38.79    5.85
   4  -8   9   40.33    2.55
  -4  -8  -9   36.79    7.67
  -4  -8  -9   41.97    3.55
   4  -8  10    0.42    3.11
   4   8  10    0.46    4.77
   4  -8  10   -1.24    1.84
  -4  -8 -10   -2.07    3.95
  -4  -8 -10    4.16    4.78
   4  -8  11   16.81    5.61
   4   8  11    9.83    3.15
   4  -8  11   13.55    2.01
  -4  -8 -11   17.64    4.61
  -4  -8 -11    9.96    3.22
   4  -8  12   90.90    8.42
   4  -8  12  102.70    7.36
   4   8  12   76.77    4.63
   4  -8  12   74.24    4.82
  -4  -8 -12   85.64    7.16
  -4  -8 -12   80.54    7.65
   4  -8  13   29.10    4.15
   4  -8  13   39.58    6.00
   4   8  13   30.53    3.58
   4  -8  13   29.43    2.30
  -4  -8 -13   30.23   10.33
  -4  -8 -13   31.30    3.85
   4  -8  14   15.21    3.93
   4   8  14   15.51    5.34
  -4  -8 -14   14.99    6.16
  -4  -8 -14    9.38    6.29
   4  -8  15    9.82    6.35
   4   8  15    2.13    3.01
  -4  -8 -15    8.77    6.25
  -4  -8 -15    4.50    3.69
   4  -9 -15   30.16   10.13
   4  -9 -15   24.87    3.35
  -4  -9  15   13.66    6.79
  -4   9  15   25.13    3.15
   4  -9 -14   26.49    5.69
   4  -9 -14   24.31    5.56
  -4   9  14   26.91    3.21
   4  -9 -13    0.43    4.81
   4  -9 -13    9.60    4.93
  -4  -9  13    8.75    5.35
  -4   9  13    8.63    2.82
   4  -9 -12   29.56    4.86
   4  -9 -12   32.16    3.36
  -4  -9  12   17.81    5.84
  -4   9  12   33.41    5.35
   4  -9 -11   99.23    6.64
   4  -9 -11   95.87    4.81
   4   9 -11  113.33    4.91
  -4  -9  11  100.96    2.71
  -4   9  11   98.27    7.32
   4  -9 -10  207.93   13.56
   4  -9 -10  191.43   10.84
   4   9 -10  205.34    4.88
  -4  -9  10  202.81    4.56
  -4   9  10  202.15    6.69
   4  -9  -9   33.43    4.15
   4  -9  -9   35.21    3.40
   4   9  -9   39.20    2.26
  -4  -9   9   37.54    2.05
  -4   9   9   35.28    3.30
   4  -9  -8   -0.46    3.13
   4  -9  -8   -0.23    2.75
   4   9  -8    0.01    1.72
  -4  -9   8    4.12    2.77
  -4   9   8    2.70    2.65
   4  -9  -7   99.67    7.74
   4  -9  -7   89.47    4.50
   4   9  -7   90.92    3.12
  -4  -9   7   91.73    3.00
  -4   9   7   92.06    4.34
   4  -9  -6  278.66    8.81
   4  -9  -6  292.06    8.92
   4   9  -6  280.42    7.05
  -4  -9   6  280.10    6.82
  -4   9   6  287.32    8.66
   4  -9  -5  198.43    6.88
   4   9  -5  196.13    5.37
  -4  -9   5  196.66    5.16
  -4   9   5  211.25   10.08
   4  -9  -4   93.94    4.62
   4   9  -4   93.81    5.82
  -4  -9   4   92.94    3.41
  -4   9   4   95.90    4.40
   4  -9  -3    2.40    2.84
   4   9  -3    6.94    2.18
  -4  -9   3    4.23    2.04
  -4   9   3    8.15    2.64
   4  -9  -2   36.21    3.27
   4   9  -2   38.85    4.57
  -4  -9   2   37.20    2.65
  -4   9   2   44.29    3.30
   4  -9  -1  222.38    6.89
   4   9  -1  218.62    6.23
  -4  -9   1  211.89    6.09
  -4   9   1  237.13   10.31
   4  -9   0  274.49    8.16
   4   9   0  277.31    7.87
  -4  -9   0  275.77    7.57
  -4   9   0  285.48    8.15
   4  -9   1   38.86    5.61
  -4  -9  -1   45.94    3.17
  -4   9  -1   49.80    3.19
   4   9   2   31.29    3.23
   4  -9   2   30.12    3.02
  -4  -9  -2   24.96    3.09
  -4   9  -2   32.70    3.04
   4   9   3   65.12    3.85
   4  -9   3   62.77    3.53
  -4  -9  -3   56.65    3.69
  -4   9  -3   68.75    3.61
   4   9   4  289.38    9.02
   4  -9   4  277.14    8.07
  -4  -9  -4  268.59    8.79
  -4   9  -4  289.97    8.38
   4   9   5   97.38    4.70
   4  -9   5   92.85    3.95
  -4  -9  -5   89.77    4.63
  -4   9  -5  104.16    6.56
   4   9   6  130.74    5.64
   4  -9   6  118.34    4.52
  -4  -9  -6  131.07    8.89
  -4   9  -6  133.44    4.96
   4   9   7   -0.75    3.04
   4  -9   7   -0.08    2.23
  -4  -9  -7    2.69    2.94
   4   9   8   45.62    4.07
   4  -9   8   42.23    2.97
  -4  -9  -8   46.41    4.05
   4   9   9   53.28    4.22
   4  -9   9   51.17    2.98
  -4  -9  -9   54.96    5.32
  -4  -9  -9   56.13    4.19
   4  -9  10  114.98    6.03
   4   9  10  125.73    5.83
   4  -9  10  115.16    4.03
  -4  -9 -10  125.67    7.57
  -4  -9 -10  125.44    6.01
   4  -9  11   16.63    3.74
   4   9  11   20.18    5.99
   4  -9  11   14.36    2.27
  -4  -9 -11   19.31    4.98
  -4  -9 -11   17.17    6.25
   4  -9  12    4.47    3.83
   4   9  12    0.75    3.36
   4  -9  12    6.16    3.48
  -4  -9 -12    2.23    8.22
  -4  -9 -12    4.64    3.49
   4  -9  13    3.61    6.19
   4  -9  13    2.23    1.98
   4   9  13   -0.04    3.21
  -4  -9 -13   -4.40    5.43
  -4  -9 -13    0.66    5.84
   4  -9  14   18.81    7.28
   4   9  14   19.13    3.59
  -4  -9 -14    6.69    6.43
  -4  -9 -14   23.33    4.05
   4 -10 -14  -14.37    8.73
   4 -10 -14    1.37    5.24
  -4 -10  14    0.07    5.29
  -4  10  14    1.65    3.00
   4 -10 -13  152.63    9.48
   4 -10 -13  138.85    6.66
  -4  10  13  151.33    6.46
   4 -10 -12   -0.96    7.78
   4 -10 -12    1.69    3.16
  -4 -10  12    5.08    4.94
  -4  10  12    2.67    3.01
   4 -10 -11    9.23    4.50
   4 -10 -11    9.72    6.11
   4  10 -11    9.11    3.77
  -4 -10  11   11.16    1.89
  -4  10  11   20.10    5.85
   4 -10 -10    2.35    3.88
   4 -10 -10   -3.72    3.16
   4  10 -10    0.35    1.89
  -4 -10  10    3.40    1.73
  -4  10  10   -2.27    5.05
   4 -10  -9  204.62   14.26
   4 -10  -9  212.09    8.39
   4  10  -9  232.02    6.39
  -4 -10   9  222.50    5.76
  -4  10   9  231.35   12.72
   4 -10  -8   -4.09    3.47
   4 -10  -8    0.70    3.11
   4  10  -8   -0.04    1.94
  -4 -10   8    1.79    3.13
  -4  10   8    5.14    4.98
   4 -10  -7  185.52    7.68
   4 -10  -7  185.09    7.52
   4  10  -7  189.97    5.48
  -4 -10   7  183.19    5.30
  -4  10   7  191.12   11.51
   4 -10  -6    4.99    3.10
   4  10  -6   -2.33    3.59
  -4 -10   6   -1.40    2.03
  -4  10   6   -0.13    5.06
   4 -10  -5   82.74    5.02
   4  10  -5   78.07    3.75
  -4 -10   5   75.77    3.50
  -4  10   5   74.77    4.79
   4 -10  -4    0.80    3.10
   4  10  -4   -0.27    2.33
  -4 -10   4   -3.91    2.26
  -4  10   4   -0.66    2.97
   4 -10  -3  455.21   21.48
   4  10  -3  449.72   13.06
  -4 -10   3  437.60   12.33
  -4  10   3  464.89   14.66
   4 -10  -2    6.34    3.05
   4  10  -2    4.77    2.54
  -4 -10   2    4.87    2.45
  -4  10   2    4.51    3.00
   4 -10  -1   35.21    3.96
   4  10  -1   36.88    3.44
  -4 -10   1   43.91    3.26
  -4  10   1   29.98    6.24
   4 -10   0    4.58    4.93
   4  10   0    4.69    4.68
  -4 -10   0    1.99    2.63
  -4  10   0    4.56    2.88
   4 -10   1  270.48    9.01
   4  10   1  276.43    8.94
  -4 -10  -1  272.77    8.85
  -4  10  -1  289.19    9.26
   4 -10   2   -3.98    2.73
   4  10   2    0.29    2.85
  -4 -10  -2    3.20    2.80
  -4  10  -2    1.98    2.78
   4 -10   3  258.79    8.43
   4  10   3  259.42    9.05
  -4 -10  -3  259.39   13.73
  -4  10  -3  273.29    8.83
   4 -10   4    7.93    2.77
   4  10   4    8.49    3.27
  -4 -10  -4   10.34    3.20
  -4  10  -4   13.64    2.92
   4 -10   5   38.65    5.59
   4  10   5   37.31    4.18
  -4 -10  -5   41.08    4.02
  -4  10  -5   44.61    3.69
   4 -10   6    3.87    4.16
   4  10   6   -2.93    3.20
  -4 -10  -6    1.26    5.34
  -4  10  -6    3.30    2.78
   4 -10   7  220.55   10.36
   4  10   7  232.58    9.04
  -4 -10  -7  229.11    8.91
   4 -10   8    0.90    3.99
   4  10   8    5.60    3.39
  -4 -10  -8    1.37    3.46
   4 -10   9   13.33    2.57
   4  10   9   10.43    3.80
  -4 -10  -9   17.89    4.85
  -4 -10  -9   24.41    6.71
   4 -10  10   -2.01    2.18
   4  10  10    2.94    3.42
  -4 -10 -10   -3.24    4.55
  -4 -10 -10    0.17    3.52
   4 -10  11   36.80    2.83
   4  10  11   39.03    4.42
  -4 -10 -11   38.39    9.97
  -4 -10 -11   46.93    7.57
   4 -10  12    4.47    3.71
   4  10  12   -3.13    6.05
  -4 -10 -12   -1.22    5.21
  -4 -10 -12    5.27    3.83
   4 -10  13   41.07    3.04
   4  10  13   48.14    7.82
  -4 -10 -13   48.87    7.16
  -4 -10 -13   47.45    8.15
   4 -11 -13    4.16    5.05
   4 -11 -13   -4.13    3.61
  -4  11  13    2.53    3.40
   4 -11 -12   44.45    6.01
   4 -11 -12   32.62    4.53
  -4  11  12   42.56    4.37
   4 -11 -11   32.93    5.59
   4 -11 -11   39.22    4.48
   4  11 -11   43.98    5.17
  -4  11  11   33.24    4.21
   4 -11 -10   45.59    5.46
   4 -11 -10   48.36    4.83
   4  11 -10   50.97    5.05
  -4 -11  10   51.48    2.86
  -4  11  10   51.96    4.61
   4 -11  -9   10.63    6.77
   4 -11  -9   -9.30    6.08
   4  11  -9    2.99    3.88
  -4 -11   9    3.87    2.12
  -4  11   9   -3.17    6.08
   4 -11  -8    3.14    3.71
   4 -11  -8   -4.05    3.50
   4  11  -8   -1.06    3.93
  -4 -11   8    7.51    3.69
  -4  11   8   -3.35    6.20
   4 -11  -7   23.37    4.02
   4 -11  -7   -0.32    6.71
   4  11  -7   20.53    2.73
  -4 -11   7   19.21    2.55
  -4  11   7   12.24    3.89
   4 -11  -6  119.78    6.41
   4  11  -6  114.07    4.74
  -4 -11   6  113.73    4.47
  -4  11   6  119.84    6.24
   4 -11  -5   55.34    4.96
   4  11  -5   52.88    6.00
  -4 -11   5   56.97    3.50
  -4  11   5   65.94    4.86
   4 -11  -4   80.90    5.64
   4  11  -4   82.39    4.28
  -4 -11   4   80.25    4.13
  -4  11   4   88.69    5.44
   4 -11  -3   16.94    3.97
  -4 -11   3   18.61    2.96
  -4  11   3   22.53    3.82
   4 -11  -2   33.33    4.38
   4  11  -2   39.62    3.68
  -4 -11   2   40.21    3.47
  -4  11   2   34.33    4.31
   4 -11  -1  103.73    9.07
   4  11  -1   89.95    8.02
  -4 -11   1   96.12    4.80
  -4  11   1   95.31    5.28
   4 -11   0  211.38    8.45
   4  11   0  213.00    7.85
  -4 -11   0  197.73    7.65
  -4  11   0  217.72    8.11
   4 -11   1    7.46    3.40
   4  11   1    3.94    3.35
  -4 -11  -1    5.61    3.15
  -4  11  -1    5.54    3.21
   4 -11   2    1.63    3.22
   4  11   2    0.57    3.45
  -4 -11  -2   -2.69    5.50
  -4  11  -2   -1.00    3.20
   4 -11   3   52.85    7.01
   4  11   3   53.24    4.74
  -4 -11  -3   46.02    7.57
  -4  11  -3   56.40    4.27
   4  11   4  116.40   10.17
  -4 -11  -4  109.53    6.16
  -4  11  -4  111.88    9.04
   4 -11   5   36.95    5.74
   4  11   5   26.28    6.94
  -4 -11  -5   24.54    4.23
  -4  11  -5   33.20    3.77
   4 -11   6   64.63    6.69
   4  11   6   65.94    8.49
  -4 -11  -6   71.98    8.64
  -4  11  -6   67.84    4.66
   4 -11   7    8.05    4.68
   4  11   7    7.17    6.38
  -4 -11  -7   -2.11    3.83
  -4  11  -7    6.77    3.21
   4 -11   8    5.37    4.58
   4  11   8   -4.56    6.63
  -4 -11  -8    7.16    3.96
   4 -11   9   21.10    4.82
   4  11   9   22.73    7.63
  -4 -11  -9   29.18    5.92
  -4 -11  -9   23.36    7.58
   4  11  10   85.11    6.34
  -4 -11 -10  107.32   13.39
  -4 -11 -10   90.64    6.60
   4 -11  11   -1.00    2.48
   4  11  11   -0.63    4.05
  -4 -11 -11   -6.31    5.58
  -4 -11 -11   -2.53    4.12
   4 -11  12   15.62    2.82
   4  11  12   18.92    4.59
  -4 -11 -12   18.09    6.19
  -4 -11 -12   19.69    4.84
   4 -12 -11   11.00    8.06
   4 -12 -11   -2.39    4.01
  -4  12  11   -0.99    3.83
   4 -12 -10    4.63    4.65
   4 -12 -10    9.21    7.10
   4  12 -10    3.62    4.63
  -4 -12  10    4.75    2.43
  -4  12  10   10.33    4.02
   4 -12  -9    3.07    4.44
   4 -12  -9    2.04    4.11
   4  12  -9    5.92    2.60
  -4 -12   9    5.69    2.44
  -4  12   9    0.99    3.94
   4 -12  -8   62.59    5.68
   4 -12  -8   61.06    9.05
   4  12  -8   61.42    3.93
  -4 -12   8   56.62    5.86
  -4  12   8   66.77    5.53
   4 -12  -7   17.11    4.38
   4 -12  -7   17.17    4.27
   4  12  -7   12.09    2.96
  -4 -12   7   12.52    2.78
  -4  12   7   18.12    4.25
   4 -12  -6   -3.75    4.20
   4  12  -6    2.48    4.89
  -4 -12   6    4.55    2.69
  -4  12   6    6.40    3.91
   4 -12  -5  -11.11    4.08
   4  12  -5   -2.03    2.88
  -4 -12   5    3.89    2.74
  -4  12   5   -1.42    3.86
   4 -12  -4   62.72    5.64
   4  12  -4   52.40    6.96
  -4 -12   4   58.49    4.08
  -4  12   4   68.04    5.42
   4 -12  -3   21.03    7.54
   4  12  -3   28.64    3.68
  -4 -12   3   27.61    3.50
  -4  12   3   26.10    4.49
   4 -12  -2   32.01    4.73
   4  12  -2   42.44    6.61
  -4 -12   2   34.38    3.82
  -4  12   2   33.92    7.74
   4 -12  -1   41.12    4.89
   4  12  -1   47.04    4.42
  -4 -12   1   50.87    4.19
  -4  12   1   48.17    4.72
   4 -12   0   11.22    3.98
   4  12   0    9.92    3.71
  -4 -12   0   14.25    3.57
  -4  12   0    6.21    3.79
   4 -12   1   10.33    3.83
   4  12   1    7.23    3.75
  -4 -12  -1    8.52    3.64
  -4  12  -1    1.52    6.29
   4 -12   2   77.13    9.05
   4  12   2   80.88    9.56
  -4 -12  -2   83.51    9.29
  -4  12  -2   86.88    5.54
   4 -12   3   58.06    4.77
   4  12   3   55.01    5.30
  -4 -12  -3   60.77    5.26
  -4  12  -3   58.46    4.85
   4 -12   4   21.73    3.88
   4  12   4   16.61    4.71
  -4 -12  -4   18.51    4.33
  -4  12  -4   24.11    3.98
   4 -12   5   19.22    3.84
   4  12   5   21.50    4.69
  -4 -12  -5   25.60    4.71
  -4  12  -5   29.26    3.94
   4 -12   6   35.34    4.05
   4  12   6   29.41    5.24
  -4 -12  -6   35.75    8.47
  -4  12  -6   43.20    4.37
   4 -12   7   16.15    3.37
   4  12   7   14.56    4.75
  -4 -12  -7   17.35    4.78
  -4  12  -7   18.72    3.86
   4 -12   8   26.35    3.62
   4  12   8   34.43    5.24
  -4 -12  -8   32.54    5.15
   4 -12   9   35.54    5.99
   4  12   9   48.12    5.67
  -4 -12  -9   45.38    7.84
  -4 -12  -9   54.16    9.54
   4 -12  10    6.59    4.73
   4  12  10    2.70    4.49
  -4 -12 -10   -9.98   10.21
  -4 -12 -10   -1.06    4.64
   4 -13  -9    9.51    5.06
   4 -13  -9   10.64    4.89
   4  13  -9   11.90    3.32
  -4 -13   9   14.46    2.91
  -4  13   9   12.79    4.69
   4 -13  -8   11.11    4.55
   4 -13  -8   -3.05    4.57
   4  13  -8   -4.41    5.22
  -4 -13   8    1.28    2.75
  -4  13   8    2.08    4.33
   4 -13  -7    5.41    4.65
   4 -13  -7    6.31    8.25
   4  13  -7   14.84    3.37
  -4 -13   7    6.14    5.21
  -4  13   7    8.10    4.66
   4 -13  -6    4.90    4.64
   4  13  -6    2.55    3.23
  -4 -13   6    6.07    5.09
  -4  13   6    9.70    4.56
   4 -13  -5   39.19    5.87
   4  13  -5   39.93    7.00
  -4 -13   5   41.83    3.97
  -4  13   5   46.97    5.71
   4 -13  -4   -6.58    7.67
   4  13  -4    0.45    3.34
  -4 -13   4    3.10    3.19
  -4  13   4   -2.93    7.26
   4 -13  -3   -4.68    4.52
   4  13  -3   -4.74    6.08
  -4 -13   3    2.46    3.38
  -4  13   3  -17.39    7.47
   4 -13  -2    5.57    4.35
   4  13  -2    0.94    3.61
  -4 -13   2    1.02    3.47
  -4  13   2    5.56    4.21
   4 -13  -1   12.91    4.52
   4  13  -1   19.38    4.06
  -4 -13   1   12.53    3.96
  -4  13   1   12.26    4.43
   4 -13   0    2.87    7.18
   4  13   0    4.80    3.93
  -4 -13   0    2.63    6.52
  -4  13   0    4.28    4.07
   4 -13   1   65.17    5.87
   4  13   1   53.92    9.53
  -4 -13  -1   61.74    9.40
  -4  13  -1   57.31    9.56
   4 -13   2    7.37    4.17
   4  13   2    1.73    4.39
  -4 -13  -2    8.77    4.23
  -4  13  -2    2.68    4.08
   4 -13   3   -0.52    3.93
   4  13   3    4.50    4.44
  -4 -13  -3   -0.08    4.36
  -4  13  -3    1.33    3.86
   4 -13   4   -2.52    3.79
   4  13   4   -0.37    4.59
  -4 -13  -4   -4.07    4.37
  -4  13  -4   -0.30    3.96
   4 -13   5   63.42    5.33
   4  13   5   66.17    6.70
  -4 -13  -5   68.62    6.59
  -4  13  -5   67.36    5.59
   4 -13   6    5.69    3.72
   4  13   6   16.55    4.95
  -4 -13  -6   16.75    8.44
  -4  13  -6    9.42    4.17
   4 -13   7   13.94    3.73
   4  13   7   11.99    5.20
  -4 -13  -7   19.29    5.27
  -4  13  -7    9.66    4.16
   4 -13   8    0.07    3.28
   4  13   8   -2.84    4.96
  -4 -13  -8    0.63    4.81
   4 -14  -6    6.24    4.87
   4 -14  -6    3.68    5.37
   4  14  -6    7.96    6.31
  -4 -14   6    8.90    3.58
  -4  14   6  -12.10    8.83
   4 -14  -5   -0.04    5.04
   4  14  -5    0.15    3.65
  -4 -14   5   -0.37    6.00
  -4  14   5   -8.70    8.40
   4 -14  -4   22.19    5.56
   4  14  -4   12.45    6.91
  -4 -14   4   14.98    6.67
  -4  14   4    1.03    5.41
   4 -14  -3    2.80    5.06
   4  14  -3   -8.61    3.92
  -4 -14   3   -0.02    6.44
  -4  14   3    1.01    4.90
   4 -14  -2   36.58    9.59
   4  14  -2   24.01    4.92
  -4 -14   2   18.08    7.81
  -4  14   2   35.61    5.63
   4 -14  -1    3.49    4.81
   4  14  -1   -6.27    7.11
  -4 -14   1    5.63    7.16
  -4  14   1    0.77    4.63
   4 -14   0    5.03    4.85
   4  14   0  -12.15    4.62
  -4 -14   0   -7.45    7.71
  -4  14   0   -3.62    8.21
   4 -14   1    3.32    4.55
   4  14   1   -1.65    4.53
  -4 -14  -1   -1.73    4.64
  -4  14  -1    5.45    4.44
   4 -14   2   35.94    5.63
   4  14   2   34.49    5.86
  -4 -14  -2   43.23    5.86
  -4  14  -2   38.57    5.57
   4 -14   3    0.23    4.29
   4  14   3    6.78    4.90
  -4 -14  -3   -1.09    4.81
  -4  14  -3   -0.08    7.41
   4 -14   4   22.08    4.68
   4  14   4   14.46    9.47
  -4 -14  -4    9.79    5.60
  -4  14  -4   15.18    4.63
   4 -14   5   -2.84    4.08
   4  14   5   -6.43    8.75
  -4 -14  -5   -6.36    8.71
  -4  14  -5    1.77    7.16
  -5   0  19   -6.24   10.68
  -5   0  18    9.76    5.69
  -5   0  17   -1.97    4.88
  -5   0  16  126.69   13.17
  -5   0  15   -0.49    4.10
  -5   0  14  124.66    6.68
  -5   0  13   -5.78    5.83
   5   0 -12  104.30    5.06
  -5   0  12   98.41    4.93
   5   0 -11    1.96    2.59
  -5   0  11   -2.45    2.60
   5   0 -10  737.25   21.35
   5   0  -9    1.19    2.05
   5   0  -9    0.46    0.37
   5   0  -9    0.97    0.53
  -5   0   9    0.83    2.07
   5   0  -8  696.89   16.69
   5   0  -8  639.82   11.71
   5   0  -8  623.86   10.96
  -5   0   8  630.14   15.84
   5   0  -7    2.75    1.54
   5   0  -7   -0.10    0.59
  -5   0   7    0.26    2.57
   5   0  -6  122.95    2.47
   5   0  -6  115.19    1.58
  -5   0   6  112.34    2.71
   5   0  -5    2.06    1.14
   5   0  -5    2.70    0.78
  -5   0   5    3.09    1.91
   5   0  -4 3249.57  157.81
  -5   0   4 2898.50  144.39
   5   0  -3    2.31    0.93
  -5   0   3    1.50    1.27
   5   0  -2   27.28    1.95
  -5   0   2   29.43    0.78
   5   0  -1    2.35    1.10
  -5   0   1    2.42    0.43
   5   0   0 2853.81  141.37
  -5   0   0 3336.74  144.15
  -5   0   0 2734.29  136.12
   5   0   1    2.06    2.04
  -5   0  -1    4.16    1.26
   5   0   2  572.55   11.84
  -5   0  -2  563.70   14.12
   5   0   3    4.73    2.30
  -5   0  -3    2.07    0.66
  -5   0  -3    1.45    1.38
  -5   0  -4  185.96    2.94
  -5   0  -4  195.95    4.01
   5   0   5   -0.37    1.44
  -5   0  -5    1.92    1.23
  -5   0  -5    0.35    2.53
   5   0   6 1736.63   64.43
  -5   0  -6 1689.99   56.74
  -5   0  -6 1768.66   72.46
   5   0   7    3.56    1.58
  -5   0  -7    2.28    1.84
  -5   0  -7    1.39    1.64
   5   0   8  114.98    4.90
  -5   0  -8  112.45    2.78
  -5   0  -8  119.58    3.41
   5   0   9   -1.65    1.39
   5   0   9    4.52    1.78
  -5   0  -9    1.77    1.60
  -5   0  -9    0.71    1.83
   5   0  10  538.70   12.70
   5   0  10  566.80   14.04
  -5   0 -10  576.04   18.01
   5   0  11    3.97    1.72
   5   0  11   -0.94    2.87
  -5   0 -11   -1.64    2.02
   5   0  12  400.27   10.36
   5   0  12  422.17   10.25
  -5   0 -12  428.72   11.54
   5   0  13    0.18    1.83
  -5   0 -13    1.34    2.74
   5   0  14   27.43    2.17
  -5   0 -14   36.76    3.62
   5   0  15    2.33    2.81
   5   0  16  118.32    5.24
  -5   1  19   46.45    7.30
  -5  -1  19   44.34    7.86
  -5   1  18    3.35    5.42
  -5  -1  18   -8.35    9.33
  -5   1  17  118.98    8.93
  -5  -1  17  121.37    9.01
   5  -1 -16   18.84    5.20
  -5   1  16   19.47    8.56
  -5  -1  16   23.12    5.30
   5  -1 -15   -0.31    4.25
  -5   1  15   -0.55    3.99
  -5  -1  15   11.12    4.19
   5  -1 -14  -10.07    6.20
  -5   1  14   -0.66    3.59
  -5  -1  14    4.04    3.68
   5  -1 -13  374.98   12.07
  -5   1  13  362.68   12.86
  -5  -1  13  345.33   18.26
   5  -1 -12   72.82    4.21
  -5   1  12   76.97    7.33
  -5  -1  12   66.53    4.40
   5  -1 -11  166.78    5.71
   5  -1 -11  164.26    1.93
  -5   1  11  162.98    5.99
  -5  -1  11  155.68    9.06
   5  -1 -10   52.11    3.00
   5  -1 -10   50.17    0.93
   5  -1 -10   49.12    0.81
  -5   1  10   48.11    3.23
  -5  -1  10   49.39    3.22
   5  -1  -9  224.94    8.31
   5  -1  -9  212.68    3.22
  -5   1   9  220.78    5.74
  -5  -1   9  206.05    5.56
   5  -1  -8  107.20    3.19
   5   1  -8  107.58    1.07
   5  -1  -8  105.86    1.46
   5   1  -8  107.86    1.35
  -5   1   8  106.00    5.12
  -5  -1   8   99.06    3.43
   5  -1  -7  836.15   20.71
   5   1  -7  859.01   15.84
   5  -1  -7  767.14   16.93
   5   1  -7  820.20   15.31
  -5   1   7  773.88   23.36
  -5  -1   7  782.05   24.64
   5  -1  -6  445.02    8.54
   5   1  -6  450.28    6.49
   5  -1  -6  420.54    7.66
  -5   1   6  412.77    8.35
  -5  -1   6  429.17    8.96
   5  -1  -5   14.26    1.16
   5   1  -5   14.56    1.25
   5  -1  -5   13.09    0.82
  -5   1   5   13.60    1.19
  -5  -1   5   13.41    1.42
   5  -1  -4  156.02    2.50
   5   1  -4  158.20    2.29
   5  -1  -4  149.82    3.27
  -5  -1   4  157.55    2.91
  -5  -1   4  159.50    2.52
   5  -1  -3 1211.72   29.57
   5   1  -3 1138.29   29.09
   5  -1  -3 1176.12   30.26
  -5   1   3 1105.78   30.34
  -5  -1   3 1185.06   31.03
  -5  -1   3 1194.34   31.25
   5  -1  -2 1091.32   24.53
   5   1  -2  990.46   23.86
  -5   1   2  989.39   22.02
  -5  -1   2  991.52   27.04
   5  -1  -1 1204.60   32.52
   5   1  -1 1146.37   31.02
  -5   1   1 1312.80   31.18
  -5  -1   1 1164.27   31.78
   5  -1   0  726.00   18.10
   5   1   0  703.41   14.85
  -5  -1   0  730.03   17.99
   5  -1   1   26.94    1.49
   5   1   1   25.66    1.40
  -5  -1  -1   26.70    1.38
   5  -1   2  397.04    7.56
   5   1   2  384.79    8.96
  -5  -1  -2  387.90    7.12
   5  -1   3 1774.18   60.77
   5   1   3 1695.38   57.25
  -5  -1  -3 1553.12   47.54
  -5  -1  -3 1672.74   56.49
   5  -1   4  746.00   13.83
   5  -1   4  793.91   18.63
   5   1   4  774.74   17.77
  -5  -1  -4  704.01   15.68
  -5  -1  -4  741.65   17.37
   5  -1   5  159.48    2.61
   5  -1   5  164.03    3.66
   5   1   5  169.33    3.59
  -5  -1  -5  154.10    2.56
  -5  -1  -5  155.18    3.54
   5  -1   6    7.51    1.24
   5  -1   6    8.03    2.66
   5   1   6    4.24    1.57
  -5   1  -6    4.25    0.96
  -5  -1  -6    4.37    2.78
   5  -1   7  415.04    7.33
   5  -1   7  424.59    9.55
   5   1   7  438.49    9.46
  -5  -1  -7  437.20    8.68
  -5   1  -7  464.41    8.45
  -5  -1  -7  449.12   10.04
   5  -1   8  350.97    8.22
   5  -1   8  343.80    8.08
   5   1   8  367.23    8.02
  -5  -1  -8  362.62    9.94
  -5   1  -8  379.00    7.31
  -5  -1  -8  363.59    8.54
   5  -1   9  624.80   19.98
   5   1   9  637.13   16.09
  -5  -1  -9  661.98   16.51
  -5   1  -9  674.43   16.25
  -5  -1  -9  649.46   21.90
   5  -1  10  122.89    4.79
   5  -1  10  132.25    5.73
   5   1  10  125.22    5.39
  -5  -1 -10  133.76    3.98
  -5  -1 -10  127.26    4.11
   5  -1  11   18.29    1.90
   5  -1  11   16.92    2.07
   5   1  11   24.02    2.04
  -5  -1 -11   19.65    4.04
  -5  -1 -11   18.14    2.40
   5  -1  12   87.47    3.30
   5  -1  12   92.26    3.23
   5   1  12   87.55    4.87
  -5  -1 -12   97.71    4.19
  -5  -1 -12   92.67    3.82
   5  -1  13  253.38    7.11
   5  -1  13  267.45    6.59
   5   1  13  250.93    6.33
  -5  -1 -13  278.75    8.51
   5  -1  14  169.53    8.65
   5  -1  14  163.86    6.58
  -5  -1 -14  180.60    6.95
   5  -1  15   35.37    3.41
   5  -1  15   42.05    3.64
   5   1  15   37.51    2.28
  -5  -1 -15   46.42    4.15
   5  -1  16    5.45    2.91
   5  -1  16    5.77    2.83
   5   1  16    5.07    2.89
   5  -1  16   -1.10    3.32
  -5  -1 -16    1.61    3.85
  -5  -1 -17   25.81    4.81
   5  -2 -19   20.59    7.33
  -5   2  19   35.93    7.17
  -5  -2  19   32.45    7.33
   5  -2 -18    9.41    5.83
  -5   2  18    4.24    5.72
  -5  -2  18    0.04    6.00
   5  -2 -17   20.48    5.70
  -5   2  17    5.59    5.66
  -5  -2  17   15.65    5.72
   5  -2 -16   91.08    7.00
  -5   2  16   94.15   11.52
  -5  -2  16   87.07    7.52
   5  -2 -15  197.54    9.22
  -5   2  15  192.63    9.52
  -5  -2  15  174.14    9.47
   5  -2 -14   57.45    5.05
  -5   2  14   57.43    5.38
  -5  -2  14   59.61    5.35
   5  -2 -13    1.35    3.24
  -5   2  13    3.14    3.38
  -5  -2  13   -6.95    5.92
   5  -2 -12   59.09    4.10
   5  -2 -12   54.72    1.05
  -5   2  12   57.22    4.21
  -5  -2  12   49.90    4.33
   5  -2 -11  390.55   11.34
   5  -2 -11  378.77    6.77
  -5   2  11  370.11   16.05
  -5  -2  11  354.81   16.75
   5  -2 -10  570.35   14.86
   5  -2 -10  513.31   10.31
  -5   2  10  529.91   19.17
  -5  -2  10  506.62   15.04
   5  -2  -9  515.87   12.71
   5  -2  -9  524.45   10.04
  -5   2   9  479.08   12.24
  -5  -2   9  477.34   13.15
   5  -2  -8   47.47    2.32
   5  -2  -8   45.64    1.75
   5   2  -8   45.40    0.62
  -5   2   8   46.10    2.32
  -5  -2   8   49.82    4.38
   5  -2  -7   34.36    1.86
   5  -2  -7   30.15    1.05
  -5   2   7   31.23    3.04
  -5  -2   7   29.86    2.32
   5  -2  -6  320.97    6.06
   5   2  -6  329.09    5.01
  -5   2   6  308.79    8.15
  -5  -2   6  306.39    6.84
  -5  -2   6  327.53    5.80
   5  -2  -5 1089.69   30.79
   5   2  -5 1098.33   24.81
   5  -2  -5 1010.91   25.12
  -5   2   5 1014.76   26.89
  -5  -2   5 1059.17   29.51
  -5  -2   5 1047.54   25.00
   5  -2  -4  254.94    3.93
   5   2  -4  257.54    4.50
   5  -2  -4  248.41    3.96
  -5  -2   4  249.81    3.74
   5  -2  -3  321.76    5.45
   5   2  -3  315.28    4.70
   5  -2  -3  302.14    4.89
  -5   2   3  299.94    4.71
  -5  -2   3  299.84    4.69
   5  -2  -2  165.19    2.01
   5   2  -2  163.17    2.60
   5  -2  -2  164.77    2.86
  -5  -2   2  160.97    2.66
   5  -2  -1  722.37   12.54
   5   2  -1  673.71   13.55
   5  -2  -1  680.09   14.05
  -5  -2   1  648.28   13.15
   5   2   0  810.12   20.08
   5  -2   0  818.74   18.19
  -5  -2   0  787.26   17.26
   5   2   1  786.12   17.18
   5  -2   1  797.21   17.72
  -5  -2  -1  769.96   16.91
   5  -2   2   12.04    1.37
   5   2   2   12.95    1.32
  -5  -2  -2   15.07    1.27
   5  -2   3    8.29    0.60
   5  -2   3    7.90    1.50
   5   2   3    8.16    1.37
  -5  -2  -3    9.89    1.34
   5  -2   4  512.91    8.42
   5  -2   4  506.42   11.05
   5   2   4  522.19   10.64
  -5  -2  -4  483.24   10.14
   5  -2   5  975.34   21.41
   5  -2   5  960.95   26.68
   5   2   5  966.62   29.84
  -5  -2  -5  971.93   30.51
   5  -2   6    6.74    2.73
   5   2   6    4.69    1.55
  -5  -2  -6    1.09    2.13
  -5  -2  -6    3.77    1.55
   5  -2   7  198.73    3.29
   5  -2   7  210.66    4.96
   5   2   7  211.22    4.59
  -5  -2  -7  197.12    4.31
  -5  -2  -7  203.09    4.65
   5  -2   8   68.08    1.84
   5  -2   8   71.45    2.72
   5   2   8   67.15    2.54
  -5  -2  -8   70.03    2.58
  -5  -2  -8   67.68    4.41
   5  -2   9   10.88    2.31
   5  -2   9    8.68    1.87
   5   2   9   11.60    1.84
  -5  -2  -9   12.82    3.32
  -5  -2  -9   15.29    2.02
   5  -2  10    6.97    1.90
   5   2  10    6.94    1.77
  -5  -2 -10    6.06    2.08
  -5  -2 -10    3.94    3.34
   5  -2  11  278.67    8.96
   5  -2  11  269.45    6.77
   5   2  11  274.97    6.50
  -5  -2 -11  292.88    8.17
  -5  -2 -11  283.86    7.67
   5  -2  12   31.98    2.32
   5  -2  12   30.97    3.73
   5   2  12   28.67    2.25
   5  -2  12   36.14    2.17
  -5  -2 -12   39.34    5.27
  -5  -2 -12   32.92    2.81
   5  -2  13   15.77    2.30
   5  -2  13   14.04    3.42
   5   2  13   13.64    3.34
   5  -2  13   14.51    2.01
  -5  -2 -13   19.01    3.20
  -5  -2 -13   12.89    2.71
   5  -2  14    6.69    4.08
   5  -2  14    8.17    3.30
   5   2  14    8.63    1.99
   5  -2  14    8.06    1.89
  -5  -2 -14   12.70    3.48
  -5  -2 -14    9.58    4.45
   5  -2  15   88.89    4.30
   5  -2  15   94.75    4.86
   5  -2  15   83.87    4.98
  -5  -2 -15  100.58    5.84
  -5  -2 -15   94.73    4.40
   5  -2  16   14.25    3.04
   5   2  16   12.64    3.24
  -5  -2 -16   17.30    4.19
   5  -2  17   63.37    7.23
  -5  -2 -17   60.50    5.88
   5  -2  18    5.90    3.52
  -5  -2 -18    1.86    4.89
   5  -3 -19    4.54    6.11
  -5  -3  19   -7.39   10.78
   5  -3 -18  185.73   11.90
  -5  -3  18  190.42   12.79
   5  -3 -17   -9.31    5.34
  -5  -3  17    5.82    9.37
   5  -3 -16   18.26    8.82
  -5  -3  16   22.44    5.55
   5  -3 -15    4.13    4.20
   5  -3 -15    1.75    0.80
  -5   3  15    0.33    4.43
  -5  -3  15   -6.04    7.55
   5  -3 -14  332.68   12.58
   5  -3 -14  311.80    6.26
  -5   3  14  325.43   12.79
  -5  -3  14  287.16   12.97
   5  -3 -13   23.01    3.94
   5  -3 -13   24.83    1.74
  -5   3  13   21.01    4.08
  -5  -3  13   21.51    6.93
   5  -3 -12  252.42    8.47
   5  -3 -12  240.33    5.12
  -5   3  12  247.61    8.70
  -5  -3  12  234.25    9.11
   5  -3 -11   -1.18    4.61
   5  -3 -11    3.50    1.01
  -5   3  11    5.80    2.82
  -5  -3  11    3.83    3.05
  -5   3  11    3.41    1.51
   5  -3 -10   22.91    2.83
   5  -3 -10   23.97    1.99
  -5   3  10   27.11    2.92
  -5  -3  10   26.41    3.29
  -5   3  10   23.81    1.15
   5  -3  -9  103.38    3.71
   5  -3  -9   98.94    2.01
   5   3  -9  100.46    1.01
  -5   3   9   96.68    3.75
  -5  -3   9   99.59    4.43
  -5   3   9   96.11    1.91
   5  -3  -8 1250.01   39.47
   5   3  -8 1234.74   29.95
   5  -3  -8 1186.43   36.00
  -5   3   8 1197.02   39.01
  -5  -3   8 1156.65   40.01
  -5  -3   8 1160.29   30.70
  -5   3   8 1200.11   32.38
   5  -3  -7    4.53    1.62
   5  -3  -7    1.84    1.02
  -5   3   7    4.21    1.72
  -5  -3   7   -1.97    3.57
  -5  -3   7    2.35    1.11
  -5   3   7    3.13    1.00
   5  -3  -6  383.00    7.53
  -5  -3   6  365.81    5.51
  -5   3   6  369.30    6.33
   5  -3  -5   10.66    2.05
   5   3  -5    9.04    0.74
   5  -3  -5    8.04    1.11
  -5  -3   5    9.75    0.79
  -5   3   5    7.08    1.09
   5  -3  -4 1040.08   25.35
   5   3  -4  989.20   24.94
   5  -3  -4  974.15   27.06
  -5  -3   4  966.40   23.01
  -5   3   4  996.83   24.44
   5   3  -3    4.57    0.89
   5  -3  -3    4.74    1.13
  -5  -3   3    3.42    0.94
  -5   3   3    2.26    1.10
   5  -3  -2 1626.69   47.29
   5   3  -2 1518.00   46.80
   5  -3  -2 1504.83   47.73
  -5  -3   2 1458.86   48.56
   5  -3  -1    2.21    1.04
   5  -3  -1    4.42    1.20
  -5  -3   1    4.16    1.02
   5   3   0  287.70    4.91
   5  -3   0  277.55    6.91
  -5  -3   0  266.79    4.65
   5   3   1   70.76    1.96
   5  -3   1   77.70    2.07
  -5  -3  -1   70.08    1.89
   5   3   2 1096.31   29.11
   5  -3   2 1108.76   33.67
  -5  -3  -2 1066.33   32.04
   5   3   3   25.77    1.61
  -5  -3  -3   21.15    2.72
   5  -3   4  415.54    6.36
   5   3   4  424.40    8.64
   5  -3   4  428.29    8.82
  -5  -3  -4  431.33    8.88
   5  -3   5   48.97    1.76
   5  -3   5   46.87    2.18
   5   3   5   49.66    2.09
   5  -3   5   48.92    2.00
  -5  -3  -5   43.89    2.17
   5  -3   6  335.79    5.49
   5  -3   6  333.53    7.56
   5   3   6  330.18    9.79
   5  -3   6  335.41    9.34
  -5  -3  -6  336.16   10.05
   5  -3   7   -1.78    1.71
   5  -3   7   -2.10    1.77
   5   3   7    2.28    1.63
   5  -3   7    3.26    2.48
  -5  -3  -7    4.04    1.62
  -5  -3  -7    5.01    1.70
   5  -3   8  723.80   19.27
   5  -3   8  738.65   24.11
   5   3   8  707.31   18.35
   5  -3   8  705.69   17.55
  -5  -3  -8  697.91   19.33
  -5  -3  -8  713.01   18.64
   5  -3   9    2.47    1.40
   5  -3   9    4.11    3.32
   5   3   9    3.42    3.00
   5  -3   9    3.71    1.64
  -5  -3  -9    3.84    2.09
  -5  -3  -9    4.34    3.30
   5  -3  10   -2.54    3.23
   5   3  10    5.97    1.84
   5  -3  10    4.87    1.63
  -5  -3 -10   -2.08    2.31
  -5  -3 -10    1.24    1.99
   5  -3  11   -0.75    1.68
   5  -3  11   -0.48    1.90
   5   3  11    0.48    3.10
   5  -3  11    0.36    1.60
  -5  -3 -11    2.81    2.54
  -5  -3 -11    2.36    3.54
   5  -3  12  209.39    7.96
   5  -3  12  201.21    5.54
   5   3  12  188.72    5.34
   5  -3  12  204.91    7.07
  -5  -3 -12  212.08   10.77
  -5  -3 -12  206.40    6.11
   5  -3  13    6.02    2.19
   5  -3  13    4.04    1.97
   5   3  13    4.45    3.29
   5  -3  13    3.68    1.75
  -5  -3 -13    1.40    3.11
  -5  -3 -13    4.88    4.20
   5  -3  14   56.41    5.33
   5  -3  14   54.40    2.81
   5   3  14   50.59    2.74
   5  -3  14   62.12    3.95
  -5  -3 -14   55.65    7.55
  -5  -3 -14   54.23    3.55
   5  -3  15   -0.05    2.56
   5  -3  15    2.27    1.94
   5   3  15    1.03    3.16
   5  -3  15    0.94    1.72
  -5  -3 -15    1.72    3.70
  -5  -3 -15    4.31    2.73
   5  -3  16   -1.40    2.76
   5   3  16    1.46    1.90
  -5  -3 -16    5.42    4.14
  -5  -3 -16    1.34    4.88
   5  -3  17    5.35    3.26
   5   3  17    4.89    1.98
  -5  -3 -17   10.36    4.55
  -5  -3 -17    4.31    3.14
   5  -3  18   36.48    4.36
  -5  -3 -18   52.51    6.27
   5  -4 -19   33.19    7.14
  -5  -4  19   29.89    7.81
   5  -4 -18   -1.34    5.70
  -5  -4  18    4.88    6.01
   5  -4 -17   82.71    7.90
  -5  -4  17   78.93    8.47
   5  -4 -16   30.62    5.53
  -5  -4  16   25.01    5.96
   5  -4 -15  228.06   15.94
   5  -4 -15  216.59    4.27
  -5  -4  15  190.03   10.86
   5  -4 -14   31.18    4.70
   5  -4 -14   33.07    1.48
  -5  -4  14   37.99    5.05
  -5   4  14   30.79    2.16
   5  -4 -13    5.41    5.87
   5  -4 -13    1.88    1.99
  -5  -4  13    0.83    4.04
  -5   4  13    2.10    1.08
   5  -4 -12   51.57    4.10
   5  -4 -12   53.11    1.82
  -5  -4  12   37.32    4.77
  -5   4  12   51.53    2.53
   5  -4 -11  273.41   12.81
   5  -4 -11  262.04    4.99
  -5  -4  11  248.82    9.62
  -5   4  11  261.54    4.70
   5  -4 -10  142.87    5.11
   5  -4 -10  136.03    4.27
  -5  -4  10  130.46    6.10
  -5   4  10  136.67    2.79
   5  -4  -9  648.42   22.75
   5  -4  -9  601.38   13.15
   5   4  -9  610.15    9.88
  -5  -4   9  565.28   18.69
  -5  -4   9  622.26   11.99
  -5   4   9  622.44   13.15
   5  -4  -8   54.94    2.68
   5  -4  -8   46.85    1.70
  -5  -4   8   52.83    3.49
  -5  -4   8   48.13    1.54
  -5   4   8   50.33    1.69
   5  -4  -7  130.91    5.40
   5   4  -7  115.46    1.73
   5  -4  -7  113.36    2.62
  -5  -4   7  121.28    2.57
  -5   4   7  119.55    2.55
   5  -4  -6  232.65    5.01
   5   4  -6  225.17    4.21
   5  -4  -6  218.93    4.26
  -5  -4   6  222.50    4.29
  -5   4   6  231.67    4.25
   5  -4  -5 1873.30   70.26
   5   4  -5 1823.67   65.81
   5  -4  -5 1767.59   64.91
  -5  -4   5 1773.90   61.46
  -5   4   5 1809.11   65.87
   5  -4  -4    6.40    1.22
   5   4  -4    7.71    1.58
  -5  -4   4    5.30    0.96
  -5   4   4    4.11    2.14
   5  -4  -3   43.80    1.46
   5   4  -3   44.27    1.39
   5  -4  -3   41.51    1.75
  -5  -4   3   44.55    1.42
  -5   4   3   42.24    1.72
   5  -4  -2  136.27    2.31
   5   4  -2  138.88    3.74
   5  -4  -2  136.83    4.44
  -5  -4   2  141.14    2.63
  -5   4   2  133.80    2.88
   5   4  -1 2037.84   78.30
   5  -4  -1 2038.52   79.70
  -5  -4   1 2027.54   78.29
  -5   4   1 2073.37   80.43
   5   4   0  254.20    4.67
   5  -4   0  252.30    4.97
  -5  -4   0  257.66    4.74
  -5   4   0  257.15    4.90
   5   4   1  291.35    5.47
   5  -4   1  290.70    5.67
  -5  -4  -1  296.69    5.58
   5   4   2   28.95    1.67
   5  -4   2   29.73    1.69
  -5  -4  -2   25.94    1.70
   5   4   3   15.73    1.63
   5  -4   3   12.95    1.56
  -5  -4  -3   12.97    1.61
   5   4   4  144.80    3.47
   5  -4   4  143.40    3.31
  -5  -4  -4  152.08    5.32
   5  -4   5 1041.11   26.89
   5   4   5 1022.61   29.21
   5  -4   5 1062.83   34.54
  -5  -4  -5 1018.56   29.39
   5   4   6    5.57    1.80
   5  -4   6    8.51    2.81
  -5  -4  -6    7.60    1.94
  -5  -4  -6    7.68    1.84
   5  -4   7  241.57    6.09
   5  -4   7  240.39    5.89
   5   4   7  248.43    5.78
   5  -4   7  244.80    7.65
  -5  -4  -7  230.01    6.23
  -5  -4  -7  256.95    8.75
   5  -4   8   30.87    2.74
   5  -4   8   32.61    2.42
   5   4   8   37.61    3.83
   5  -4   8   33.64    3.28
  -5  -4  -8   31.80    2.67
  -5  -4  -8   35.44    2.45
   5  -4   9  162.09    5.52
   5  -4   9  167.98    4.95
   5   4   9  158.26    4.57
   5  -4   9  176.79    5.91
  -5  -4  -9  155.09    5.31
  -5  -4  -9  163.64    7.24
   5  -4  10    4.93    1.69
   5  -4  10    3.35    2.19
   5   4  10    6.10    2.00
   5  -4  10    3.13    1.65
  -5  -4 -10    1.50    2.61
  -5  -4 -10    2.88    2.12
   5  -4  11  288.79    7.17
   5  -4  11  306.96    8.16
   5   4  11  288.96   10.63
   5  -4  11  292.95    6.67
  -5  -4 -11  293.53   13.99
  -5  -4 -11  275.32   11.02
   5  -4  12    3.44    3.45
   5  -4  12    4.42    2.13
   5   4  12    2.34    2.11
   5  -4  12    3.27    1.69
  -5  -4 -12    2.84    3.14
  -5  -4 -12    1.01    2.33
   5  -4  13   -0.99    2.22
   5  -4  13    0.17    2.13
   5   4  13   -1.19    3.50
   5  -4  13    0.40    2.81
  -5  -4 -13   -4.17    3.35
  -5  -4 -13    0.14    3.96
   5  -4  14    4.68    4.03
   5  -4  14    1.43    2.06
   5   4  14   -2.69    2.13
   5  -4  14    3.05    1.70
  -5  -4 -14    6.74    3.76
  -5  -4 -14    0.10    2.54
   5  -4  15   37.09    3.34
   5  -4  15   36.43    2.70
   5   4  15   28.30    4.25
   5  -4  15   31.86    3.55
  -5  -4 -15   42.31    5.05
  -5  -4 -15   39.88    3.54
   5  -4  16    2.91    4.88
   5   4  16    3.41    2.11
  -5  -4 -16    4.00    4.46
  -5  -4 -16    5.15    5.08
   5  -4  17   42.43    4.07
   5   4  17   35.27    4.48
  -5  -4 -17   51.23   10.10
  -5  -4 -17   45.46    4.33
   5  -5 -18   29.76    6.94
  -5  -5  18   37.36    7.54
   5  -5 -17   26.83   10.05
  -5  -5  17   21.76    6.45
   5  -5 -16   23.04    5.20
  -5  -5  16   14.34    5.89
   5  -5 -15   -3.33    4.35
   5  -5 -15    1.67    2.31
  -5  -5  15   -2.82    4.87
  -5   5  15    0.46    1.32
   5  -5 -14   50.17    5.17
   5  -5 -14   55.75    3.39
  -5  -5  14   50.81    9.86
  -5   5  14   51.27    3.05
   5  -5 -13  232.12    9.47
  -5  -5  13  197.01   10.35
  -5   5  13  228.09    4.74
   5  -5 -12  123.30    5.71
   5  -5 -12  115.30    3.01
  -5  -5  12   98.35    6.93
  -5   5  12  109.76    4.27
   5  -5 -11   33.88    3.62
   5  -5 -11   37.14    1.91
  -5  -5  11   33.24    7.18
  -5   5  11   34.12    2.87
   5  -5 -10   24.61    3.04
   5  -5 -10   25.44    2.82
   5   5 -10   22.19    1.06
  -5  -5  10   18.71    3.82
  -5  -5  10   21.91    1.11
  -5   5  10   22.61    1.63
   5  -5  -9  421.75   15.68
   5  -5  -9  401.80   11.28
   5   5  -9  417.02    7.56
  -5  -5   9  390.66   13.54
  -5  -5   9  393.75    7.39
  -5   5   9  409.73    8.48
   5  -5  -8  271.31    7.14
   5  -5  -8  266.30    7.59
   5   5  -8  256.49    3.83
  -5  -5   8  261.56    3.92
  -5   5   8  260.25    5.34
   5  -5  -7  313.47    7.43
   5  -5  -7  286.78    8.18
  -5  -5   7  298.53    5.99
  -5   5   7  295.26    5.99
   5  -5  -6  259.37    8.64
   5   5  -6  274.09    4.45
   5  -5  -6  267.38    5.61
  -5  -5   6  277.00    4.48
  -5   5   6  279.32    5.53
   5  -5  -5   43.17    2.04
   5   5  -5   43.77    1.41
   5  -5  -5   45.11    2.02
  -5  -5   5   45.22    1.41
  -5   5   5   40.89    3.07
   5  -5  -4   72.01    2.17
   5   5  -4   70.56    1.81
   5  -5  -4   74.26    2.38
  -5  -5   4   71.08    1.81
   5  -5  -3  684.13   15.22
   5   5  -3  670.30   14.68
   5  -5  -3  695.48   19.92
  -5  -5   3  678.15   14.86
  -5   5   3  705.75   16.18
   5   5  -2  979.68   25.67
   5  -5  -2  993.43   27.11
  -5  -5   2  991.13   25.74
  -5   5   2 1014.82   31.41
   5   5  -1  593.32   12.85
   5  -5  -1  589.48   13.45
  -5  -5   1  597.69   12.97
  -5   5   1  606.66   13.55
   5   5   0   69.23    3.46
   5  -5   0   62.26    2.31
  -5  -5   0   66.74    2.18
  -5   5   0   63.77    2.32
   5   5   1  260.06    5.39
   5  -5   1  267.28    5.71
  -5  -5  -1  263.31    5.48
  -5   5  -1  266.86    5.67
   5   5   2  334.76    7.00
   5  -5   2  330.77    7.05
  -5  -5  -2  327.62    6.99
   5   5   3  572.31   13.15
   5  -5   3  576.51   16.71
  -5  -5  -3  559.12   12.94
   5   5   4  879.94   23.84
   5  -5   4  868.80   23.35
  -5  -5  -4  874.15   23.99
   5   5   5   71.69    2.79
   5  -5   5   70.52    2.57
  -5  -5  -5   66.57    2.87
   5  -5   6   29.95    1.72
   5   5   6   33.07    2.33
   5  -5   6   28.83    2.07
  -5  -5  -6   24.42    2.42
   5  -5   7  109.95    2.78
   5   5   7  110.42    5.67
   5  -5   7  112.60    3.21
  -5  -5  -7  105.90    4.44
  -5  -5  -7  109.67    3.68
   5  -5   8  388.11    8.60
   5  -5   8  382.38    9.92
   5   5   8  379.73    9.66
   5  -5   8  378.77    8.86
  -5  -5  -8  389.21   11.53
  -5  -5  -8  381.99    9.92
   5  -5   9   31.57    2.05
   5  -5   9   26.09    2.64
   5   5   9   33.82    2.61
   5  -5   9   28.35    2.10
  -5  -5  -9   34.71    3.34
  -5  -5  -9   31.02    4.60
   5  -5  10  131.97    3.99
   5  -5  10  143.33    4.82
   5   5  10  131.30    4.56
   5  -5  10  131.14    3.74
  -5  -5 -10  136.88    5.91
  -5  -5 -10  135.41    4.89
   5  -5  11    2.41    3.38
   5  -5  11    2.55    2.43
   5   5  11   -0.86    3.85
   5  -5  11    3.82    2.98
  -5  -5 -11    2.38    3.34
  -5  -5 -11    4.74    4.15
   5  -5  12   89.43    5.74
   5  -5  12   90.53    4.01
   5   5  12   84.66    3.85
   5  -5  12   86.08    3.08
  -5  -5 -12   87.68    4.09
   5  -5  13   77.80    3.77
   5  -5  13   73.88    3.61
   5   5  13   70.78    3.66
   5  -5  13   75.83    2.85
  -5  -5 -13   82.84    5.85
  -5  -5 -13   75.93    6.42
   5  -5  14  112.90    7.27
   5  -5  14   96.85    4.24
   5   5  14  105.76    4.29
   5  -5  14  112.42    5.13
  -5  -5 -14  114.54    7.24
  -5  -5 -14  101.10    4.85
   5  -5  15    8.59    2.96
   5  -5  15   10.11    2.47
   5   5  15    8.16    2.58
   5  -5  15    8.36    1.88
  -5  -5 -15   11.55    8.20
  -5  -5 -15    7.95    3.03
   5  -5  16    2.84    3.12
   5   5  16    7.95    2.38
  -5  -5 -16    5.51    5.14
  -5  -5 -16   -3.16    5.16
   5  -5  17   14.40    3.59
   5   5  17   12.52    2.55
  -5  -5 -17   15.63    5.91
  -5  -5 -17   14.00    3.74
   5  -6 -18   -0.50    9.75
  -5  -6  18    5.81    6.89
   5  -6 -17    1.86    5.22
  -5  -6  17    5.95   10.56
   5  -6 -16   28.96    9.68
  -5  -6  16   36.65    7.02
   5  -6 -15   15.78    4.73
   5  -6 -15   10.89    2.11
  -5  -6  15   15.87    9.37
  -5   6  15   10.93    1.73
   5  -6 -14  105.94   11.06
   5  -6 -14  112.99    3.67
  -5  -6  14   98.94    8.16
  -5   6  14  105.38    4.85
   5  -6 -13   20.30    4.22
   5  -6 -13   23.37    2.15
  -5  -6  13   29.81    5.43
  -5   6  13   24.15    3.11
   5  -6 -12   14.34    5.67
   5  -6 -12    1.88    1.77
  -5  -6  12    5.03    7.13
  -5   6  12    1.96    1.66
   5  -6 -11   11.99    3.29
   5  -6 -11   15.04    1.88
   5   6 -11   16.41    1.27
  -5  -6  11   13.87    4.39
  -5  -6  11   12.65    1.09
  -5   6  11   15.14    1.81
   5  -6 -10  353.68   15.29
   5  -6 -10  334.68    7.93
   5   6 -10  348.40    6.65
  -5  -6  10  368.37   13.84
  -5  -6  10  326.65    6.25
  -5   6  10  338.79    7.71
   5  -6  -9   39.36    3.30
   5   6  -9   45.79    2.08
  -5  -6   9   45.30    1.97
  -5   6   9   42.62    2.23
   5  -6  -8  113.96    4.26
   5  -6  -8  108.81    3.33
   5   6  -8  109.89    2.16
  -5  -6   8  110.43    3.19
  -5   6   8  111.52    3.20
   5  -6  -7    5.13    3.54
   5   6  -7    5.25    1.74
   5  -6  -7    5.01    1.73
  -5  -6   7    4.33    1.04
  -5   6   7    5.44    1.68
   5   6  -6  147.72    4.08
   5  -6  -6  140.91    5.88
  -5  -6   6  144.03    4.07
  -5   6   6  142.40    3.70
   5  -6  -5   16.26    1.86
   5   6  -5   13.14    2.20
   5  -6  -5   12.15    1.88
  -5  -6   5   14.45    1.31
  -5   6   5   14.08    1.79
   5  -6  -4  824.21   21.63
   5   6  -4  792.72   19.57
   5  -6  -4  824.69   22.23
  -5  -6   4  811.54   19.86
  -5   6   4  823.00   21.23
   5   6  -3  367.85    7.51
   5  -6  -3  383.67   11.81
  -5  -6   3  370.52    7.48
  -5   6   3  385.46   11.47
   5   6  -2   27.95    3.04
   5  -6  -2   25.48    2.27
  -5  -6   2   32.70    1.82
  -5   6   2   32.84    2.17
   5   6  -1    9.45    1.65
   5  -6  -1    4.76    3.15
  -5  -6   1    5.46    1.60
  -5   6   1    7.73    1.87
   5   6   0 1049.74   29.86
   5  -6   0 1039.46   30.75
  -5  -6   0 1016.84   29.40
  -5   6   0 1022.45   29.70
   5   6   1  512.73   15.26
   5  -6   1  513.88   15.86
  -5  -6  -1  502.69   11.60
  -5   6  -1  504.81   11.81
   5   6   2  520.84   15.43
   5  -6   2  459.71   11.08
  -5  -6  -2  469.43   14.87
  -5   6  -2  465.03   11.20
   5   6   3   78.06    2.99
   5  -6   3   75.86    2.85
  -5  -6  -3   72.90    3.09
   5   6   4  236.00    6.26
   5  -6   4  243.36    5.81
  -5  -6  -4  240.35    6.25
   5   6   5  182.99    5.12
   5  -6   5  174.63    6.93
  -5  -6  -5  185.18    5.12
   5   6   6  464.11   16.67
   5  -6   6  468.49   15.08
  -5  -6  -6  472.39   17.11
   5  -6   7   67.60    2.69
   5   6   7   58.74    5.19
   5  -6   7   56.13    4.25
  -5  -6  -7   62.01    3.32
   5  -6   8   37.14    2.30
   5   6   8   32.83    2.96
   5  -6   8   32.67    3.80
  -5  -6  -8   38.75    6.17
  -5  -6  -8   36.61    4.95
   5  -6   9    3.67    1.97
   5  -6   9    4.06    2.31
   5   6   9    2.62    2.41
   5  -6   9    3.16    3.03
  -5  -6  -9   -1.15    3.40
  -5  -6  -9    2.39    2.51
   5  -6  10  179.87    5.26
   5  -6  10  185.45    6.02
   5   6  10  174.54    5.88
   5  -6  10  171.45    4.65
  -5  -6 -10  193.54    8.29
  -5  -6 -10  174.98    6.00
   5  -6  11  142.15    4.85
   5  -6  11  149.18    5.63
   5   6  11  141.82    8.15
   5  -6  11  144.59    4.15
  -5  -6 -11  168.56    8.03
  -5  -6 -11  149.57    5.88
   5  -6  12  178.79    8.75
   5   6  12  161.97    5.99
   5  -6  12  172.99    4.72
  -5  -6 -12  189.58    9.20
  -5  -6 -12  169.88    6.54
   5  -6  13   23.73    2.99
   5  -6  13   29.73    3.12
   5   6  13   23.44    3.01
   5  -6  13   22.11    3.60
  -5  -6 -13   35.88    8.55
  -5  -6 -13   18.77    3.28
   5  -6  14   24.18    3.20
   5  -6  14   22.03    3.06
   5   6  14   20.20    5.10
   5  -6  14   19.48    2.18
  -5  -6 -14   24.14    5.55
  -5  -6 -14   17.57    5.44
   5  -6  15   30.46    5.81
   5   6  15   23.71    3.22
  -5  -6 -15   37.19    6.27
  -5  -6 -15   31.41    3.61
   5  -6  16   77.72    5.03
   5   6  16   76.19    6.47
  -5  -6 -16  106.63   14.00
  -5  -6 -16   84.10    7.99
   5  -7 -17   64.00   12.28
  -5  -7  17   59.63    9.30
   5  -7 -16   -5.79    4.96
   5  -7 -16    2.50    2.60
  -5  -7  16    1.06   10.32
   5  -7 -15   -5.13    7.82
   5  -7 -15   -2.18    2.20
  -5  -7  15   -8.32    5.79
  -5   7  15    2.12    3.35
   5  -7 -14    0.06    4.19
   5  -7 -14    3.64    2.13
  -5  -7  14    4.66    5.73
  -5   7  14    1.33    1.91
   5  -7 -13  121.88   10.88
   5  -7 -13  112.62    3.99
  -5  -7  13  130.64    9.19
  -5   7  13  113.78    3.77
   5  -7 -12   -1.83    3.47
   5  -7 -12   -0.14    2.06
   5   7 -12    3.67    1.39
  -5  -7  12   10.91    4.97
  -5   7  12    3.10    1.96
   5  -7 -11  136.27   10.17
   5  -7 -11  139.32    4.43
  -5  -7  11  156.73    9.25
  -5   7  11  139.23    6.43
   5  -7 -10   19.14    3.23
   5  -7 -10   16.43    2.20
   5   7 -10   16.16    1.92
  -5  -7  10   14.74    1.13
  -5   7  10   17.70    3.56
   5  -7  -9   28.42    3.33
   5  -7  -9   28.25    2.53
   5   7  -9   33.75    1.51
  -5  -7   9   30.62    2.19
  -5   7   9   36.12    4.03
   5  -7  -8   10.19    4.49
   5  -7  -8   11.66    3.69
   5   7  -8   13.57    2.17
  -5  -7   8   12.84    2.12
  -5   7   8   10.35    3.53
   5  -7  -7  522.29   14.23
   5  -7  -7  513.16   13.40
   5   7  -7  520.51   13.72
  -5  -7   7  507.57   10.71
  -5   7   7  517.45   17.20
   5  -7  -6   94.36    3.58
   5   7  -6   88.40    3.75
   5  -7  -6   93.02    3.42
  -5  -7   6   94.88    2.50
  -5   7   6  103.76    5.30
   5  -7  -5  145.77    4.21
   5   7  -5  131.49    4.87
   5  -7  -5  133.39    6.65
  -5  -7   5  139.56    4.87
  -5   7   5  135.20    4.15
   5   7  -4    1.03    1.52
   5  -7  -4    4.64    2.04
  -5  -7   4   -0.36    2.46
  -5   7   4    0.22    1.89
   5   7  -3  393.51    8.63
   5  -7  -3  402.63   13.75
  -5  -7   3  393.74   11.29
  -5   7   3  388.67    9.43
   5   7  -2    1.71    1.73
   5  -7  -2    3.44    2.12
  -5  -7   2    7.99    2.82
  -5   7   2   -0.19    3.35
   5   7  -1  624.58   15.69
   5  -7  -1  650.27   21.89
  -5  -7   1  617.29   19.81
  -5   7   1  642.22   16.80
   5   7   0   10.59    1.96
   5  -7   0    7.14    2.20
  -5  -7   0    7.58    3.32
  -5   7   0    6.54    2.11
   5   7   1   17.23    2.27
   5  -7   1   15.11    2.37
  -5  -7  -1   18.52    2.24
  -5   7  -1   16.29    2.35
   5   7   2    6.35    3.46
   5  -7   2    2.74    3.54
  -5  -7  -2   -1.42    2.06
  -5   7  -2    3.59    2.06
   5   7   3  749.02   26.83
   5  -7   3  731.02   20.55
  -5  -7  -3  735.96   21.04
  -5   7  -3  752.02   21.05
   5   7   4    8.77    4.03
   5  -7   4   11.05    2.16
  -5  -7  -4    8.55    3.88
   5   7   5  293.81   12.11
   5  -7   5  276.52    7.32
  -5  -7  -5  287.80    8.30
   5   7   6   10.35    4.22
   5  -7   6    4.67    2.12
  -5  -7  -6    4.92    2.55
   5   7   7  186.95    9.23
   5  -7   7  176.93    5.15
  -5  -7  -7  176.55    9.26
   5  -7   8   82.79    3.78
   5   7   8   77.77    4.05
   5  -7   8   76.35    3.12
  -5  -7  -8   76.13    5.08
  -5  -7  -8   78.81    4.22
   5  -7   9  462.27   13.04
   5   7   9  453.56   13.88
   5  -7   9  426.15   11.40
  -5  -7  -9  482.36   17.23
  -5  -7  -9  441.76   13.70
   5  -7  10   10.68    2.45
   5  -7  10    3.82    2.64
   5   7  10    3.03    2.80
   5  -7  10    6.67    2.00
  -5  -7 -10    7.76    3.94
  -5  -7 -10    2.71    2.85
   5  -7  11    3.09    2.55
   5  -7  11    4.39    2.82
   5   7  11    5.89    2.85
   5  -7  11    2.13    1.98
  -5  -7 -11    5.36    7.38
  -5  -7 -11    5.24    2.94
   5  -7  12   12.74    4.53
   5  -7  12   15.38    3.19
   5   7  12    3.91    5.05
   5  -7  12    8.77    3.46
  -5  -7 -12    4.58    5.01
  -5  -7 -12    3.66    3.34
   5  -7  13  123.81    8.18
   5   7  13  115.41    5.37
   5  -7  13  115.07    3.92
  -5  -7 -13  123.72    6.03
   5  -7  14    3.87    2.91
   5  -7  14   -0.22    3.07
   5   7  14   -0.01    2.88
   5  -7  14    0.25    1.96
  -5  -7 -14    1.34    5.67
  -5  -7 -14    6.63    3.20
   5  -7  15   32.10    3.76
   5   7  15   27.22    3.57
  -5  -7 -15   29.39    7.43
  -5  -7 -15   33.17    3.97
   5  -7  16   -1.51    5.54
   5   7  16    1.67    2.80
  -5  -7 -16   -6.03    6.52
  -5  -7 -16    0.22    3.35
   5  -8 -16   63.33   12.45
   5  -8 -16   83.63    6.84
  -5  -8  16   64.50    9.57
  -5   8  16   67.51    3.58
   5  -8 -15   12.70    5.32
   5  -8 -15   17.25    4.62
  -5   8  15   15.10    4.11
   5  -8 -14   35.94    8.85
   5  -8 -14   31.12    4.82
  -5  -8  14   27.44    7.28
  -5   8  14   24.20    2.73
   5  -8 -13   17.16    4.35
   5  -8 -13   12.95    2.60
  -5  -8  13    5.16    6.03
  -5   8  13   12.54    2.51
   5  -8 -12   14.75    6.90
   5  -8 -12   18.01    2.73
  -5  -8  12   31.79    9.42
  -5   8  12   13.44    4.31
   5  -8 -11   14.81    3.79
   5  -8 -11   12.31    2.63
   5   8 -11   16.11    2.50
  -5  -8  11   20.71    5.55
  -5   8  11   13.72    4.18
   5  -8 -10  199.47    8.03
   5  -8 -10  186.72    9.44
   5   8 -10  201.62    4.18
  -5  -8  10  198.03    5.42
  -5   8  10  193.80    5.91
   5  -8  -9   86.10    4.81
   5  -8  -9   90.99    3.96
   5   8  -9   96.23    2.64
  -5  -8   9   88.97    3.80
  -5   8   9   88.09    3.78
   5  -8  -8   49.97    3.70
   5  -8  -8   47.05    3.26
   5   8  -8   52.20    2.07
  -5  -8   8   49.52    2.00
  -5   8   8   49.85    3.05
   5  -8  -7   21.71    2.90
   5  -8  -7   14.74    4.49
   5   8  -7   19.73    1.80
  -5  -8   7   23.56    1.73
  -5   8   7   19.34    2.50
   5  -8  -6  214.46    9.72
   5  -8  -6  223.76    6.67
   5   8  -6  221.04    5.07
  -5  -8   6  217.87    6.98
  -5   8   6  221.43    9.56
   5  -8  -5  125.49    4.33
   5   8  -5  121.71    5.27
   5  -8  -5  128.42    4.60
  -5  -8   5  126.33    3.43
  -5   8   5  125.30    6.86
   5   8  -4  329.94    7.80
   5  -8  -4  332.72    9.09
  -5  -8   4  337.68    7.78
  -5   8   4  337.41    9.05
   5   8  -3  168.38    4.52
   5  -8  -3  168.17    5.39
  -5  -8   3  166.16    4.42
  -5   8   3  171.25    5.24
   5   8  -2   77.77    3.12
   5  -8  -2   75.00    3.64
  -5  -8   2   73.87    2.96
  -5   8   2   73.25    3.51
   5   8  -1   11.52    3.80
   5  -8  -1   17.20    4.39
  -5  -8   1   18.39    2.18
  -5   8   1   15.02    2.56
   5   8   0  213.09    5.87
   5  -8   0  210.28    6.34
  -5  -8   0  207.54    5.71
  -5   8   0  211.94    6.12
   5   8   1  324.94    8.69
   5  -8   1  322.29    8.93
  -5  -8  -1  314.51   11.96
  -5   8  -1  330.80   12.71
   5   8   2   42.39    3.08
   5  -8   2   41.07    4.98
  -5  -8  -2   30.99    5.03
  -5   8  -2   42.28    3.06
   5   8   3   19.29    4.79
   5  -8   3   22.65    2.62
  -5  -8  -3   24.71    2.82
  -5   8  -3   24.30    4.52
   5   8   4   48.94    5.61
   5  -8   4   49.40    3.14
  -5  -8  -4   48.56    3.32
  -5   8  -4   59.74    3.24
   5   8   5  166.52    8.86
   5  -8   5  151.09    5.01
  -5  -8  -5  148.28    8.71
   5   8   6  194.99   10.03
   5  -8   6  187.69    5.64
  -5  -8  -6  186.41    6.53
   5   8   7  133.36    8.61
   5  -8   7  125.41    4.43
  -5  -8  -7  134.41    5.38
   5   8   8   13.28    5.20
   5  -8   8    6.32    2.21
  -5  -8  -8   13.41    5.09
   5  -8   9   28.24    5.22
   5   8   9   23.92    3.41
   5  -8   9   19.56    2.40
  -5  -8  -9   10.03    7.21
  -5  -8  -9   21.07    3.48
   5  -8  10   68.35    3.98
   5   8  10   65.57    4.33
   5  -8  10   58.69    3.09
  -5  -8 -10   78.12    5.98
  -5  -8 -10   60.51    4.38
   5  -8  11   69.40    4.18
   5  -8  11   72.14    4.40
   5   8  11   59.10    4.47
   5  -8  11   53.76    4.97
  -5  -8 -11   68.56    6.46
  -5  -8 -11   60.65    4.56
   5  -8  12   34.35    3.57
   5  -8  12   36.74    3.97
   5   8  12   29.52    6.32
   5  -8  12   29.97    4.26
  -5  -8 -12   35.01    6.14
  -5  -8 -12   33.00    3.95
   5  -8  13    3.83    3.13
   5  -8  13    6.75    3.54
   5   8  13    4.12    3.26
   5  -8  13    5.57    2.15
  -5  -8 -13    9.19    9.52
  -5  -8 -13    6.82    3.63
   5  -8  14   -1.13    5.35
   5  -8  14   -4.74    3.36
   5   8  14   -3.82    3.25
   5  -8  14    1.28    3.52
  -5  -8 -14    1.18    6.17
  -5  -8 -14    2.01    3.68
   5  -8  15   29.15    4.14
   5   8  15   33.83    3.95
  -5  -8 -15   37.66    8.00
  -5  -8 -15   35.68    4.51
   5  -9 -15    6.35    5.34
   5  -9 -15    5.75    5.10
  -5  -9  15   14.38    6.68
  -5   9  15    7.43    2.68
   5  -9 -14   47.03    6.33
   5  -9 -14   48.77    3.85
  -5   9  14   48.91    3.62
   5  -9 -13   44.05    9.43
   5  -9 -13   48.02    3.73
  -5  -9  13   37.69    7.14
  -5   9  13   49.24    3.48
   5  -9 -12  119.83    7.29
   5  -9 -12  113.05    5.19
  -5  -9  12  100.62    9.18
  -5   9  12  118.39    7.71
   5  -9 -11   10.95    6.74
   5  -9 -11    5.83    4.97
   5   9 -11   10.92    3.04
  -5  -9  11    7.74    2.23
  -5   9  11    4.94    4.64
   5  -9 -10   26.12    4.03
   5  -9 -10   20.58    3.27
   5   9 -10   23.02    1.96
  -5  -9  10   23.44    1.81
  -5   9  10   21.67    3.13
   5  -9  -9   61.27    4.51
   5  -9  -9   58.81    3.93
   5   9  -9   59.92    2.56
  -5  -9   9   62.89    2.41
  -5   9   9   58.69    3.81
   5  -9  -8  178.91   10.85
   5  -9  -8  178.01   10.14
   5   9  -8  191.62    6.88
  -5  -9   8  190.59    4.72
  -5   9   8  189.08    6.45
   5  -9  -7   57.41    3.85
   5  -9  -7   54.83    3.75
   5   9  -7   55.38    2.63
  -5  -9   7   56.50    3.98
  -5   9   7   53.70    3.64
   5  -9  -6   67.10    3.88
   5  -9  -6   53.38    6.67
   5   9  -6   65.08    2.88
  -5  -9   6   64.56    2.72
  -5   9   6   63.13    6.28
   5  -9  -5    8.71    2.86
   5   9  -5    6.58    2.00
  -5  -9   5    6.43    1.97
  -5   9   5    4.53    4.64
   5  -9  -4  159.26    9.70
   5   9  -4  178.39    7.77
  -5  -9   4  170.57    4.85
  -5   9   4  170.54    5.90
   5   9  -3   69.63    3.27
   5  -9  -3   79.58    4.08
  -5  -9   3   75.24    3.22
  -5   9   3   75.82    3.98
   5   9  -2  204.09    5.99
   5  -9  -2  211.32   10.33
  -5  -9   2  207.70    5.92
  -5   9   2  220.21    6.77
   5   9  -1    6.90    2.32
   5  -9  -1    6.03    2.72
  -5  -9   1    0.04    2.29
  -5   9   1    2.83    4.42
   5   9   0    9.20    2.72
   5  -9   0    9.78    2.89
  -5  -9   0   14.47    2.57
  -5   9   0   13.77    2.88
   5   9   1   40.71    3.29
   5  -9   1   36.38    3.37
  -5  -9  -1   36.12    3.15
  -5   9  -1   42.42    3.37
   5   9   2  285.09   13.04
   5  -9   2  281.01   12.83
  -5  -9  -2  264.11   12.41
  -5   9  -2  287.04    8.61
   5   9   3   33.82    5.61
   5  -9   3   36.08    3.17
  -5  -9  -3   28.94    3.27
  -5   9  -3   36.99    3.28
   5   9   4   46.58    3.75
   5  -9   4   46.16    3.40
  -5  -9  -4   47.16    3.68
  -5   9  -4   47.16    3.52
   5   9   5    0.51    3.00
   5  -9   5    3.30    2.52
  -5  -9  -5    6.11    2.89
  -5   9  -5    1.41    2.63
   5   9   6   34.77    3.68
   5  -9   6   28.67    3.02
  -5  -9  -6   26.19    5.89
   5   9   7    6.44    3.26
   5  -9   7    5.86    2.53
  -5  -9  -7   12.94    3.24
   5   9   8   80.61    7.84
   5  -9   8   71.09    3.63
  -5  -9  -8   67.89    4.75
   5  -9   9    6.78    3.13
   5   9   9   13.48    5.72
   5  -9   9    5.35    2.35
  -5  -9  -9    6.95    4.21
  -5  -9  -9   13.56    5.80
   5  -9  10    6.81    3.18
   5   9  10    4.15    3.59
   5  -9  10    3.90    2.34
  -5  -9 -10   13.40    4.52
  -5  -9 -10    8.58    3.53
   5   9  11    1.63    3.47
   5  -9  11    4.49    3.81
  -5  -9 -11    5.06    4.69
  -5  -9 -11    1.76    5.87
   5  -9  12   29.23    6.32
   5   9  12   27.74    3.97
   5  -9  12   19.25    4.29
  -5  -9 -12   17.71    9.80
  -5  -9 -12   23.72    4.13
   5  -9  13    0.74    3.36
   5   9  13    5.08    5.84
   5  -9  13   -0.32    2.27
  -5  -9 -13    5.31    5.83
  -5  -9 -13   -8.80    3.67
   5  -9  14   37.45    4.56
   5   9  14   34.17    4.42
  -5  -9 -14   59.99    7.92
  -5  -9 -14   46.01    5.05
   5 -10 -14   -5.76    5.10
   5 -10 -14    6.36    3.24
  -5 -10  14    1.00    5.68
  -5  10  14    0.61    3.00
   5 -10 -13   -1.24    4.76
   5 -10 -13    0.22    3.28
  -5  10  13    4.11    3.00
   5 -10 -12   -4.28    4.24
   5 -10 -12    6.74    5.35
  -5 -10  12   -3.98    5.45
  -5  10  12    3.42    4.97
   5 -10 -11  133.49    7.62
   5 -10 -11  123.12    6.18
  -5  10  11  119.41    9.15
   5 -10 -10   -3.36    6.40
   5 -10 -10    3.68    3.14
   5  10 -10   -0.01    2.00
  -5 -10  10    3.31    2.92
  -5  10  10    2.97    5.02
   5 -10  -9   63.99    5.01
   5 -10  -9   53.89    7.70
   5  10  -9   67.44    2.99
  -5  10   9   64.68    4.49
   5 -10  -8    5.45    3.25
   5 -10  -8   -0.26    3.12
   5  10  -8    1.45    2.02
  -5 -10   8    2.79    3.28
  -5  10   8   -3.78    3.02
   5 -10  -7   75.82    4.64
   5 -10  -7   65.28    7.98
   5  10  -7   74.94    3.37
  -5 -10   7   78.54    3.35
  -5  10   7   73.75    7.62
   5 -10  -6    2.62    2.88
   5 -10  -6    5.59    3.15
   5  10  -6    2.78    3.71
  -5 -10   6   -0.61    2.13
  -5  10   6    6.62    5.08
   5 -10  -5  305.11   16.04
   5  10  -5  309.89    8.80
  -5 -10   5  302.53    8.43
  -5  10   5  314.96   15.46
   5 -10  -4    8.50    3.39
   5  10  -4    9.20    4.18
  -5 -10   4    9.60    2.40
  -5  10   4    6.82    3.10
   5 -10  -3    7.36    3.63
   5  10  -3    9.38    2.72
  -5 -10   3   14.91    2.56
  -5  10   3   12.56    3.21
   5  10  -2   15.16    4.68
   5 -10  -2   22.58    3.42
  -5 -10   2   17.41    2.74
  -5  10   2   25.86    3.31
   5  10  -1  275.62    8.58
   5 -10  -1  278.98    9.51
  -5 -10   1  262.72    8.25
  -5  10   1  282.29   13.68
   5  10   0    7.40    2.81
   5 -10   0    1.04    3.07
  -5 -10   0    5.03    2.74
  -5  10   0    5.49    3.08
   5  10   1  137.51    9.26
   5 -10   1  138.20    9.45
  -5 -10  -1  144.60    5.80
  -5  10  -1  150.74    6.05
   5  10   2   19.28    5.54
   5 -10   2   15.63    3.16
  -5 -10  -2   16.92    3.20
  -5  10  -2   13.89    5.46
   5  10   3   32.23    3.77
   5 -10   3   37.57    3.57
  -5 -10  -3   25.39    6.42
  -5  10  -3   37.46    3.67
   5  10   4    0.98    3.13
   5 -10   4    5.31    2.79
  -5 -10  -4   -2.57    3.11
  -5  10  -4    1.80    4.99
   5  10   5  126.36    6.18
   5 -10   5  120.31    5.29
  -5 -10  -5  125.38    5.90
  -5  10  -5  128.70    5.65
   5  10   6    5.57    3.40
   5 -10   6    0.30    2.70
  -5 -10  -6    1.68    3.24
   5  10   7   13.22    3.67
   5 -10   7    7.38    2.80
  -5 -10  -7    5.75    6.32
   5  10   8    5.18    3.57
   5 -10   8    2.90    2.56
  -5 -10  -8    2.23    3.57
   5  10   9   42.59    4.54
   5 -10   9   36.25    3.16
  -5 -10  -9   42.33    5.75
  -5 -10  -9   31.59    4.61
   5  10  10    3.00    6.42
   5 -10  10    3.32    2.44
  -5 -10 -10    7.12    4.83
  -5 -10 -10    0.34    3.88
   5  10  11   38.87    7.84
   5 -10  11   38.01    5.13
  -5 -10 -11   43.92   10.65
  -5 -10 -11   43.13    5.01
   5  10  12    2.12    3.84
   5 -10  12    7.29    4.05
  -5 -10 -12    3.70    5.59
  -5 -10 -12   -2.16    6.95
   5  10  13    6.15    3.82
   5 -10  13    1.43    2.48
  -5 -10 -13   11.80    5.98
  -5 -10 -13    5.43    4.23
   5 -11 -13   21.47    5.43
   5 -11 -13   22.16    4.02
  -5 -11  13   13.93    6.13
  -5  11  13   11.77    3.77
   5 -11 -12   33.63    9.23
   5 -11 -12   34.45    4.46
  -5 -11  12   16.19    6.57
   5 -11 -11   -0.40    4.24
   5 -11 -11   -0.53    3.59
  -5  11  11    1.34    5.72
   5 -11 -10    2.82    6.81
   5 -11 -10  -12.61    6.22
   5  11 -10    4.00    4.03
  -5 -11  10   -1.97    3.49
  -5  11  10   -8.95    5.91
   5 -11  -9   19.31    4.37
   5 -11  -9   25.73    4.12
   5  11  -9   27.98    4.35
  -5 -11   9   28.11    2.55
  -5  11   9   19.16    6.76
   5 -11  -8   75.63    5.33
   5 -11  -8   51.23    8.78
   5  11  -8   77.07    3.75
  -5 -11   8   75.21    5.62
  -5  11   8   73.26    8.39
   5 -11  -7   32.49    6.87
   5 -11  -7   41.68    4.40
   5  11  -7   31.75    3.05
  -5 -11   7   39.33    2.91
  -5  11   7   33.64    7.08
   5 -11  -6   63.93    4.70
   5 -11  -6   57.85    8.62
   5  11  -6   62.60    3.77
  -5 -11   6   66.92    3.58
  -5  11   6   66.04    8.29
   5 -11  -5   20.03    4.05
   5  11  -5   17.71    4.82
  -5 -11   5   17.02    2.76
  -5  11   5   17.12    3.80
   5 -11  -4   64.71    5.38
   5  11  -4   63.93    3.93
  -5 -11   4   62.53    3.75
  -5  11   4   62.55    4.84
   5 -11  -3   47.78    4.61
   5  11  -3   43.73    6.04
  -5 -11   3   43.34    3.56
  -5  11   3   49.59    4.35
   5 -11  -2  178.10    7.76
   5  11  -2  167.93    6.61
  -5 -11   2  165.31    6.30
  -5  11   2  170.97    7.40
   5 -11  -1   -0.75    3.54
   5  11  -1   -3.74    3.05
  -5 -11   1   -2.95    2.92
  -5  11   1    3.94    5.68
   5  11   0    2.79    5.78
  -5 -11   0    9.54    3.23
  -5  11   0   13.64    3.67
   5  11   1   68.02    7.62
   5 -11   1   66.14    4.78
  -5 -11  -1   63.36    4.54
  -5  11  -1   67.91    4.86
   5  11   2  120.93    6.34
   5 -11   2  126.72    6.09
  -5 -11  -2  128.15    6.19
  -5  11  -2  132.82   10.05
   5  11   3   -0.49    3.55
   5 -11   3    6.87    3.28
  -5 -11  -3    9.12    5.86
  -5  11  -3    9.52    3.41
   5  11   4  111.90    6.47
   5 -11   4  103.86    5.56
  -5 -11  -4  119.44    6.38
  -5  11  -4  123.71    9.46
   5  11   5   20.32    3.99
   5 -11   5   10.08    3.29
  -5 -11  -5    9.37    3.97
  -5  11  -5   12.69    3.62
   5  11   6    3.22    3.82
   5 -11   6   -1.22    2.97
  -5 -11  -6    4.90    3.87
   5  11   7   10.12    4.13
   5 -11   7    8.92    3.02
  -5 -11  -7   19.35    7.17
   5  11   8  129.45    7.19
   5 -11   8  106.11    4.90
  -5 -11  -8  122.25    7.24
   5  11   9    5.44    3.98
   5 -11   9   -3.98    2.67
  -5 -11  -9   -2.90    5.34
  -5 -11  -9   -0.31    4.13
   5  11  10   17.11    4.53
   5 -11  10   12.81    2.90
  -5 -11 -10   19.17    9.90
  -5 -11 -10   21.11    8.14
   5  11  11    7.57    4.15
   5 -11  11    3.35    2.74
  -5 -11 -11    7.92    5.80
  -5 -11 -11   -0.34    4.46
   5 -12 -11    7.30    4.87
   5 -12 -11    6.29    7.24
  -5  12  11    2.85    4.01
   5 -12 -10   33.75    5.29
   5 -12 -10   30.96    5.04
   5  12 -10   33.77    3.40
  -5 -12  10   30.06    4.78
  -5  12  10   36.29    4.64
   5 -12  -9   26.36    4.74
   5 -12  -9   20.82    7.99
   5  12  -9   24.71    3.24
  -5 -12   9   25.05    2.90
  -5  12   9   25.59    4.51
   5 -12  -8   -2.34    3.95
   5 -12  -8    2.82    4.14
   5  12  -8    2.95    2.76
  -5 -12   8    1.73    4.29
  -5  12   8   -3.09    3.94
   5 -12  -7    1.82    6.42
   5 -12  -7  -10.09    7.10
   5  12  -7   -4.01    4.72
  -5 -12   7    4.65    4.42
  -5  12   7   -7.75    4.02
   5 -12  -6   28.32    4.30
   5 -12  -6   31.10    4.83
   5  12  -6   32.39    3.38
  -5 -12   6   30.69    3.25
  -5  12   6   22.90    4.64
   5 -12  -5   56.76    5.42
   5  12  -5   49.71    3.95
  -5 -12   5   43.37    3.75
  -5  12   5   49.33    5.19
   5 -12  -4   38.86    5.04
   5  12  -4   29.95    3.79
  -5 -12   4   35.39    3.53
  -5  12   4   35.01    4.76
   5 -12  -3   29.63    4.82
   5  12  -3   27.23    3.80
  -5 -12   3   30.78    3.68
  -5  12   3   32.24    4.57
   5 -12  -2   -7.03    4.03
   5  12  -2    2.12    3.33
  -5 -12   2   -1.94    3.18
  -5  12   2    3.99    3.80
   5 -12  -1   12.23    7.19
   5  12  -1    1.66    6.27
  -5 -12   1   11.02    3.56
  -5  12   1   12.51    4.12
   5 -12   0   69.27    5.68
   5  12   0   69.85    5.23
  -5 -12   0   65.87    5.07
  -5  12   0   69.78    5.58
   5 -12   1   72.81    5.55
   5  12   1   74.99    5.60
  -5 -12  -1   71.94    5.36
  -5  12  -1   76.66    5.54
   5 -12   2   13.05    4.07
   5  12   2   14.98    4.13
  -5 -12  -2   10.28    4.08
  -5  12  -2    8.22    6.85
   5 -12   3   11.44    3.86
   5  12   3    9.72    4.36
  -5 -12  -3    4.18    7.29
  -5  12  -3    8.92    3.98
   5 -12   4   39.03    4.59
   5  12   4   41.65    5.43
  -5 -12  -4   44.16    5.24
  -5  12  -4   46.33    7.89
   5 -12   5   54.07    7.81
   5  12   5   54.96    5.77
  -5 -12  -5   49.14    5.70
  -5  12  -5   53.72    5.14
   5 -12   6   25.77    6.71
   5  12   6   21.99    8.84
  -5 -12  -6   36.71    5.16
   5 -12   7   30.58    6.99
   5  12   7   46.84    9.52
  -5 -12  -7   52.25    9.50
   5 -12   8   -5.74    3.03
   5  12   8    5.46    4.63
  -5 -12  -8    5.10    4.63
   5 -12   9   -1.68    3.10
   5  12   9    4.57    4.63
  -5 -12  -9   -7.26    6.32
  -5 -12  -9    6.18    4.76
   5 -12  10   15.19    3.40
   5  12  10   18.89    5.18
  -5 -12 -10   27.57   11.70
  -5 -12 -10   12.91    9.10
   5 -13  -9    3.44    4.81
   5  13  -9    3.84    5.27
  -5 -13   9    6.69    2.82
   5 -13  -8    2.97    4.56
   5 -13  -8   11.69    4.89
   5  13  -8    8.83    3.22
  -5 -13   8   12.30    2.99
  -5  13   8   -3.27    4.66
   5 -13  -7   52.72    9.04
   5 -13  -7   51.08    6.30
   5  13  -7   51.28    4.22
  -5 -13   7   48.73    6.53
  -5  13   7   54.88    5.95
   5 -13  -6    1.74    4.03
   5 -13  -6    2.05    7.86
   5  13  -6    3.37    5.39
  -5 -13   6    2.05    2.99
  -5  13   6    1.96    4.46
   5 -13  -5   -0.63    5.22
   5  13  -5   17.76    3.57
  -5 -13   5   14.49    3.50
  -5  13   5   15.16    4.87
   5 -13  -4    1.73    4.64
   5  13  -4    2.19    5.82
  -5 -13   4    4.51    3.34
  -5  13   4    1.13    4.44
   5 -13  -3   32.34    9.15
   5  13  -3   26.11    4.32
  -5 -13   3   30.63    4.13
  -5  13   3   27.45    5.15
   5 -13  -2   11.49    4.80
   5  13  -2    5.90    6.60
  -5 -13   2    9.11    3.81
  -5  13   2    8.47    7.94
   5 -13  -1   91.91    7.21
   5  13  -1   88.98    6.51
  -5 -13   1   89.21    6.09
  -5  13   1   93.63    7.00
   5 -13   0   13.85    4.65
   5  13   0    8.77    4.35
  -5 -13   0    6.73    4.15
  -5  13   0   13.72    4.64
   5 -13   1    3.66    4.46
   5  13   1    7.44    4.49
  -5 -13  -1    6.42    4.28
  -5  13  -1    5.14    4.45
   5 -13   2    8.88    7.46
   5  13   2    4.95    4.64
  -5 -13  -2   11.25    7.36
  -5  13  -2   10.98    4.39
   5 -13   3   96.45   10.72
   5  13   3   96.21   11.79
  -5 -13  -3   87.44    7.11
  -5  13  -3   94.30    6.82
   5 -13   4   25.38    7.58
   5  13   4   20.17    8.70
  -5 -13  -4    9.69    5.04
  -5  13  -4   22.94    7.55
   5 -13   5   11.39    4.24
   5  13   5   15.56    5.20
  -5 -13  -5   15.50    5.09
  -5  13  -5    8.88    4.49
   5 -13   6    1.88    3.74
   5  13   6   -2.99    4.84
  -5 -13  -6   -0.47    4.73
   5 -13   7   20.81    6.88
   5  13   7   15.29    5.57
  -5 -13  -7   18.06    9.54
   5 -14  -5    0.56    5.28
   5  14  -5    8.53    6.27
  -5 -14   5    4.94    6.08
  -5  14   5   -2.23    5.06
   5 -14  -4   68.21   11.80
   5  14  -4   57.22    5.41
  -5 -14   4   50.53    5.16
  -5  14   4   58.92   11.07
   5 -14  -3    1.82    5.11
   5  14  -3   -1.06    6.65
  -5 -14   3   -2.31    3.87
  -5  14   3    1.38    8.56
   5 -14  -2   -1.03    4.99
   5  14  -2    0.76    4.22
  -5 -14   2    4.91    4.08
  -5  14   2   -3.91    4.99
   5 -14  -1    7.42    5.02
   5  14  -1    1.96    4.26
  -5 -14   1   -3.80    4.24
  -5  14   1   -6.36    4.81
   5 -14   0   52.59   10.68
   5  14   0   51.29    6.03
  -5 -14   0   49.43    9.66
  -5  14   0   47.25    6.27
   5 -14   1    8.81    8.22
   5  14   1   -3.52    8.10
  -5 -14  -1    5.49    7.84
  -5  14  -1    6.54    8.22
   5 -14   2   16.81    5.31
   5  14   2   19.72    5.59
  -5 -14  -2   20.26    9.31
  -5  14  -2   25.51    5.22
   5 -14   3    2.75    4.57
   5  14   3    2.89    5.07
  -5 -14  -3    0.62    4.98
  -5  14  -3    4.43    4.60
  -6   0  19    4.65   10.57
  -6   0  18   72.54    7.88
  -6   0  17    3.92    5.13
  -6   0  16  169.27   15.00
  -6   0  15    1.34    4.11
  -6   0  14    5.80    3.85
  -6   0  13    2.16    5.66
  -6   0  12  920.66   32.58
  -6   0  11    2.89    2.84
   6   0 -10  568.12    9.65
   6   0 -10  535.31    7.96
   6   0  -9    0.00    0.58
   6   0  -9    1.34    0.88
  -6   0   9    2.06    2.10
   6   0  -8 1249.71   32.28
   6   0  -8 1213.01   30.95
  -6   0   8 1227.28   39.99
   6   0  -7    0.23    1.38
   6   0  -7    2.63    1.22
  -6   0   7   -2.12    2.78
   6   0  -6 2848.86  128.36
   6   0  -6 2697.50  121.57
  -6   0   6 2554.53  125.07
   6   0  -5    0.90    0.97
  -6   0   5   -2.13    1.19
   6   0  -4  113.12    2.19
  -6   0   4  104.57    2.11
   6   0  -3    1.86    1.17
  -6   0   3    1.88    0.81
   6   0  -2 3587.30  212.38
  -6   0   2 3746.77  211.58
   6   0  -1    5.41    1.39
  -6   0   1    4.61    0.79
   6   0   0 2129.09  102.35
  -6   0   0 2607.88   96.75
   6   0   1    2.22    1.60
  -6   0  -1    5.26    1.58
   6   0   2  622.53   14.33
  -6   0  -2  593.42   13.65
   6   0   3    2.39    1.53
  -6   0  -3    0.06    0.59
  -6   0  -3    0.53    1.61
   6   0   4 2799.98  156.64
  -6   0  -4 3614.89  169.78
  -6   0  -4 3038.22  168.13
   6   0   5    4.77    1.77
  -6   0  -5    1.86    1.83
   6   0   6    6.62    1.89
  -6   0  -6    5.77    1.53
  -6   0  -6   11.12    1.95
   6   0   7    3.14    1.91
  -6   0  -7    5.13    2.01
   6   0   8  885.46   26.44
  -6   0  -8  915.85   23.39
  -6   0  -8  919.20   27.33
   6   0   9   -1.55    2.05
  -6   0  -9    2.43    2.46
   6   0  10  274.79   10.26
  -6   0 -10  280.19    6.48
   6   0  11   -1.39    2.17
  -6   0 -11   -1.61    1.91
   6   0  12   96.97    3.81
  -6   0 -12  104.15    6.30
   6   0  13    1.23    3.58
  -6   0 -13    1.26    2.55
   6   0  14  258.75   10.59
   6   0  15    0.06    2.09
   6   0  16   17.33    2.33
  -6   1  19   38.44    7.40
  -6  -1  19   40.51    7.69
  -6   1  18   29.87    6.49
  -6  -1  18   22.97    6.68
  -6   1  17    4.47    5.12
  -6  -1  17   -0.04    5.19
  -6   1  16   15.52    8.06
  -6  -1  16    2.88    8.39
   6  -1 -15  244.75   10.59
  -6   1  15  219.95   10.21
  -6  -1  15  211.77   10.64
   6  -1 -14  175.64    8.00
  -6   1  14  162.50    7.88
  -6  -1  14  155.03    7.94
   6  -1 -13  110.47    5.57
  -6   1  13   97.84    5.72
  -6  -1  13   94.43    9.36
   6  -1 -12    7.54    5.12
  -6   1  12    3.55    3.14
  -6  -1  12    1.25    3.18
   6  -1 -11  189.53    6.22
   6  -1 -11  194.11    3.40
   6  -1 -11  190.44    2.35
  -6   1  11  176.09    6.54
  -6  -1  11  191.05   10.21
   6  -1 -10  155.86    4.87
   6  -1 -10  151.52    3.06
   6  -1 -10  147.51    1.98
  -6   1  10  147.30    5.12
  -6  -1  10  155.15    5.36
   6  -1  -9  966.50   28.74
   6  -1  -9  987.47   25.10
   6   1  -9  994.42   20.17
   6  -1  -9  942.87   22.91
   6   1  -9  920.29   20.08
  -6   1   9  954.22   28.99
  -6  -1   9  940.97   29.32
   6  -1  -8  332.98    7.43
   6  -1  -8  329.16    5.22
   6  -1  -8  312.60    5.96
   6   1  -8  328.98    5.28
  -6   1   8  324.56   10.49
  -6  -1   8  328.40    7.95
   6  -1  -7   -0.27    1.44
   6  -1  -7    0.52    0.89
   6   1  -7    1.12    0.69
   6   1  -7    0.80    0.70
  -6   1   7    2.18    2.57
  -6  -1   7   -1.40    1.72
   6  -1  -6   36.29    1.68
   6  -1  -6   38.60    1.27
   6   1  -6   39.36    1.75
   6  -1  -6   38.12    1.20
  -6   1   6   39.66    1.75
  -6  -1   6   35.57    1.99
   6  -1  -5  766.26   16.77
   6  -1  -5  772.22   16.52
   6   1  -5  743.43   15.47
   6  -1  -5  741.37   15.98
  -6   1   5  720.84   16.24
  -6  -1   5  784.74   18.12
   6  -1  -4 1224.85   32.39
   6  -1  -4 1240.81   34.18
   6   1  -4 1154.85   31.48
   6  -1  -4 1195.77   32.99
  -6   1   4 1169.60   34.71
  -6  -1   4 1267.72   39.04
   6  -1  -3  827.20   18.09
   6  -1  -3  795.86   18.01
   6   1  -3  732.78   18.97
   6  -1  -3  776.60   17.61
  -6   1   3  769.12   15.99
  -6  -1   3  807.41   19.78
  -6  -1   3  821.64   18.62
   6   1  -2   93.37    3.31
  -6   1   2  101.49    1.95
  -6  -1   2  103.70    2.41
   6  -1  -1  127.48    2.81
  -6  -1   1  121.75    4.19
   6  -1   0  998.26   25.96
   6   1   0  958.91   24.74
  -6  -1   0  982.85   25.55
   6  -1   1 1740.87   62.49
   6   1   1 1718.00   61.15
  -6  -1  -1 1723.73   61.58
   6  -1   2  494.66   10.52
   6   1   2  462.97    9.94
  -6  -1  -2  463.98    9.93
   6  -1   3  282.24    6.07
   6   1   3  265.22    5.58
  -6  -1  -3  278.52    5.88
   6  -1   4  107.01    3.23
   6   1   4  101.82    3.04
  -6  -1  -4  107.18    2.38
  -6  -1  -4  102.15    3.12
   6  -1   5  855.62   22.66
   6   1   5  835.39   26.61
  -6  -1  -5  802.56   17.59
  -6  -1  -5  809.41   21.71
   6  -1   6  530.92   16.30
   6   1   6  526.18   12.63
  -6  -1  -6  522.43    9.99
  -6  -1  -6  513.48   12.69
   6  -1   7  655.95   17.36
   6   1   7  675.74   17.63
  -6  -1  -7  681.68   14.95
  -6  -1  -7  645.82   22.24
   6  -1   8  150.66    2.83
   6  -1   8  151.60    4.58
   6   1   8  159.84    4.51
  -6  -1  -8  166.17    3.64
  -6  -1  -8  158.81    4.76
   6  -1   9   53.93    1.82
   6  -1   9   57.08    4.53
   6   1   9   64.56    4.78
  -6  -1  -9   61.46    3.85
  -6  -1  -9   56.41    3.16
   6  -1  10  180.32    3.92
   6  -1  10  174.71    5.20
   6   1  10  184.91    5.25
  -6  -1 -10  192.44    4.90
  -6  -1 -10  188.64    5.66
   6  -1  11  263.98    6.01
   6  -1  11  268.68    7.38
   6   1  11  262.76   10.39
  -6  -1 -11  292.47   10.67
  -6  -1 -11  285.87    8.02
   6  -1  12  108.83    3.55
   6  -1  12  108.12    4.19
   6   1  12  111.73    4.17
  -6  -1 -12  125.01    4.57
  -6  -1 -12  127.58    4.66
   6  -1  13   51.89    2.91
   6  -1  13   57.10    5.13
   6   1  13   55.20    3.09
  -6  -1 -13   56.83    5.96
   6  -1  14   24.06    2.56
   6   1  14   23.61    4.25
  -6  -1 -14   23.70    3.33
   6  -1  15   41.83    2.88
   6   1  15   37.96    2.77
  -6  -1 -15   54.97    6.79
   6  -1  16   28.16    2.55
   6   1  16   27.22    2.56
   6  -1  16   27.61    2.75
  -6  -1 -16   33.60    4.29
   6   1  17   44.70    4.44
  -6   2  19   13.55    6.50
  -6  -2  19    8.33    6.77
   6  -2 -18   37.00    6.86
  -6   2  18   33.47    6.76
  -6  -2  18   20.81   11.86
   6  -2 -17  143.87    9.59
  -6   2  17  137.82   15.15
  -6  -2  17  125.39    9.70
   6  -2 -16   24.27    5.28
  -6   2  16   10.43    9.14
  -6  -2  16   20.14    5.44
   6  -2 -15   43.57    4.97
  -6   2  15   34.48    5.30
  -6  -2  15   35.99    5.37
   6  -2 -14   77.94    5.37
   6  -2 -14   69.21    1.39
   6  -2 -14   71.50    1.27
  -6   2  14   71.72    5.55
  -6  -2  14   73.51    5.79
   6  -2 -13  113.43    2.42
   6  -2 -13  114.28    2.04
  -6   2  13  115.27    6.06
  -6  -2  13  114.19   10.13
   6  -2 -12  116.83    8.34
   6  -2 -12  110.59    2.37
  -6   2  12  106.67    5.19
  -6  -2  12  109.85    5.63
   6  -2 -11  330.26    9.49
   6  -2 -11  316.74    6.03
  -6   2  11  267.68   13.10
  -6  -2  11  310.29   14.84
   6  -2 -10   28.84    2.68
   6  -2 -10   25.79    1.60
  -6   2  10   23.00    4.53
  -6  -2  10   28.71    3.17
   6  -2  -9   41.76    4.07
   6  -2  -9   34.89    1.82
  -6   2   9   30.41    2.55
  -6  -2   9   32.22    2.92
   6  -2  -8  168.91    4.18
   6  -2  -8  167.05    2.78
  -6   2   8  159.72    4.18
  -6  -2   8  171.87    5.00
   6  -2  -7  755.65   18.68
   6   2  -7  793.02   15.14
   6  -2  -7  723.65   17.89
  -6   2   7  710.83   21.86
  -6  -2   7  807.41   21.44
   6  -2  -6   48.51    1.76
   6   2  -6   52.75    1.17
   6  -2  -6   50.30    1.47
  -6   2   6   50.19    3.08
  -6  -2   6   49.70    2.41
  -6  -2   6   52.72    1.46
   6  -2  -5  415.60    9.27
   6   2  -5  444.42    7.23
   6  -2  -5  419.31    7.61
  -6   2   5  406.91    7.87
  -6  -2   5  448.00    9.44
  -6  -2   5  414.01    7.43
   6  -2  -4   66.73    2.25
   6   2  -4   71.38    1.56
   6  -2  -4   67.21    1.81
  -6  -2   4   67.41    1.72
   6  -2  -3  856.48   19.40
   6   2  -3  887.69   22.82
   6  -2  -3  866.30   20.45
  -6  -2   3  833.96   19.55
   6  -2  -2  287.97    4.29
   6   2  -2  286.71    5.04
   6  -2  -2  293.53    5.32
  -6  -2   2  277.63    5.06
   6  -2  -1 1552.40   43.43
   6   2  -1 1562.65   50.39
   6  -2  -1 1573.06   56.20
  -6  -2   1 1483.94   52.53
   6   2   0    3.68    1.30
   6  -2   0    6.71    1.35
  -6  -2   0    2.48    1.26
   6  -2   1   93.58    2.59
   6   2   1   96.67    2.44
  -6  -2  -1   95.52    2.38
   6  -2   2   24.20    2.95
   6   2   2   27.69    1.73
  -6  -2  -2   22.91    1.68
   6  -2   3  839.80   21.60
   6   2   3  837.33   24.66
  -6  -2  -3  803.24   20.11
   6  -2   4   35.36    2.18
   6   2   4   35.93    1.98
  -6  -2  -4   33.65    1.29
  -6  -2  -4   30.19    1.97
   6  -2   5  326.70    5.09
   6  -2   5  361.85    8.15
   6   2   5  349.97    7.70
  -6  -2  -5  343.62    7.90
  -6  -2  -5  332.62   10.01
   6  -2   6   61.08    1.74
   6  -2   6   62.77    2.83
  -6  -2  -6   62.27    1.94
  -6  -2  -6   61.81    2.66
   6  -2   7  252.63    4.91
   6  -2   7  249.05    8.95
   6   2   7  245.33    5.95
  -6  -2  -7  238.83    5.04
  -6  -2  -7  232.73    5.98
   6  -2   8    5.05    1.71
   6  -2   8    8.20    2.14
   6   2   8    6.77    2.03
  -6  -2  -8    4.27    1.67
  -6  -2  -8    7.17    2.09
   6  -2   9  479.84    9.86
   6  -2   9  493.83   13.27
   6   2   9  486.82   12.50
  -6  -2  -9  506.39   12.44
  -6  -2  -9  514.33   18.34
   6  -2  10  103.57    2.68
   6  -2  10  103.18    3.94
   6   2  10  108.00    3.76
  -6  -2 -10  115.78    5.81
  -6  -2 -10  107.28    4.19
   6  -2  11    3.35    2.59
   6  -2  11    5.37    3.49
   6   2  11    3.21    2.13
  -6  -2 -11   -1.24    2.25
  -6  -2 -11   -1.30    4.07
   6  -2  12    2.49    1.81
   6  -2  12    0.56    3.75
   6   2  12    3.34    2.15
   6  -2  12    0.57    1.99
  -6  -2 -12    1.59    2.56
  -6  -2 -12    3.08    2.57
   6  -2  13  161.66    4.87
   6  -2  13  166.92    5.25
   6   2  13  158.03    5.20
   6  -2  13  168.58    5.02
  -6  -2 -13  174.88    6.35
  -6  -2 -13  171.52    6.21
   6  -2  14   22.54    4.19
   6  -2  14   24.53    2.64
   6   2  14   22.47    4.16
   6  -2  14   22.84    3.92
  -6  -2 -14   21.12    3.67
  -6  -2 -14   25.52    3.25
   6  -2  15   32.45    3.05
   6  -2  15   32.33    2.78
   6   2  15   30.81    2.71
   6  -2  15   35.00    2.64
  -6  -2 -15   39.45    6.62
   6  -2  16    2.72    2.79
   6  -2  16    6.12    2.22
   6   2  16    4.74    2.24
   6  -2  16    5.18    3.64
  -6  -2 -16    5.86    3.72
   6   2  17   11.23    3.81
  -6  -2 -17    8.84    7.02
   6  -3 -19    5.73    6.24
  -6  -3  19   -2.04    6.51
   6  -3 -18   -6.91    9.87
  -6  -3  18   -4.41    6.15
   6  -3 -17    2.36    4.86
  -6  -3  17   -9.82    9.30
   6  -3 -16  135.39    8.26
  -6   3  16  122.77    8.50
  -6  -3  16  116.42    8.96
   6  -3 -15   13.61    7.51
  -6   3  15   17.61    4.78
  -6  -3  15   20.24    8.33
   6  -3 -14  223.50    9.38
   6  -3 -14  206.70    3.29
  -6   3  14  220.60    9.41
  -6  -3  14  205.42   10.06
   6  -3 -13   17.24    3.64
   6  -3 -13   14.42    1.06
  -6   3  13   14.46    3.70
  -6  -3  13   14.24    6.91
   6  -3 -12   71.17    7.08
   6  -3 -12   72.27    1.74
  -6   3  12   66.54    4.46
  -6  -3  12   75.15    5.08
   6  -3 -11    6.86    2.67
   6  -3 -11    3.41    1.75
  -6   3  11    6.19    2.77
  -6  -3  11    1.38    3.24
   6  -3 -10  695.88   19.56
   6  -3 -10  660.26   14.04
  -6   3  10  656.80   19.67
  -6  -3  10  676.52   21.73
   6  -3  -9    5.85    2.12
   6   3  -9    5.07    0.75
   6  -3  -9    4.66    1.11
  -6   3   9    4.85    2.22
  -6  -3   9    7.20    2.77
   6  -3  -8  119.12    3.48
   6   3  -8  110.52    2.00
   6  -3  -8  110.46    2.32
  -6   3   8  110.30    3.57
  -6  -3   8  117.42    6.87
   6  -3  -7    2.66    2.61
   6   3  -7    2.35    0.66
   6  -3  -7    0.23    1.12
  -6   3   7    0.56    1.68
  -6  -3   7    2.75    3.54
  -6  -3   7    1.49    1.49
   6  -3  -6  675.19   15.30
   6   3  -6  678.12   12.85
   6  -3  -6  626.34   16.47
  -6  -3   6  702.45   18.20
  -6  -3   6  655.81   13.16
   6  -3  -5   12.29    2.06
   6   3  -5   13.44    0.97
   6  -3  -5   10.62    2.21
  -6  -3   5   12.20    1.64
   6  -3  -4  321.57    5.29
   6   3  -4  321.46    5.31
   6  -3  -4  327.13    7.87
  -6  -3   4  311.47    5.31
   6  -3  -3   76.41    2.16
   6   3  -3   73.95    1.78
   6  -3  -3   75.74    2.10
  -6  -3   3   71.94    1.75
   6  -3  -2    3.32    1.11
   6   3  -2    0.23    1.90
   6  -3  -2   -0.15    1.28
  -6  -3   2    4.18    1.11
   6  -3  -1   38.23    1.19
   6   3  -1   37.88    1.57
   6  -3  -1   35.98    1.78
  -6  -3   1   34.96    1.57
   6   3   0  159.62    3.23
   6  -3   0  158.92    3.49
  -6  -3   0  156.53    4.64
   6   3   1    3.87    1.41
   6  -3   1    3.12    1.49
  -6  -3  -1    3.31    2.32
   6   3   2  509.86   10.74
   6  -3   2  504.45   10.86
  -6  -3  -2  503.24   13.48
   6  -3   3    1.45    0.65
   6   3   3    0.25    1.56
   6  -3   3   -1.24    1.64
  -6  -3  -3   -0.31    1.55
   6  -3   4   24.37    1.02
   6  -3   4   23.51    2.03
   6   3   4   25.12    3.14
   6  -3   4   21.47    3.30
  -6  -3  -4   23.39    1.88
   6  -3   5    6.71    1.09
   6  -3   5    6.08    1.95
   6   3   5    7.25    1.81
   6  -3   5    9.84    1.78
  -6  -3  -5    6.36    1.54
  -6  -3  -5    6.71    1.80
   6  -3   6  666.10   14.46
   6  -3   6  674.98   22.36
   6   3   6  674.59   17.01
   6  -3   6  670.33   16.75
  -6  -3  -6  633.30   15.77
  -6  -3  -6  641.25   16.39
   6  -3   7    3.55    0.93
   6  -3   7    5.03    2.11
   6   3   7    4.23    1.97
   6  -3   7    9.09    1.82
  -6  -3  -7    5.55    1.72
  -6  -3  -7    3.67    3.36
   6  -3   8  150.28    4.02
   6  -3   8  161.00    4.92
   6   3   8  155.37    4.48
   6  -3   8  152.08    6.40
  -6  -3  -8  155.76    6.65
  -6  -3  -8  152.69    4.60
   6  -3   9   24.34    1.48
   6  -3   9   29.75    2.58
   6   3   9   24.78    2.43
   6  -3   9   23.11    3.57
  -6  -3  -9   25.88    2.43
  -6  -3  -9   26.84    2.54
   6  -3  10  118.19    4.30
   6  -3  10  115.25    6.44
   6   3  10  111.84    6.19
   6  -3  10  110.63    3.58
  -6  -3 -10  113.83    4.33
  -6  -3 -10  109.30    4.17
   6  -3  11    5.10    1.63
   6  -3  11    3.32    3.77
   6   3  11    3.94    2.18
   6  -3  11    3.84    1.96
  -6  -3 -11    2.90    2.59
  -6  -3 -11    5.13    2.44
   6  -3  12  125.71    5.59
   6  -3  12  117.14    4.49
   6  -3  12  113.79    3.94
  -6  -3 -12  131.63    8.24
  -6  -3 -12  133.22    7.73
   6  -3  13    3.54    1.97
   6  -3  13    1.20    2.27
   6   3  13    1.14    2.28
   6  -3  13    3.44    3.31
  -6  -3 -13   -0.91    3.01
  -6  -3 -13    5.79    2.73
   6  -3  14    7.80    2.28
   6  -3  14    7.60    2.43
   6   3  14    6.92    3.95
   6  -3  14    7.84    2.19
  -6  -3 -14    9.40    3.47
  -6  -3 -14   10.12    3.03
   6  -3  15    1.80    2.42
   6  -3  15   -1.07    2.29
   6   3  15   -2.19    2.26
   6  -3  15    3.38    3.37
  -6  -3 -15   -2.67    6.07
  -6  -3 -15    1.34    2.97
   6  -3  16   41.96    3.50
   6   3  16   38.55    4.86
  -6  -3 -16   51.66    5.28
  -6  -3 -16   51.76    4.19
   6  -3  17    7.87    4.98
   6   3  17   -3.36    2.29
  -6  -3 -17   -4.12    7.26
   6  -4 -18    8.96    5.97
  -6  -4  18   15.00    6.62
   6  -4 -17   66.70   11.73
  -6  -4  17   62.77    7.69
   6  -4 -16    0.52    4.73
  -6  -4  16    0.44    5.04
   6  -4 -15   -2.74    4.18
   6  -4 -15    2.61    2.26
  -6  -4  15   -2.01    4.75
   6  -4 -14   22.20    4.38
   6  -4 -14   24.59    1.53
  -6  -4  14   23.24    5.06
   6  -4 -13  153.77    7.05
   6  -4 -13  160.66    3.45
  -6  -4  13  142.14    8.10
   6  -4 -12   24.19    6.00
   6  -4 -12   29.13    1.55
  -6  -4  12   26.95    4.44
  -6   4  12   25.79    1.43
   6  -4 -11  310.42    9.44
   6  -4 -11  295.63    7.68
  -6  -4  11  300.73   16.50
  -6   4  11  297.82    5.58
   6  -4 -10   14.96    2.71
   6  -4 -10   12.27    1.42
   6   4 -10   14.01    0.68
  -6  -4  10   13.47    3.56
  -6   4  10   10.75    2.29
   6  -4  -9   79.44    3.47
   6  -4  -9   75.05    2.15
  -6  -4   9   76.95    4.44
  -6  -4   9   79.93    1.52
  -6   4   9   76.43    3.24
   6  -4  -8   31.65    2.35
   6   4  -8   29.46    1.47
   6  -4  -8   28.57    1.62
  -6  -4   8   27.78    3.22
  -6   4   8   28.74    2.55
   6  -4  -7  843.51   22.01
   6   4  -7  790.60   16.58
   6  -4  -7  757.98   18.93
  -6  -4   7  805.09   17.41
  -6   4   7  800.48   22.57
   6  -4  -6    1.65    2.50
   6   4  -6    3.14    0.87
   6  -4  -6   -0.75    1.37
  -6  -4   6    3.09    0.93
  -6   4   6    2.24    2.24
   6  -4  -5   51.18    1.84
   6   4  -5   45.60    1.40
   6  -4  -5   44.79    1.95
  -6  -4   5   48.98    2.34
  -6   4   5   48.79    1.87
   6  -4  -4   63.63    1.84
   6   4  -4   63.47    2.60
   6  -4  -4   61.94    2.13
  -6  -4   4   68.11    1.74
  -6   4   4   62.21    2.07
   6  -4  -3  399.09    8.39
   6   4  -3  380.90    7.07
   6  -4  -3  377.31    7.82
  -6  -4   3  386.44    9.28
  -6   4   3  391.53    7.79
   6  -4  -2   26.68    1.73
   6   4  -2   24.45    2.43
   6  -4  -2   23.63    2.92
  -6  -4   2   25.43    1.45
   6  -4  -1  590.90   10.33
   6   4  -1  570.45   12.14
   6  -4  -1  566.45   12.72
  -6  -4   1  568.12   12.21
   6   4   0    6.18    1.44
   6  -4   0    6.99    2.70
  -6  -4   0    5.32    1.46
   6   4   1    4.53    1.54
   6  -4   1    3.34    1.58
  -6  -4  -1    3.28    1.49
   6   4   2    1.91    1.55
   6  -4   2    0.55    1.62
  -6  -4  -2    2.11    1.56
   6   4   3  597.48   14.01
   6  -4   3  605.90   18.17
  -6  -4  -3  574.74   17.36
   6  -4   4    1.42    0.79
   6   4   4    0.56    1.78
   6  -4   4    3.22    1.81
  -6  -4  -4    0.14    1.85
   6  -4   5  236.61    4.65
   6   4   5  241.80    5.88
   6  -4   5  242.73    5.92
  -6  -4  -5  245.71    6.08
   6  -4   6    4.36    0.97
   6  -4   6    6.03    2.04
   6   4   6    5.75    3.43
   6  -4   6    1.76    1.89
  -6  -4  -6    2.02    2.09
  -6  -4  -6    6.60    2.12
   6  -4   7  188.58    3.37
   6  -4   7  183.71    5.34
   6   4   7  179.98    5.14
   6  -4   7  188.05    4.89
  -6  -4  -7  187.85    5.32
  -6  -4  -7  185.48    7.92
   6  -4   8    8.58    1.28
   6  -4   8   12.95    2.40
   6   4   8   12.75    2.28
   6  -4   8    8.70    2.03
  -6  -4  -8    8.50    2.38
  -6  -4  -8    8.98    2.29
   6  -4   9  179.30    5.35
   6  -4   9  180.01    8.30
   6   4   9  168.32    5.24
   6  -4   9  178.05    4.84
  -6  -4  -9  184.85    5.94
  -6  -4  -9  168.49    5.31
   6  -4  10    5.88    1.57
   6  -4  10    6.67    2.54
   6   4  10    0.43    3.92
   6  -4  10    4.42    1.99
  -6  -4 -10    3.75    2.72
  -6  -4 -10    4.97    2.38
   6  -4  11   21.93    1.94
   6  -4  11   21.85    2.86
   6   4  11   21.56    2.62
   6  -4  11   24.48    3.73
  -6  -4 -11   17.75    3.29
  -6  -4 -11   18.46    2.81
   6  -4  12    3.46    1.85
   6   4  12    6.13    3.95
   6  -4  12   -0.69    1.99
  -6  -4 -12    1.13    5.18
  -6  -4 -12    4.33    4.44
   6  -4  13   49.95    2.84
   6  -4  13   47.91    3.43
   6   4  13   42.74    3.23
   6  -4  13   49.31    2.75
  -6  -4 -13   52.35    4.52
  -6  -4 -13   51.56    3.69
   6  -4  14    5.07    2.33
   6  -4  14    5.02    2.52
   6   4  14    7.10    2.51
   6  -4  14    8.82    3.45
  -6  -4 -14    4.90    3.82
  -6  -4 -14    1.73    5.19
   6  -4  15   66.07    3.86
   6  -4  15   74.24    3.82
   6   4  15   72.22    3.76
   6  -4  15   74.95    3.32
  -6  -4 -15   88.43    9.70
  -6  -4 -15   73.45    4.78
   6  -4  16   -0.33    2.69
   6   4  16   -2.56    4.05
  -6  -4 -16    5.83    4.30
  -6  -4 -16    0.35    3.35
   6  -4  17    4.20    3.04
   6   4  17    1.00    2.45
  -6  -4 -17   -1.07    4.84
  -6  -4 -17    8.28    6.04
   6  -5 -18   12.26    6.21
  -6  -5  18   12.31    6.96
   6  -5 -17    0.43    5.24
  -6  -5  17   -8.75    6.12
   6  -5 -16   23.52    8.78
  -6  -5  16   18.00   10.33
   6  -5 -15   84.85    6.70
   6  -5 -15   91.47    4.38
  -6  -5  15   91.91    8.04
   6  -5 -14  208.37   14.43
  -6  -5  14  203.56   17.15
  -6   5  14  195.63    4.29
   6  -5 -13    8.44    3.83
   6  -5 -13   15.15    1.73
  -6  -5  13   21.19    4.82
  -6   5  13   13.54    2.55
   6  -5 -12   13.55    3.45
   6  -5 -12   13.02    1.68
  -6  -5  12   12.01    4.54
  -6   5  12   13.55    1.54
   6  -5 -11  107.76    4.88
   6  -5 -11   92.17    4.27
  -6  -5  11  100.23    6.41
  -6   5  11   98.51    2.71
   6  -5 -10  344.68   10.10
   6  -5 -10  317.84    9.60
  -6  -5  10  337.92   12.13
  -6  -5  10  334.48    5.25
  -6   5  10  334.51    9.50
   6  -5  -9   53.84    3.21
   6  -5  -9   47.11    3.49
  -6  -5   9   57.42    4.48
  -6  -5   9   51.39    1.28
  -6   5   9   52.73    3.44
   6  -5  -8  402.60   13.94
   6   5  -8  396.96    6.67
   6  -5  -8  380.24   11.37
  -6  -5   8  390.43    6.71
  -6   5   8  397.44   11.25
   6  -5  -7    2.37    2.01
   6   5  -7    8.34    1.01
   6  -5  -7    4.97    2.73
  -6  -5   7    9.08    1.09
  -6   5   7    6.72    2.70
   6  -5  -6   83.93    4.43
   6   5  -6   83.73    1.85
   6  -5  -6   78.77    2.64
  -6  -5   6   75.75    2.86
  -6   5   6   82.17    2.58
   6  -5  -5  199.97    6.17
   6   5  -5  190.28    3.48
   6  -5  -5  190.75    4.48
  -6  -5   5  191.14    3.57
  -6   5   5  193.04    4.42
   6  -5  -4 1013.33   27.65
   6   5  -4  999.95   26.74
   6  -5  -4  999.31   28.78
  -6  -5   4 1023.21   30.94
  -6   5   4 1016.29   28.65
   6  -5  -3  106.47    2.43
   6   5  -3  102.62    3.96
   6  -5  -3  107.08    4.95
  -6  -5   3  106.21    2.60
  -6   5   3  108.25    4.77
   6  -5  -2  283.06    4.94
   6   5  -2  274.90    5.69
   6  -5  -2  272.50    6.24
  -6  -5   2  270.23    5.56
  -6   5   2  284.59    6.29
   6   5  -1  143.26    3.53
   6  -5  -1  151.50    6.14
  -6  -5   1  143.30    3.53
  -6   5   1  150.07    3.94
   6   5   0  817.58   21.12
   6  -5   0  828.29   22.28
  -6  -5   0  828.78   21.57
   6   5   1  399.32   11.85
   6  -5   1  386.68   12.25
  -6  -5  -1  387.61    8.76
   6   5   2 1123.29   40.42
   6  -5   2 1137.46   35.15
  -6  -5  -2 1119.12   34.13
   6   5   3    5.57    1.97
   6  -5   3    8.08    2.01
  -6  -5  -3    5.04    3.44
   6   5   4   31.31    4.15
   6  -5   4   32.59    2.37
  -6  -5  -4   31.18    2.48
   6   5   5   47.78    4.59
   6  -5   5   44.57    4.31
  -6  -5  -5   41.56    2.79
   6  -5   6  753.48   17.90
   6   5   6  775.01   22.10
   6  -5   6  789.11   27.19
  -6  -5  -6  760.66   22.04
   6  -5   7  132.99    2.99
   6  -5   7  136.68    4.51
   6   5   7  132.27    4.56
   6  -5   7  126.69    6.23
  -6  -5  -7  146.29    5.49
  -6  -5  -7  141.49    4.73
   6  -5   8   85.02    2.47
   6  -5   8   88.77    3.87
   6   5   8   91.39    3.85
   6  -5   8   88.65    5.31
  -6  -5  -8   99.05    4.76
  -6  -5  -8   90.99    4.07
   6  -5   9    3.14    1.54
   6  -5   9    1.19    4.16
   6   5   9    0.73    2.39
   6  -5   9    0.73    3.33
  -6  -5  -9   -1.96    3.02
  -6  -5  -9   -0.18    4.28
   6  -5  10  223.46    5.46
   6  -5  10  251.18    7.84
   6   5  10  221.39   10.72
   6  -5  10  229.03    6.32
  -6  -5 -10  250.22    8.92
  -6  -5 -10  222.99    7.29
   6  -5  11   85.01    5.05
   6  -5  11   99.16    4.63
   6   5  11   90.20    4.25
   6  -5  11   93.68    3.55
  -6  -5 -11   97.46    5.62
  -6  -5 -11   89.89    4.39
   6  -5  12  128.14    4.25
   6  -5  12  146.21    5.65
   6   5  12  130.20    5.16
   6  -5  12  130.25    4.35
  -6  -5 -12  147.51    6.95
  -6  -5 -12  123.37    5.48
   6  -5  13   11.41    2.37
   6  -5  13   10.41    2.94
   6   5  13   13.44    2.80
   6  -5  13   10.16    3.73
  -6  -5 -13    4.89    6.99
  -6  -5 -13   10.77    3.04
   6  -5  14   10.00    4.00
   6  -5  14    6.23    2.81
   6   5  14    2.79    2.67
   6  -5  14   -0.81    2.16
  -6  -5 -14    2.74    4.27
  -6  -5 -14    4.56    3.06
   6  -5  15   20.13    3.02
   6  -5  15   18.49    3.09
   6   5  15   21.76    4.95
   6  -5  15   25.01    4.03
  -6  -5 -15   31.51    5.24
  -6  -5 -15   21.23    3.59
   6  -5  16   55.78    6.46
  -6  -5 -16   66.53    6.81
  -6  -5 -16   53.25    4.79
   6  -6 -17   21.06    5.83
  -6  -6  17   27.23   12.25
   6  -6 -16   79.57    7.40
  -6  -6  16   88.36    9.09
   6  -6 -15    7.66    7.80
  -6  -6  15    8.77    9.58
  -6   6  15    6.47    2.79
   6  -6 -14    1.04    4.17
   6  -6 -14    6.24    1.92
  -6  -6  14   -1.08    5.35
  -6   6  14    6.34    1.71
   6  -6 -13   58.85    8.92
   6  -6 -13   76.19    2.98
  -6  -6  13   74.17    7.35
  -6   6  13   74.84    4.34
   6  -6 -12  276.45   10.12
   6  -6 -12  267.91    6.62
  -6  -6  12  269.87   12.69
  -6   6  12  269.09    8.90
   6  -6 -11   47.05    6.68
   6  -6 -11   52.16    2.57
   6   6 -11   54.84    1.81
  -6  -6  11   57.16    5.62
  -6  -6  11   49.13    1.78
  -6   6  11   51.18    2.43
   6  -6 -10  101.87    4.84
   6  -6 -10  106.02    3.49
   6   6 -10  110.06    2.84
  -6  -6  10  121.34    7.05
  -6   6  10  107.83    3.29
   6  -6  -9    0.27    4.21
   6  -6  -9    2.09    1.83
   6   6  -9    0.00    0.96
  -6  -6   9    1.21    1.00
  -6   6   9    2.39    1.74
   6  -6  -8  214.95    6.21
   6   6  -8  205.44    3.67
   6  -6  -8  204.17    5.18
  -6  -6   8  209.07    5.04
  -6   6   8  210.47    5.23
   6  -6  -7  141.44    4.45
   6   6  -7  132.49    2.80
   6  -6  -7  140.62    3.98
  -6  -6   7  139.07    4.13
  -6   6   7  138.45    3.89
   6  -6  -6  756.09   25.12
   6   6  -6  721.10   17.09
   6  -6  -6  719.50   24.61
  -6  -6   6  725.79   17.12
  -6   6   6  745.78   19.85
   6  -6  -5  161.21    4.10
   6   6  -5  158.74    3.44
   6  -6  -5  158.54    4.51
  -6  -6   5  162.60    3.55
  -6   6   5  167.49    4.39
   6  -6  -4    2.74    1.54
   6   6  -4   -0.45    2.43
   6  -6  -4   -1.52    1.98
  -6  -6   4    3.63    2.49
  -6   6   4   -0.54    3.19
   6  -6  -3  116.74    2.87
   6   6  -3  110.46    3.01
   6  -6  -3  110.75    3.69
  -6  -6   3  109.34    4.55
  -6   6   3  109.96    3.55
   6   6  -2 1274.66   47.16
   6  -6  -2 1276.19   43.17
  -6  -6   2 1257.15   40.37
  -6   6   2 1292.12   43.04
   6   6  -1  528.06   12.44
   6  -6  -1  505.32   13.00
  -6  -6   1  517.89   12.28
  -6   6   1  526.10   17.26
   6   6   0  409.81    9.62
   6  -6   0  394.00    9.97
  -6  -6   0  399.99    9.30
  -6   6   0  406.37   10.10
   6   6   1    0.33    1.93
   6  -6   1    3.64    2.08
  -6  -6  -1    0.86    3.20
  -6   6  -1   -0.20    2.06
   6   6   2  342.83    8.62
   6  -6   2  353.68   12.24
  -6  -6  -2  337.91   12.38
   6   6   3  184.43    5.38
   6  -6   3  181.90    5.19
  -6  -6  -3  191.87    5.31
   6   6   4  795.41   23.04
   6  -6   4  777.86   22.66
  -6  -6  -4  795.60   23.57
   6   6   5  138.84    4.79
   6  -6   5  135.21    4.37
  -6  -6  -5  136.22    4.72
   6   6   6    9.20    2.55
   6  -6   6    7.65    2.24
  -6  -6  -6    3.80    4.41
   6  -6   7    4.83    1.54
   6   6   7   -1.66    2.53
   6  -6   7    4.54    2.16
  -6  -6  -7    5.43    2.60
   6  -6   8  392.33    9.10
   6  -6   8  401.60   11.33
   6   6   8  408.90   11.95
   6  -6   8  394.40   10.59
  -6  -6  -8  388.69   11.72
   6  -6   9   96.12    3.24
   6  -6   9  108.65    7.13
   6   6   9   99.63    4.60
   6  -6   9   96.68    3.80
  -6  -6  -9  121.59    9.90
  -6  -6  -9  104.74    4.87
   6  -6  10  121.69    3.94
   6  -6  10  129.17    5.41
   6   6  10  134.65    8.26
   6  -6  10  131.02    4.37
  -6  -6 -10  124.96    5.67
   6  -6  11   30.12    4.07
   6  -6  11   30.71    3.45
   6   6  11   21.72    3.35
   6  -6  11   26.05    2.62
  -6  -6 -11   33.91    5.00
  -6  -6 -11   26.51    5.82
   6  -6  12   55.41    3.14
   6  -6  12   66.59    4.33
   6   6  12   52.74    3.99
   6  -6  12   58.19    5.02
  -6  -6 -12   73.70    6.15
  -6  -6 -12   57.01    4.24
   6  -6  13   30.57    2.90
   6  -6  13   37.68    3.71
   6   6  13   28.07    5.83
   6  -6  13   29.86    2.66
  -6  -6 -13   39.18    5.69
  -6  -6 -13   29.73    6.12
   6  -6  14  116.17    5.62
  -6  -6 -14  136.94   14.36
   6  -6  15    7.80    2.91
   6   6  15   15.36    5.04
   6  -6  15   10.98    2.32
  -6  -6 -15    4.12    5.66
  -6  -6 -15    4.13    5.97
   6  -6  16   -2.23    2.99
   6   6  16   -1.52    2.91
  -6  -6 -16  -14.10    5.79
  -6  -6 -16   -0.56    3.48
   6  -7 -17    7.16    5.38
  -6  -7  17   -2.00    7.30
   6  -7 -16   12.38    8.80
   6  -7 -15  115.87    8.04
   6  -7 -15  120.11    4.52
  -6  -7  15  128.68   10.80
   6  -7 -14   -6.39    6.89
   6  -7 -14   -0.32    2.18
  -6  -7  14   -1.56    6.14
  -6   7  14   -0.04    3.35
   6  -7 -13  118.78    6.79
   6  -7 -13  112.31    4.16
  -6  -7  13  138.59    9.74
  -6   7  13  112.19    3.87
   6  -7 -12   10.52    6.11
   6  -7 -12   10.05    2.28
  -6  -7  12   18.23    5.44
  -6   7  12    8.28    2.15
   6  -7 -11   79.68    4.94
   6  -7 -11   74.75    3.47
   6   7 -11   85.78    2.03
  -6  -7  11  100.74   12.31
  -6   7  11   75.97    3.36
   6  -7 -10    8.93    3.20
   6  -7 -10    7.75    2.30
   6   7 -10   10.24    1.24
  -6  -7  10    3.96    4.88
  -6  -7  10    8.87    1.11
  -6   7  10   12.20    2.22
   6  -7  -9  541.27   16.76
   6  -7  -9  519.15   19.56
   6   7  -9  565.17   14.26
  -6  -7   9  539.13   11.55
  -6   7   9  548.33   19.11
   6  -7  -8   29.70    3.10
   6  -7  -8   31.32    2.69
   6   7  -8   34.64    1.70
  -6  -7   8   33.28    1.61
  -6   7   8   31.50    4.24
   6  -7  -7   23.20    4.34
   6   7  -7   20.91    1.65
   6  -7  -7   19.91    2.49
  -6  -7   7   25.37    1.68
  -6   7   7   25.28    2.48
   6  -7  -6    4.26    2.01
   6   7  -6    2.28    1.44
   6  -7  -6    2.73    2.20
  -6  -7   6    0.66    2.43
  -6   7   6    3.08    2.13
   6  -7  -5  708.00   19.60
   6   7  -5  716.47   22.10
   6  -7  -5  707.30   20.31
  -6  -7   5  700.93   17.72
  -6   7   5  709.63   19.99
   6  -7  -4   11.56    1.98
   6   7  -4   11.50    1.80
   6  -7  -4   11.73    2.43
  -6  -7   4   13.81    1.80
  -6   7   4   16.79    2.31
   6   7  -3  327.62    7.56
   6  -7  -3  328.00    8.63
  -6  -7   3  338.12    7.67
  -6   7   3  333.97    8.48
   6   7  -2    6.73    1.86
   6  -7  -2    8.36    2.35
  -6  -7   2    4.37    1.87
  -6   7   2    5.29    2.23
   6   7  -1   22.25    3.70
   6  -7  -1   16.98    2.58
  -6  -7   1   13.11    2.20
  -6   7   1   13.47    2.49
   6   7   0   14.59    2.25
   6  -7   0   19.06    2.55
  -6  -7   0   11.35    2.26
  -6   7   0   13.10    2.38
   6   7   1  988.24   31.19
   6  -7   1  987.50   32.04
  -6  -7  -1  997.62   31.43
  -6   7  -1  987.54   31.58
   6   7   2   31.18    2.69
   6  -7   2   24.99    2.72
  -6  -7  -2   27.50    2.69
  -6   7  -2   23.78    2.71
   6   7   3  130.66    4.76
   6  -7   3  143.45    7.28
  -6  -7  -3  132.25    4.71
   6   7   4   66.53    3.70
   6  -7   4   69.30    3.43
  -6  -7  -4   61.13    5.95
   6   7   5  546.58   16.22
   6  -7   5  527.04   14.95
  -6  -7  -5  538.40   16.03
   6   7   6   96.54    4.48
   6  -7   6   90.84    3.91
  -6  -7  -6   95.52    4.49
   6  -7   7  486.61   12.10
   6   7   7  449.91   14.15
   6  -7   7  431.70   12.39
  -6  -7  -7  442.34   13.73
   6  -7   8   14.96    2.11
   6   7   8   17.58    3.14
   6  -7   8   14.83    2.49
  -6  -7  -8   15.08    3.95
  -6  -7  -8   13.13    3.21
   6  -7   9   45.43    2.70
   6  -7   9   46.61    3.53
   6   7   9   41.98    3.85
   6  -7   9   46.68    3.00
  -6  -7  -9   55.18    5.15
  -6  -7  -9   44.32    3.94
   6  -7  10   26.09    2.48
   6  -7  10   32.35    5.56
   6   7  10   29.97    5.77
   6  -7  10   23.87    2.65
  -6  -7 -10   38.48    4.98
  -6  -7 -10   20.02    5.78
   6  -7  11  206.37    9.16
   6  -7  11  231.87   12.33
   6   7  11  200.62    7.85
   6  -7  11  218.42    9.32
  -6  -7 -11  212.40    8.39
   6  -7  12   -4.60    3.88
   6  -7  12   -1.52    3.30
   6   7  12    1.15    3.01
   6  -7  12    1.02    2.21
  -6  -7 -12    8.52    8.59
  -6  -7 -12   -5.03    5.48
   6  -7  13   28.63    3.05
   6   7  13   29.83    6.15
   6  -7  13   28.28    2.77
  -6  -7 -13   39.15    6.64
  -6  -7 -13   32.34    3.98
   6  -7  14    5.44    2.75
   6  -7  14    5.15    3.53
   6   7  14    6.10    3.23
   6  -7  14    4.98    3.86
  -6  -7 -14    3.76    6.17
  -6  -7 -14    3.74    5.83
   6  -7  15   26.45    5.67
   6   7  15   26.17    3.88
  -6  -7 -15   35.40   12.49
  -6  -7 -15   31.80    4.33
   6  -8 -16    1.37    5.38
   6  -8 -16    6.37    2.70
  -6  -8  16   17.99    7.46
   6  -8 -15   11.87    8.60
   6  -8 -15   14.64    2.94
  -6   8  15   15.53    4.30
   6  -8 -14    1.97    4.55
   6  -8 -14    4.47    2.68
  -6  -8  14   15.71    6.84
  -6   8  14    8.89    2.42
   6  -8 -13   34.42    7.90
   6  -8 -13   29.08    3.04
  -6  -8  13   32.87    7.10
  -6   8  13   26.82    2.83
   6  -8 -12  137.17    6.95
   6  -8 -12  123.43    4.89
  -6  -8  12  162.58   15.71
  -6   8  12  123.46    4.68
   6  -8 -11   62.92    4.91
   6  -8 -11   59.93    5.74
  -6  -8  11   64.50    7.27
  -6   8  11   56.22    5.51
   6  -8 -10   14.15    3.40
   6  -8 -10    6.06    2.65
   6   8 -10   14.37    2.60
  -6  -8  10   10.98    1.43
  -6   8  10   14.46    4.18
   6  -8  -9   12.04    3.08
   6  -8  -9    8.75    2.62
  -6  -8   9    6.58    1.49
  -6   8   9    8.77    4.07
   6  -8  -8  209.19   11.30
   6  -8  -8  220.79    7.03
   6   8  -8  234.44    5.28
  -6  -8   8  239.06    7.33
  -6   8   8  224.68    9.92
   6  -8  -7  111.06    4.58
   6  -8  -7  113.95    7.14
   6   8  -7  113.97    3.24
  -6  -8   7  115.77    3.19
  -6   8   7  114.43    6.73
   6  -8  -6  131.34    4.63
   6   8  -6  128.26    3.52
   6  -8  -6  130.78    4.87
  -6  -8   6  134.18    3.59
  -6   8   6  131.59    7.47
   6  -8  -5   31.04    4.34
   6   8  -5   33.33    3.64
   6  -8  -5   31.50    5.14
  -6  -8   5   35.00    3.64
  -6   8   5   26.63    2.92
   6  -8  -4   31.63    2.43
   6   8  -4   30.94    2.36
   6  -8  -4   31.13    3.12
  -6  -8   4   33.28    3.71
  -6   8   4   29.44    2.92
   6   8  -3  128.34    3.97
   6  -8  -3  135.69    7.75
  -6  -8   3  125.43    3.89
  -6   8   3  133.11    4.71
   6   8  -2   85.10    3.41
   6  -8  -2   91.56    3.98
  -6  -8   2   85.33    3.30
  -6   8   2   91.04    3.97
   6   8  -1  155.53    7.45
   6  -8  -1  153.63    5.36
  -6  -8   1  151.27    4.62
  -6   8   1  154.25    5.36
   6   8   0   27.17    2.72
   6  -8   0   26.07    3.08
  -6  -8   0   28.11    4.41
  -6   8   0   32.54    2.93
   6   8   1    5.66    2.49
   6  -8   1    4.54    2.64
  -6   8  -1    5.45    4.37
   6   8   2   40.52    3.24
   6  -8   2   44.75    3.25
  -6  -8  -2   42.05    3.19
  -6   8  -2   41.98    3.22
   6   8   3  225.56    7.04
   6  -8   3  221.52   10.33
  -6  -8  -3  215.79    6.98
  -6   8  -3  219.98    6.90
   6   8   4  191.18    6.50
   6  -8   4  180.66    9.28
  -6  -8  -4  181.00    6.34
   6   8   5   32.13    3.50
   6  -8   5   37.10    3.14
  -6  -8  -5   33.80    3.45
   6   8   6    7.11    2.93
   6  -8   6    1.40    2.52
  -6  -8  -6    2.71    3.03
   6   8   7   65.53    4.34
   6  -8   7   61.36    3.46
  -6  -8  -7   64.70    4.36
   6   8   8   95.02    5.19
   6  -8   8   91.80    4.00
  -6  -8  -8  104.21    6.14
  -6  -8  -8   96.29    5.18
   6  -8   9  122.48    4.45
   6   8   9  112.86    5.73
   6  -8   9  106.93    7.02
  -6  -8  -9  140.58   11.72
  -6  -8  -9  108.37    5.83
   6  -8  10   46.30    3.25
   6  -8  10   51.87    4.01
   6   8  10   43.13    4.15
   6  -8  10   40.35    5.09
  -6  -8 -10   52.89    5.91
  -6  -8 -10   41.84    4.29
   6  -8  11    0.89    2.56
   6  -8  11    2.92    3.30
   6   8  11    4.45    5.64
   6  -8  11    4.34    2.44
  -6  -8 -11   10.21    5.03
  -6  -8 -11    5.92    5.70
   6  -8  12    3.02    4.27
   6  -8  12    4.25    5.79
   6   8  12   -0.36    3.41
   6  -8  12   -4.89    2.32
  -6  -8 -12   -1.37    5.62
  -6  -8 -12    1.36    3.61
   6  -8  13   57.81    6.40
   6  -8  13   74.78    8.59
   6   8  13   58.46    4.84
   6  -8  13   57.19    3.45
  -6  -8 -13   68.54    8.56
   6  -8  14   38.36    3.69
   6  -8  14   54.35    7.68
   6   8  14   40.60    7.17
   6  -8  14   34.71    5.01
  -6  -8 -14   43.78    8.40
  -6  -8 -14   35.26    4.78
   6  -9 -15   21.52    5.41
   6  -9 -15   12.19    3.30
  -6  -9  15   14.52    7.53
  -6   9  15   13.74    2.91
   6  -9 -14   68.64   10.90
   6  -9 -14   68.98    4.31
  -6   9  14   68.17    4.03
   6  -9 -13   -8.72    4.18
   6  -9 -13    1.08    2.85
  -6  -9  13   -9.44    5.97
  -6   9  13    3.38    2.62
   6  -9 -12    1.98    5.01
  -6  -9  12    2.16    6.10
  -6   9  12    9.74    4.77
   6  -9 -11   14.59    4.06
   6  -9 -11   13.06    3.16
   6   9 -11   22.68    3.29
  -6   9  11   15.95    4.83
   6  -9 -10  105.64    9.47
   6  -9 -10  102.65    5.03
   6   9 -10  115.43    3.39
  -6  -9  10  106.49    3.12
  -6   9  10  100.64    4.61
   6  -9  -9    9.45    3.25
   6  -9  -9    2.07    4.99
   6   9  -9    9.65    3.00
  -6  -9   9    3.37    2.92
  -6   9   9    6.47    2.72
   6  -9  -8   31.32    3.41
   6  -9  -8   27.46    3.43
   6   9  -8   28.87    3.65
  -6  -9   8   31.92    2.15
  -6   9   8   32.08    3.12
   6  -9  -7    5.90    4.61
   6  -9  -7    4.71    2.89
   6   9  -7    5.72    1.90
  -6  -9   7    4.22    1.82
  -6   9   7    4.18    2.68
   6  -9  -6   56.28    3.52
   6  -9  -6   59.99    4.08
   6   9  -6   57.89    2.79
  -6  -9   6   55.40    4.40
  -6   9   6   57.31    5.97
   6  -9  -5   33.22    2.93
   6   9  -5   31.49    2.45
   6  -9  -5   34.08    3.44
  -6  -9   5   30.22    2.46
  -6   9   5   28.77    5.51
   6   9  -4  234.70    6.55
   6  -9  -4  243.65    8.10
  -6  -9   4  248.10    6.57
  -6   9   4  247.76    7.97
   6   9  -3   14.00    2.37
   6  -9  -3   12.79    3.07
  -6  -9   3    7.92    2.25
  -6   9   3   12.36    2.93
   6   9  -2   -0.80    2.30
   6  -9  -2    2.63    2.83
  -6  -9   2    2.86    2.26
  -6   9   2    2.52    2.75
   6   9  -1    5.02    4.14
   6  -9  -1    6.69    4.82
  -6  -9   1    0.42    2.36
  -6   9   1    3.88    4.64
   6   9   0  331.90    9.83
   6  -9   0  342.10   10.47
  -6  -9   0  324.08    9.60
  -6   9   0  339.28   10.37
   6   9   1   29.77    3.19
   6  -9   1   28.12    3.29
  -6  -9  -1   24.98    3.07
  -6   9  -1   27.65    3.32
   6   9   2   64.07    4.19
   6  -9   2   64.46    4.01
  -6  -9  -2   62.96    6.46
  -6   9  -2   72.57    6.72
   6   9   3    2.78    2.98
   6  -9   3    6.00    4.64
  -6  -9  -3    9.49    4.96
  -6   9  -3    5.34    2.84
   6   9   4   24.02    3.48
   6  -9   4   29.19    5.26
  -6  -9  -4   19.19    3.34
   6   9   5    4.50    3.17
   6  -9   5    0.90    2.67
  -6  -9  -5    0.53    3.06
   6   9   6  117.79    5.76
   6  -9   6  111.46    4.88
  -6  -9  -6  104.28    5.47
   6   9   7   16.55    3.67
   6  -9   7   15.85    2.80
  -6  -9  -7   18.35    3.64
   6   9   8   25.92    4.00
   6  -9   8   19.37    2.96
  -6  -9  -8   25.84    3.97
   6   9   9    7.66    3.57
   6  -9   9    0.22    4.37
  -6  -9  -9   10.32    4.46
  -6  -9  -9    5.27    3.57
   6   9  10   60.40    5.21
   6  -9  10   68.91    6.04
  -6  -9 -10   70.53    6.50
  -6  -9 -10   63.45    5.25
   6  -9  11    3.78    2.89
   6  -9  11    8.49    3.50
   6   9  11   -3.08    3.73
   6  -9  11    1.58    2.57
  -6  -9 -11    2.94    4.94
  -6  -9 -11    6.31    3.74
   6  -9  12   46.99    3.87
   6  -9  12   55.28    4.83
   6   9  12   60.20    8.12
   6  -9  12   43.33    3.38
  -6  -9 -12   54.57   12.08
  -6  -9 -12   37.01    8.66
   6  -9  13   11.21    3.28
   6  -9  13    9.24    4.18
   6   9  13   11.75    4.14
   6  -9  13   14.88    2.76
  -6  -9 -13   24.16    6.69
  -6  -9 -13   11.98    4.47
   6 -10 -14   -3.23    4.82
   6 -10 -14    0.72    3.30
  -6 -10  14    7.44    6.42
  -6  10  14   -1.14    3.02
   6 -10 -13   76.80    6.39
   6 -10 -13   66.93    7.87
  -6 -10  13   62.04    8.68
  -6  10  13   59.34    4.48
   6 -10 -12    0.79    4.21
   6 -10 -12    2.85    3.27
  -6 -10  12    3.98    6.04
  -6  10  12   -3.50    5.18
   6 -10 -11   32.68    4.57
   6 -10 -11   25.91    3.84
  -6  10  11   24.28    5.89
   6 -10 -10   -1.38    3.59
   6 -10 -10    2.97    5.36
   6  10 -10    0.77    3.36
  -6 -10  10   -2.97    1.86
  -6  10  10    0.12    2.95
   6 -10  -9   18.98    6.54
   6 -10  -9   21.90    3.84
   6  10  -9   28.95    2.47
  -6 -10   9   28.68    2.33
  -6  10   9   30.04    3.57
   6 -10  -8    9.25    3.23
   6 -10  -8    2.15    3.30
   6  10  -8    8.53    2.14
  -6 -10   8    4.78    2.06
  -6  10   8    8.38    3.04
   6 -10  -7   87.14    4.89
   6 -10  -7   88.87    5.23
   6  10  -7   85.55    5.67
  -6 -10   7   94.20    5.54
  -6  10   7   90.26    4.82
   6 -10  -6   -0.28    4.59
   6 -10  -6    6.01    3.24
   6  10  -6    7.23    2.22
  -6 -10   6    0.61    2.19
  -6  10   6   -3.15    5.10
   6 -10  -5    4.12    2.63
   6 -10  -5    1.85    3.39
   6  10  -5    5.29    2.35
  -6 -10   5    3.22    2.29
  -6  10   5   -3.85    5.41
   6 -10  -4    3.39    5.38
   6  10  -4    0.62    4.05
  -6 -10   4    5.23    2.31
  -6  10   4   -0.87    3.03
   6  10  -3  108.31    4.55
   6 -10  -3  109.55    5.69
  -6 -10   3  112.60    4.46
  -6  10   3  122.57    5.56
   6  10  -2    8.20    2.65
   6 -10  -2    0.82    3.28
  -6 -10   2    6.90    2.62
  -6  10   2    6.66    3.21
   6  10  -1   70.12    6.78
   6 -10  -1   71.27    7.89
  -6 -10   1   71.30    3.99
  -6  10   1   74.82    7.54
   6  10   0    3.24    2.85
   6 -10   0   -0.87    3.17
  -6 -10   0    0.27    2.73
  -6  10   0    2.12    3.09
   6  10   1    4.92    3.18
   6 -10   1    9.25    3.23
  -6 -10  -1    6.64    3.03
  -6  10  -1    3.66    3.26
   6  10   2    2.71    3.18
   6 -10   2    7.46    3.15
  -6 -10  -2    1.68    3.04
  -6  10  -2    1.92    5.30
   6  10   3   98.79    5.56
   6 -10   3  107.26    8.22
  -6 -10  -3   89.02    8.39
  -6  10  -3  101.42    5.38
   6  10   4    7.08    5.78
   6 -10   4    8.23    5.26
  -6 -10  -4    7.00    3.35
  -6  10  -4    3.04    3.20
   6  10   5   43.82    7.26
   6 -10   5   36.80    3.79
  -6 -10  -5   34.78    4.32
   6  10   6   14.87    6.43
   6 -10   6    7.14    3.13
  -6 -10  -6   13.56    3.71
   6  10   7    4.03    6.67
   6 -10   7   11.28    3.04
  -6 -10  -7   -1.08    6.43
   6  10   8    4.60    3.89
   6 -10   8   -5.75    2.77
  -6 -10  -8    5.47    3.82
   6  10   9   67.65    5.68
   6 -10   9   64.36    6.66
  -6 -10  -9   74.40    7.05
  -6 -10  -9   70.41    5.68
   6  10  10    9.90    4.23
   6 -10  10    0.11    4.83
  -6 -10 -10   18.30    5.25
  -6 -10 -10    9.25    7.12
   6  10  11    7.81    4.12
   6 -10  11    3.40    2.76
  -6 -10 -11    4.93    8.80
  -6 -10 -11   -2.04    4.23
   6  10  12   -6.24    4.12
   6 -10  12    5.68    2.72
  -6 -10 -12    8.73    5.62
  -6 -10 -12   -4.76    4.24
   6 -11 -12   -5.24    4.53
   6 -11 -12    3.02    3.74
  -6 -11  12   -2.66    6.07
  -6  11  12    0.74    5.92
   6 -11 -11    6.62    7.41
   6 -11 -11    7.93    6.53
  -6  11  11    9.05    5.87
   6 -11 -10   56.23    5.23
   6 -11 -10   48.86    5.03
   6  11 -10   56.46    3.16
  -6 -11  10   60.25    5.01
  -6  11  10   46.16    7.59
   6 -11  -9    4.52    3.82
   6 -11  -9    7.00    3.69
   6  11  -9    4.30    2.51
  -6 -11   9    7.36    2.30
  -6  11   9    7.57    3.50
   6 -11  -8   35.22    4.19
   6 -11  -8   39.72    4.51
   6  11  -8   34.83    3.03
  -6 -11   8   36.95    4.82
  -6  11   8   31.50    4.26
   6 -11  -7    3.00    3.35
   6 -11  -7    7.27    3.82
   6  11  -7    5.27    2.50
  -6 -11   7   11.28    4.07
  -6  11   7   -2.28    5.94
   6 -11  -6   38.04    6.19
   6 -11  -6   34.66    4.55
   6  11  -6   36.01    5.22
  -6 -11   6   30.89    3.07
  -6  11   6   37.45    7.08
   6 -11  -5    7.06    3.02
   6 -11  -5    8.09    6.63
   6  11  -5    8.02    2.78
  -6 -11   5   11.05    2.71
  -6  11   5    7.38    6.32
   6 -11  -4   89.46    5.94
   6  11  -4   84.43    7.18
  -6 -11   4   88.79    4.32
  -6  11   4   96.52    5.61
   6 -11  -3    3.21    3.72
   6  11  -3    4.26    2.91
  -6 -11   3    0.96    2.76
  -6  11   3    6.15    3.53
   6 -11  -2   -2.38    6.35
   6  11  -2    7.48    5.36
  -6 -11   2    7.08    3.03
  -6  11   2    7.19    3.75
   6  11  -1   -1.46    3.05
   6 -11  -1    2.16    3.55
  -6 -11   1    6.83    3.06
  -6  11   1    9.60    3.61
   6  11   0   77.04    4.91
   6 -11   0   74.65    5.45
  -6 -11   0   74.03    4.73
  -6  11   0   78.39    5.39
   6  11   1   -0.96    3.42
   6 -11   1    2.40    3.46
  -6 -11  -1   -1.83    3.28
  -6  11  -1    2.38    3.55
   6  11   2  127.59   10.51
   6 -11   2  119.94   10.10
  -6 -11  -2  118.86    6.42
  -6  11  -2  127.70   10.24
   6  11   3    7.66    6.38
   6 -11   3    8.03    6.01
  -6 -11  -3    0.53    3.63
  -6  11  -3    5.19    3.59
   6  11   4   11.01    6.94
   6 -11   4    5.24    3.54
  -6 -11  -4   -1.58    6.80
  -6  11  -4    9.15    3.76
   6  11   5    8.36    4.02
   6 -11   5    3.01    3.49
  -6 -11  -5    7.51    3.99
   6  11   6  106.94    6.88
   6 -11   6  102.63    5.71
  -6 -11  -6  107.45    6.78
   6  11   7   10.51    7.14
   6 -11   7   -1.11    3.07
  -6 -11  -7    7.44    4.10
   6  11   8    6.83    7.76
   6 -11   8    6.97    3.20
  -6 -11  -8   18.85    7.76
   6  11   9    6.15    7.27
   6 -11   9   -0.75    3.05
  -6 -11  -9    0.35    5.83
  -6 -11  -9    5.62    4.40
   6  11  10   35.48    5.39
   6 -11  10   25.05    6.21
  -6 -11 -10   41.48    7.05
  -6 -11 -10   32.38    5.54
   6  11  11    0.90    4.46
   6 -11  11    3.34    2.97
  -6 -11 -11   18.08   10.12
  -6 -11 -11    4.21    4.76
   6 -12 -10   -4.49    4.33
   6 -12 -10   -5.45    4.26
   6  12 -10   -3.23    2.68
  -6  12  10   -4.20    6.64
   6 -12  -9    1.55    3.92
   6 -12  -9  -10.21    4.20
   6  12  -9    2.51    2.63
  -6  12   9   -6.77    6.62
   6 -12  -8   17.27    7.04
   6 -12  -8   15.20    4.81
   6  12  -8   22.34    5.08
  -6 -12   8   26.65    5.00
  -6  12   8   22.65    7.42
   6 -12  -7   66.36    5.46
   6 -12  -7   75.79    6.27
   6  12  -7   77.23    4.25
  -6 -12   7   79.98    6.61
  -6  12   7   68.91    9.70
   6 -12  -6   31.22    6.99
   6 -12  -6   36.40    8.83
   6  12  -6   34.29    3.60
  -6 -12   6   34.72    3.47
  -6  12   6   37.05    8.31
   6 -12  -5   27.69    4.01
   6 -12  -5   30.03    5.27
   6  12  -5   29.68    6.10
  -6 -12   5   35.88    3.60
  -6  12   5   31.08    5.01
   6 -12  -4    3.94    4.22
   6  12  -4   -2.61    3.09
  -6 -12   4    0.41    3.02
  -6  12   4   -0.55    4.02
   6 -12  -3   15.54    7.82
   6  12  -3   12.55    3.63
  -6 -12   3   14.83    3.47
  -6  12   3   18.78    4.46
   6 -12  -2   61.89    5.89
   6  12  -2   59.26    4.73
  -6 -12   2   52.85    4.64
  -6  12   2   60.28    5.59
   6 -12  -1  108.56    7.17
   6  12  -1  115.30    6.43
  -6 -12   1  108.99    6.22
  -6  12   1  110.01   11.23
   6 -12   0    8.14    4.41
   6  12   0    9.37    4.03
  -6 -12   0   12.11    3.90
  -6  12   0   15.45    4.44
   6 -12   1   -0.90    6.69
   6  12   1   -2.44    6.74
  -6 -12  -1    1.99    3.87
  -6  12  -1    6.37    4.13
   6  12   2   21.32    7.76
   6 -12   2   20.87    4.59
  -6 -12  -2   33.03    4.54
  -6  12  -2   13.33    7.72
   6  12   3   91.12    6.71
   6 -12   3   93.23    6.28
  -6 -12  -3   95.21    6.63
  -6  12  -3  102.03    6.65
   6  12   4   37.01    5.34
   6 -12   4   39.37    4.78
  -6 -12  -4   42.93    9.17
  -6  12  -4   45.89    5.10
   6  12   5   37.71    5.59
   6 -12   5   36.90    4.61
  -6 -12  -5   47.20    5.57
   6  12   6    0.39    4.49
   6 -12   6    4.61    3.54
  -6 -12  -6   -5.99    4.47
   6  12   7   15.53    5.09
   6 -12   7   15.10    3.65
  -6 -12  -7   13.48    5.23
   6  12   8   23.42    5.44
   6 -12   8   21.13    3.81
  -6 -12  -8   33.99    9.54
   6  12   9   45.56    6.01
   6 -12   9   36.22    4.21
  -6 -12  -9   55.39    8.73
  -6 -12  -9   36.83    6.31
   6 -13  -8    4.73    6.96
   6 -13  -8    3.28    4.86
   6  13  -8    4.35    2.92
  -6 -13   8    3.04    3.00
  -6  13   8   -5.97    7.92
   6 -13  -7    6.13    4.05
   6 -13  -7  -10.30    8.52
   6  13  -7    8.65    5.39
  -6 -13   7    3.59    5.24
  -6  13   7    1.19    4.87
   6 -13  -6    4.33    6.55
   6 -13  -6   -0.55    4.94
   6  13  -6    4.28    3.24
  -6 -13   6    2.07    3.17
  -6  13   6   -2.14    4.66
   6 -13  -5   67.40    5.61
   6 -13  -5   85.05    7.25
   6  13  -5   70.32    5.24
  -6 -13   5   74.20    5.05
  -6  13   5   79.33    6.99
   6 -13  -4   12.43    5.09
   6  13  -4    9.08    3.78
  -6 -13   4    5.56    3.61
  -6  13   4    7.51    4.92
   6 -13  -3   69.71    7.32
   6  13  -3   70.51    9.19
  -6 -13   3   72.61    5.47
  -6  13   3   80.06    6.87
   6 -13  -2   -1.16    4.81
   6  13  -2   -1.91    3.88
  -6 -13   2    4.90    3.75
  -6  13   2    4.86    4.61
   6 -13  -1   -2.89    8.38
   6  13  -1    7.70    4.38
  -6 -13   1   10.61    4.10
  -6  13   1   -0.49    8.13
   6 -13   0    5.89    4.68
   6  13   0    1.13    7.28
  -6 -13   0    8.41    4.19
  -6  13   0   -0.55    4.59
   6 -13   1  115.84    7.88
   6  13   1  111.07    7.52
  -6 -13  -1  102.68    7.24
  -6  13  -1  104.93    7.62
   6 -13   2    7.86    4.57
   6  13   2    5.42    4.53
  -6 -13  -2    7.72    4.54
  -6  13  -2   -1.51    7.56
   6 -13   3   11.24    4.69
   6  13   3   13.42    5.06
  -6 -13  -3   -2.28    8.31
  -6  13  -3   14.03    4.85
   6 -13   4    3.16    4.33
   6  13   4   -3.31    4.84
  -6 -13  -4    7.81    8.11
  -6  13  -4    2.81    4.39
   6 -13   5   40.13    5.23
   6  13   5   37.15    6.26
  -6 -13  -5   30.51    6.07
   6 -13   6    3.39    4.14
   6  13   6    4.42    5.26
  -6 -13  -6    8.21    5.21
   6 -14  -3    0.76    5.29
   6  14  -3    1.64    4.08
  -6 -14   3   -3.46    3.94
  -6  14   3   -0.11    5.12
   6 -14  -2   34.90   11.04
   6  14  -2   45.60    5.52
  -6 -14   2   40.20    5.36
  -6  14   2   48.81   10.70
   6 -14  -1    4.56    5.40
   6  14  -1    9.52    7.96
  -6 -14   1   12.33    4.52
  -6  14   1    8.83    5.20
   6 -14   0   12.44    5.57
   6  14   0   12.80    5.01
  -6 -14   0   19.52    4.98
  -6  14   0    5.21    5.38
   6 -14   1   -5.20    5.06
   6  14   1   -2.45    4.81
  -6 -14  -1    1.27    4.67
  -6  14  -1    0.40    4.92
  -7   0  19    1.11   10.05
  -7   0  18  130.36   10.38
  -7   0  17   -1.39    5.31
  -7   0  16    3.18    8.34
  -7   0  15   -1.65    4.32
  -7   0  14  532.53   20.54
  -7   0  13   -1.69    6.21
  -7   0  12  114.01    5.85
   7   0 -11    0.22    0.82
   7   0 -11    0.54    0.70
  -7   0  11    0.53    2.87
   7   0 -10 1011.90   24.17
   7   0 -10 1043.51   24.19
  -7   0  10 1078.56   44.76
   7   0  -9    0.67    0.82
   7   0  -9    2.86    1.32
  -7   0   9    3.61    2.27
   7   0  -8  989.97   23.63
   7   0  -8  927.61   24.49
  -7   0   8  981.15   29.17
   7   0  -7   -0.84    1.01
   7   0  -7    3.07    1.60
  -7   0   7   -5.23    2.77
   7   0  -6   14.16    2.05
  -7   0   6    8.79    1.53
   7   0  -5    1.78    1.19
  -7   0   5   -0.21    1.23
   7   0  -4 2750.34  133.47
  -7   0   4 2692.73  133.89
   7   0  -3    0.32    1.41
  -7   0   3    0.98    0.81
   7   0  -2 1316.35   44.39
  -7   0   2 1200.47   31.19
   7   0  -1    2.99    2.72
  -7   0   1    1.91    0.80
   7   0   0 3020.05  172.41
  -7   0   0 3498.92  167.35
   7   0   1    0.43    1.85
  -7   0  -1    1.62    0.25
   7   0   2 1788.35   75.17
  -7   0  -2 1753.35   66.85
   7   0   3    1.34    1.88
  -7   0  -3    0.67    0.47
  -7   0  -3    3.69    1.90
   7   0   4  166.13    4.69
  -7   0  -4  172.72    1.95
  -7   0  -4  173.83    4.70
   7   0   5   -0.71    2.01
  -7   0  -5    0.35    1.05
  -7   0  -5    0.57    2.05
   7   0   6 1209.74   41.55
  -7   0  -6 1224.25   32.55
  -7   0  -6 1227.04   41.39
   7   0   7    3.85    2.08
  -7   0  -7   -0.03    1.62
   7   0   8   63.51    3.29
  -7   0  -8   72.04    2.98
   7   0   9    3.10    2.31
  -7   0  -9    0.52    1.36
   7   0  10   87.66    6.54
  -7   0 -10   94.78    4.29
   7   0  11    0.80    2.45
  -7   0 -11    0.97    1.86
   7   0  12  346.12   14.97
  -7   0 -12  369.07    9.83
   7   0  13   -1.62    2.58
   7   0  14    4.55    2.61
   7   0  15    0.59    2.53
   7   0  16   75.19    6.25
   7   0  17    4.56    2.52
  -7   1  19   -0.49    6.02
  -7  -1  19    0.06    6.24
  -7   1  18   28.30    6.89
  -7  -1  18   38.31    7.10
  -7   1  17  152.82   10.50
  -7  -1  17  168.72   10.93
  -7   1  16   91.52   11.65
  -7  -1  16  100.15   12.84
  -7   1  15   93.67    7.07
  -7  -1  15  105.47    7.27
  -7   1  14   -1.69    3.84
  -7  -1  14   -0.75    4.03
   7  -1 -13  241.29    8.89
  -7   1  13  232.26    9.22
  -7  -1  13  226.02   14.66
   7  -1 -12  120.96    5.54
   7  -1 -12  126.68    2.43
   7  -1 -12  124.73    2.23
  -7   1  12  125.83    9.27
  -7  -1  12  129.47    6.14
   7  -1 -11  622.85   18.71
   7  -1 -11  633.37   11.93
   7  -1 -11  572.45   11.77
  -7   1  11  612.61   19.26
  -7  -1  11  617.60   19.40
   7  -1 -10  205.02    6.11
   7  -1 -10  210.86    3.42
   7   1 -10  197.31    2.97
   7  -1 -10  199.32    3.05
  -7   1  10  209.56    6.40
  -7  -1  10  213.19    6.68
   7  -1  -9   -2.26    2.01
   7  -1  -9    2.23    1.71
   7   1  -9    1.44    1.12
   7  -1  -9    1.47    0.89
  -7   1   9   -2.77    2.20
  -7  -1   9    2.45    2.36
   7  -1  -8  165.92    6.40
   7  -1  -8  159.50    2.97
   7   1  -8  168.73    3.41
   7  -1  -8  156.79    2.77
   7   1  -8  163.60    2.53
  -7   1   8  163.23    4.37
  -7  -1   8  169.94    4.77
   7  -1  -7  790.72   23.79
   7  -1  -7  784.63   17.93
   7   1  -7  745.10   16.09
   7  -1  -7  766.55   19.73
  -7   1   7  800.84   24.54
  -7  -1   7  814.17   21.42
   7  -1  -6  783.66   18.83
   7  -1  -6  770.53   17.83
   7   1  -6  763.46   16.91
   7  -1  -6  767.56   20.45
  -7   1   6  754.12   21.93
  -7  -1   6  802.46   20.13
   7  -1  -5  725.06   15.64
   7  -1  -5  714.56   16.10
   7   1  -5  667.81   14.68
   7  -1  -5  695.08   15.63
  -7   1   5  709.74   18.49
  -7  -1   5  707.66   16.38
   7  -1  -4   49.79    1.88
   7  -1  -4   53.67    1.83
  -7   1   4   49.95    2.27
  -7  -1   4   52.17    1.72
   7  -1  -3  244.75    4.93
   7   1  -3  235.50    4.57
  -7   1   3  251.59    3.72
  -7  -1   3  247.94    4.16
  -7  -1   3  257.30    5.14
   7  -1  -2 1290.20   40.75
   7   1  -2 1266.33   39.60
  -7   1   2 1406.64   39.15
  -7  -1   2 1344.11   38.30
  -7  -1   2 1337.91   42.14
   7  -1  -1 2048.50   84.70
   7   1  -1 2058.72   84.16
  -7  -1   1 2151.73   88.50
   7  -1   0   94.03    2.90
   7   1   0   87.90    2.71
  -7  -1   0   91.10    2.77
   7  -1   1  187.55    4.34
   7   1   1  171.90    4.23
  -7  -1  -1  174.01    4.24
   7  -1   2  459.61   10.50
   7   1   2  435.84   10.16
  -7  -1  -2  434.61   13.45
   7  -1   3 1011.92   27.77
   7   1   3  864.85   24.43
  -7  -1  -3  901.89   19.17
  -7  -1  -3  950.63   31.98
   7  -1   4  722.51   18.62
   7   1   4  671.84   17.79
  -7  -1  -4  688.10   13.00
  -7  -1  -4  693.41   23.05
   7  -1   5  709.49   19.24
   7   1   5  668.50   18.05
  -7  -1  -5  717.55   15.93
  -7  -1  -5  651.46   17.97
   7  -1   6   19.63    2.43
   7   1   6   15.54    2.44
  -7  -1  -6   21.37    1.91
  -7  -1  -6   17.46    2.42
   7  -1   7    3.85    2.28
   7   1   7    0.57    2.21
  -7  -1  -7    1.92    1.98
  -7  -1  -7    2.18    2.22
   7  -1   8  538.69   15.21
   7   1   8  517.53   14.59
  -7  -1  -8  546.18   11.86
  -7  -1  -8  543.97   15.40
   7  -1   9  399.83   16.08
   7   1   9  442.47   12.43
  -7  -1  -9  459.35   10.20
  -7  -1  -9  468.08   18.12
   7  -1  10    9.42    2.53
   7   1  10   14.74    2.60
  -7  -1 -10   13.15    3.15
  -7  -1 -10   14.79    2.80
   7  -1  11   76.22    3.99
   7   1  11   84.44    4.07
  -7  -1 -11   89.88    3.35
  -7  -1 -11   87.31    4.41
   7  -1  12   58.56    5.95
   7   1  12   65.16    3.78
  -7  -1 -12   65.51    5.27
   7  -1  13   97.31    4.54
   7   1  13  103.32    7.18
  -7  -1 -13  105.52    4.41
   7  -1  14   19.16    2.82
   7   1  14   11.85    2.85
  -7  -1 -14   20.32    4.82
   7  -1  15   93.13    4.55
   7   1  15   93.99    6.88
  -7  -1 -15  101.69    5.21
   7  -1  16    0.47    4.14
   7   1  16   -0.86    4.17
   7  -1  16   -2.76    2.56
  -7  -1 -16    4.00    3.30
   7   1  17    5.16    2.54
  -7   2  19   74.50    8.86
  -7  -2  19   67.43    9.39
  -7   2  18   24.73    6.57
  -7  -2  18   26.00   11.65
   7  -2 -17   -5.46    5.27
  -7   2  17   -5.38    9.33
  -7  -2  17   -3.45    5.56
   7  -2 -16   37.90    5.44
  -7   2  16   22.50    5.64
  -7  -2  16   30.49    6.01
   7  -2 -15  141.58    7.81
  -7   2  15  126.84    7.93
  -7  -2  15  130.41    8.33
   7  -2 -14   16.65    6.48
   7  -2 -14   15.09    1.12
   7  -2 -14   15.71    1.01
  -7   2  14   15.43    4.25
  -7  -2  14   18.71    4.37
   7  -2 -13   90.61    5.09
   7  -2 -13   91.24    2.52
  -7   2  13   86.62    5.34
  -7  -2  13   86.53    9.74
   7  -2 -12   12.29    3.04
   7  -2 -12   12.10    1.72
   7  -2 -12   11.01    1.49
  -7   2  12    6.59    3.25
  -7  -2  12   13.12    3.59
   7  -2 -11   10.07    2.78
   7  -2 -11   12.87    1.11
   7  -2 -11   11.51    1.61
  -7   2  11   17.85    5.05
  -7  -2  11    9.61    5.58
   7  -2 -10    8.45    4.06
   7   2 -10    8.84    0.41
   7  -2 -10    7.44    1.69
  -7   2  10    8.94    4.12
  -7  -2  10    6.50    2.94
   7  -2  -9  706.00   18.84
   7   2  -9  710.13   14.12
   7  -2  -9  682.44   14.66
   7   2  -9  663.43   14.17
  -7   2   9  677.28   23.90
  -7  -2   9  724.53   27.07
   7  -2  -8  123.78    3.54
   7   2  -8  126.92    1.98
   7  -2  -8  121.81    3.63
  -7   2   8  117.99    5.52
  -7  -2   8  130.25    4.31
   7  -2  -7   65.40    2.24
   7   2  -7   65.37    1.47
   7  -2  -7   62.16    1.82
  -7  -2   7   71.34    2.98
   7  -2  -6   27.23    1.54
   7   2  -6   29.10    1.24
   7  -2  -6   28.19    1.51
  -7   2   6   31.00    1.70
  -7  -2   6   24.74    3.62
   7  -2  -5  770.69   17.23
   7   2  -5  810.30   20.33
   7  -2  -5  761.42   18.21
  -7   2   5  779.52   18.40
  -7  -2   5  804.79   20.25
  -7  -2   5  768.30   21.05
   7  -2  -4  186.33    2.99
   7   2  -4  186.27    3.48
   7  -2  -4  194.56    3.91
  -7   2   4  193.30    4.53
  -7  -2   4  193.05    4.05
  -7  -2   4  180.13    3.73
   7  -2  -3  544.72    9.17
   7   2  -3  524.47   10.80
   7  -2  -3  544.98   11.59
  -7  -2   3  516.15   11.05
   7  -2  -2  106.33    1.91
   7   2  -2  101.14    2.50
   7  -2  -2  102.51    2.71
  -7  -2   2   99.78    2.69
   7  -2  -1   74.86    0.84
   7  -2  -1   77.20    2.46
   7   2  -1   70.55    2.26
   7  -2  -1   75.66    2.44
  -7  -2   1   72.65    3.60
   7  -2   0   27.06    1.88
   7   2   0   24.98    1.77
  -7  -2   0   24.35    1.78
   7  -2   1  369.23    7.90
   7   2   1  347.64    7.36
  -7  -2  -1  342.61    7.35
   7  -2   2  105.81    3.30
   7   2   2  108.06    3.13
  -7  -2  -2  100.67    3.05
   7  -2   3  231.90    5.80
   7   2   3  234.36    5.41
  -7  -2  -3  225.74    5.41
   7  -2   4  261.59    6.60
   7   2   4  254.05    8.81
  -7  -2  -4  239.61    4.19
  -7  -2  -4  240.90    5.95
   7  -2   5  366.83    9.25
   7   2   5  361.54    8.77
  -7  -2  -5  345.10    6.38
  -7  -2  -5  343.55    8.54
   7  -2   6  165.27    4.97
   7   2   6  153.81    4.69
  -7  -2  -6  159.52    3.27
  -7  -2  -6  150.34    4.59
   7  -2   7  420.22   11.39
   7   2   7  395.72   14.63
  -7  -2  -7  400.51    8.33
  -7  -2  -7  401.61   15.28
   7  -2   8  260.28    5.62
   7  -2   8  280.28   11.41
   7   2   8  269.50    7.72
  -7  -2  -8  279.00    6.01
  -7  -2  -8  262.36    7.86
   7  -2   9   12.16    2.02
   7  -2   9   17.48    2.68
   7   2   9   17.41    4.43
  -7  -2  -9   18.67    1.96
  -7  -2  -9   12.12    2.77
   7  -2  10    2.91    2.12
   7  -2  10    5.35    2.55
   7   2  10    2.30    2.51
  -7  -2 -10    2.87    2.00
  -7  -2 -10    3.29    4.48
   7  -2  11  160.20    5.41
   7  -2  11  149.28    8.41
   7   2  11  156.44    5.66
  -7  -2 -11  171.72    7.66
  -7  -2 -11  160.59    6.22
   7  -2  12  120.49    3.54
   7  -2  12  118.46    7.74
   7   2  12  129.65    5.02
  -7  -2 -12  131.94    4.86
  -7  -2 -12  137.29    5.62
   7  -2  13   60.16    2.81
   7  -2  13   62.27    3.81
   7   2  13   65.08    6.11
   7  -2  13   62.59    3.45
  -7  -2 -13   70.31    6.32
  -7  -2 -13   62.69    4.33
   7  -2  14   28.79    2.60
   7  -2  14   28.20    3.25
   7   2  14   32.47    3.20
   7  -2  14   34.95    4.98
  -7  -2 -14   33.09    3.71
  -7  -2 -14   36.14    3.81
   7  -2  15   -0.87    2.60
   7   2  15   -2.90    4.29
   7  -2  15    1.20    2.42
  -7  -2 -15    1.33    3.18
   7  -2  16    0.41    4.32
   7   2  16    0.13    2.60
   7  -2  16    0.79    4.18
  -7  -2 -16    1.78    3.41
   7   2  17   33.51    3.32
  -7  -2 -17   45.81    4.93
   7  -3 -18   40.80    6.99
  -7  -3  18   38.90    7.68
   7  -3 -17   13.69    9.26
  -7  -3  17   12.50   10.13
   7  -3 -16   89.30    6.76
  -7   3  16   82.11    7.11
  -7  -3  16   73.22    7.93
   7  -3 -15    3.97    4.04
  -7   3  15    2.25    4.39
  -7  -3  15    6.54    8.00
   7  -3 -14    8.49    6.15
   7  -3 -14    2.83    1.53
  -7   3  14    3.43    3.93
  -7  -3  14    4.48    4.22
   7  -3 -13   11.02    3.46
   7  -3 -13    9.64    1.15
  -7   3  13   10.64    3.58
  -7  -3  13    7.29    6.94
   7  -3 -12  132.80    5.39
   7  -3 -12  119.04    3.55
  -7   3  12  121.57    5.59
  -7  -3  12  120.73    6.49
   7  -3 -11   -2.17    2.62
   7  -3 -11    1.83    1.13
  -7   3  11    3.37    2.74
  -7  -3  11    2.07    5.45
   7  -3 -10   96.96    3.90
   7   3 -10   96.72    1.18
   7  -3 -10   95.52    3.33
   7   3 -10   94.82    1.75
  -7   3  10   97.64    4.23
  -7  -3  10   97.83    4.99
   7  -3  -9   20.24    2.26
   7   3  -9   18.10    1.13
   7  -3  -9   16.31    1.39
  -7   3   9   18.18    2.46
  -7  -3   9   15.14    3.08
   7  -3  -8  148.71    3.96
   7   3  -8  155.55    3.10
  -7   3   8  148.82    4.35
  -7  -3   8  161.50    8.26
   7  -3  -7   -1.06    2.49
   7   3  -7    1.24    1.43
  -7  -3   7    0.99    2.15
  -7  -3   7    1.45    1.88
   7  -3  -6  202.67    3.99
   7   3  -6  212.25    4.64
   7  -3  -6  196.83    5.74
  -7  -3   6  214.24    5.50
  -7  -3   6  198.22    3.70
   7  -3  -5   30.54    1.38
   7   3  -5   32.73    1.37
   7  -3  -5   26.87    2.82
  -7  -3   5   32.39    2.32
   7  -3  -4   60.94    2.21
   7   3  -4   61.99    2.81
   7  -3  -4   60.33    2.20
  -7  -3   4   60.41    1.86
   7  -3  -3    1.01    0.73
   7   3  -3    1.39    1.23
   7  -3  -3   -1.72    1.49
  -7  -3   3    1.06    1.25
   7  -3  -2  335.65    4.68
   7   3  -2  352.83    6.85
   7  -3  -2  360.68    7.44
  -7  -3   2  339.70    6.68
   7  -3  -1    6.49    0.75
   7   3  -1    7.48    1.48
   7  -3  -1    5.29    1.71
  -7  -3   1    5.74    1.48
   7  -3   0  703.79   11.50
   7   3   0  750.02   17.73
   7  -3   0  742.95   18.18
  -7  -3   0  725.85   17.44
   7  -3   1   24.05    0.40
   7   3   1   24.21    1.88
   7  -3   1   23.53    2.07
  -7  -3  -1   23.67    3.15
   7  -3   2    0.97    1.83
   7   3   2    4.08    1.80
   7  -3   2    2.18    1.88
  -7  -3  -2    4.80    2.93
   7  -3   3   10.25    0.34
   7  -3   3    9.47    2.09
   7   3   3    8.58    1.90
   7  -3   3   16.12    3.49
  -7  -3  -3    7.64    1.96
   7  -3   4  769.30   14.49
   7  -3   4  835.54   23.50
   7   3   4  851.45   23.21
   7  -3   4  826.53   22.70
  -7  -3  -4  809.42   22.28
   7  -3   5  122.94    6.58
   7   3   5  130.50    4.07
   7  -3   5  123.38    3.91
  -7  -3  -5  132.09    3.27
  -7  -3  -5  118.90    3.97
   7  -3   6   93.42    1.98
   7  -3   6   98.78    3.92
   7   3   6  106.61    5.82
   7  -3   6   90.27    3.42
  -7  -3  -6   97.32    4.44
  -7  -3  -6   95.44    3.63
   7  -3   7    4.27    2.34
   7   3   7    0.10    2.22
   7  -3   7   -1.35    2.06
  -7  -3  -7    1.24    2.82
  -7  -3  -7   -1.04    3.67
   7  -3   8  131.52    2.41
   7  -3   8  145.16    5.11
   7   3   8  133.68    4.83
   7  -3   8  133.01    4.38
  -7  -3  -8  133.46    6.01
  -7  -3  -8  130.91    4.88
   7  -3   9   57.44    2.65
   7  -3   9   59.49    3.63
   7   3   9   57.27    5.49
   7  -3   9   55.35    3.03
  -7  -3  -9   62.08    4.82
  -7  -3  -9   56.62    3.52
   7  -3  10  271.76    8.30
   7   3  10  253.26    7.78
   7  -3  10  245.63   10.19
  -7  -3 -10  273.55   10.66
  -7  -3 -10  259.01   11.83
   7  -3  11   17.02    1.67
   7  -3  11   18.86    5.05
   7   3  11   13.25    4.67
   7  -3  11   16.82    2.51
  -7  -3 -11   21.85    2.72
  -7  -3 -11   18.40    3.10
   7  -3  12    8.22    3.03
   7  -3  12   14.79    3.01
   7   3  12   11.58    2.86
   7  -3  12   12.70    2.46
  -7  -3 -12    9.05    2.94
  -7  -3 -12   12.50    3.12
   7  -3  13    0.60    1.87
   7  -3  13    2.05    2.67
   7   3  13   -2.42    4.52
   7  -3  13    2.22    3.94
  -7  -3 -13    4.46    4.92
  -7  -3 -13   -6.57    3.12
   7  -3  14  132.01    5.66
   7   3  14  138.17    5.66
   7  -3  14  146.00    5.20
  -7  -3 -14  156.56    6.74
  -7  -3 -14  146.81    6.69
   7  -3  15    7.95    3.99
   7  -3  15    3.98    2.82
   7   3  15    1.75    4.65
   7  -3  15    6.21    2.52
  -7  -3 -15    6.35    3.64
  -7  -3 -15    4.95    3.44
   7  -3  16   47.42    3.52
   7  -3  16   45.50    3.67
   7   3  16   44.93    3.68
   7  -3  16   47.48    3.33
  -7  -3 -16   54.12    4.95
  -7  -3 -16   54.71    4.53
   7   3  17    2.04    2.75
  -7  -3 -17    3.63    4.16
   7  -4 -18   -8.80    5.58
  -7  -4  18   -0.60    6.58
   7  -4 -17   -1.40    5.06
  -7  -4  17    8.41    5.91
   7  -4 -16   -1.69    7.72
  -7  -4  16    0.07    5.38
   7  -4 -15   68.84    6.08
  -7  -4  15   71.10    6.90
   7  -4 -14    5.47    3.76
   7  -4 -14    0.62    2.26
  -7  -4  14    6.26    4.63
   7  -4 -13  126.37    9.67
   7  -4 -13  117.74    2.78
  -7  -4  13  114.82    7.34
   7  -4 -12    0.09    2.96
   7  -4 -12    2.64    2.23
  -7  -4  12    5.85    3.77
   7  -4 -11   23.51    3.10
   7  -4 -11   21.73    1.59
  -7  -4  11   23.66    6.68
   7  -4 -10    0.96    2.36
   7  -4 -10    0.51    1.37
   7   4 -10    1.40    0.55
  -7  -4  10   -1.55    3.26
   7  -4  -9  447.13   11.46
   7   4  -9  419.82    7.91
   7  -4  -9  410.81    9.03
  -7  -4   9  453.71   13.96
  -7  -4   9  460.77    9.87
   7  -4  -8    2.83    3.20
   7   4  -8    4.25    0.85
   7  -4  -8    1.48    1.51
  -7  -4   8    3.89    4.47
  -7  -4   8    4.63    1.13
   7  -4  -7   47.29    2.24
   7   4  -7   44.40    2.15
   7  -4  -7   42.46    2.03
  -7  -4   7   48.02    3.34
  -7  -4   7   48.82    1.55
   7  -4  -6   71.58    3.57
   7   4  -6   71.63    1.76
   7  -4  -6   67.35    2.41
  -7  -4   6   68.89    1.84
   7  -4  -5  101.00    2.41
   7   4  -5  100.87    2.31
   7  -4  -5   99.38    2.90
  -7  -4   5   95.69    2.33
   7  -4  -4    3.29    1.85
   7   4  -4    9.33    2.19
   7  -4  -4    1.56    1.68
  -7  -4   4    3.30    1.28
   7  -4  -3  958.48   22.45
   7   4  -3  943.23   24.87
   7  -4  -3  935.32   30.91
  -7  -4   3  900.66   23.85
   7   4  -2   19.24    1.65
   7  -4  -2   16.58    1.99
  -7  -4   2   18.90    2.77
   7  -4  -1    8.38    0.73
   7   4  -1    9.75    2.76
   7  -4  -1    7.31    1.89
  -7  -4   1    7.84    2.81
   7  -4   0   26.57    0.75
   7   4   0   26.11    3.29
   7  -4   0   25.18    2.16
  -7  -4   0   27.27    1.99
   7   4   1  643.86   15.68
   7  -4   1  639.23   20.61
  -7  -4  -1  642.71   15.94
   7   4   2    3.26    1.89
   7  -4   2    4.55    1.99
  -7  -4  -2    8.46    3.23
   7   4   3  403.03   13.66
   7  -4   3  424.43   10.56
  -7  -4  -3  388.60   13.55
   7  -4   4   79.82    1.19
   7  -4   4   76.23    3.29
   7   4   4   91.29    5.29
   7  -4   4   83.40    3.44
  -7  -4  -4   82.51    3.28
   7  -4   5  216.47    3.77
   7  -4   5  211.48    6.14
   7   4   5  208.91    5.99
   7  -4   5  212.58    6.01
  -7  -4  -5  202.93    5.83
   7  -4   6    3.09    1.32
   7  -4   6    2.26    2.36
   7   4   6    5.50    2.25
   7  -4   6    1.41    3.61
  -7  -4  -6   -1.92    2.22
  -7  -4  -6    5.53    2.25
   7  -4   7  171.42    3.99
   7  -4   7  170.48    8.70
   7   4   7  172.99    5.53
   7  -4   7  165.11    7.68
  -7  -4  -7  184.99    5.42
  -7  -4  -7  170.75    5.35
   7  -4   8   86.95    1.99
   7  -4   8   95.18    4.30
   7   4   8   92.18    6.60
   7  -4   8   85.53    3.68
  -7  -4  -8  101.57    6.15
  -7  -4  -8   83.58    4.07
   7  -4   9   87.19    4.30
   7   4   9   81.21    3.98
   7  -4   9   80.23    3.59
  -7  -4  -9   84.96    4.06
  -7  -4  -9   78.38    4.09
   7  -4  10    1.20    2.29
   7  -4  10    3.80    2.80
   7   4  10    0.59    2.65
   7  -4  10    2.77    2.29
  -7  -4 -10    1.69    2.65
  -7  -4 -10    2.84    4.49
   7  -4  11   98.65    2.95
   7  -4  11  116.50    7.87
   7   4  11   94.20    7.38
   7  -4  11   97.50    4.12
  -7  -4 -11  113.85    5.02
  -7  -4 -11  101.45    4.90
   7  -4  12   16.51    3.27
   7  -4  12   17.68    3.19
   7   4  12   18.00    3.01
   7  -4  12   17.03    4.40
  -7  -4 -12   15.52    3.45
  -7  -4 -12   15.88    3.23
   7  -4  13  156.29    6.41
   7   4  13  138.48    5.95
   7  -4  13  139.66    5.10
  -7  -4 -13  168.47   10.71
  -7  -4 -13  150.82    6.59
   7  -4  14    7.60    2.18
   7  -4  14    2.20    2.93
   7   4  14    4.44    3.00
   7  -4  14    4.85    2.51
  -7  -4 -14    6.28    3.68
  -7  -4 -14    6.40    3.45
   7  -4  15   -0.60    2.40
   7  -4  15    6.32    2.89
   7   4  15    2.22    2.92
   7  -4  15    6.36    4.10
  -7  -4 -15    3.70    3.91
  -7  -4 -15    4.93    3.50
   7  -4  16    3.92    2.66
   7   4  16    1.99    2.90
  -7  -4 -16    4.45    7.05
  -7  -4 -16    0.61    3.64
   7  -5 -18   10.13    6.02
  -7  -5  18   10.75    7.15
   7  -5 -17   58.63    7.16
  -7  -5  17   58.05    8.38
   7  -5 -16   99.98    7.63
  -7  -5  16   97.11    9.21
   7  -5 -15    5.13    7.60
   7  -5 -15   11.99    3.69
  -7  -5  15   18.35    5.74
   7  -5 -14   14.41    4.05
   7  -5 -14    8.73    1.80
  -7  -5  14   10.19    8.75
   7  -5 -13   35.37    4.42
   7  -5 -13   40.29    2.15
  -7  -5  13   41.82    5.64
   7  -5 -12  162.67    6.58
   7  -5 -12  145.93    5.64
  -7  -5  12  166.19   13.35
   7  -5 -11   68.66    4.13
   7  -5 -11   61.66    4.02
   7   5 -11   68.00    1.50
  -7  -5  11   71.64    5.66
  -7   5  11   66.78    2.37
   7  -5 -10  150.76    5.35
   7  -5 -10  134.23    5.59
  -7  -5  10  149.75    7.02
  -7  -5  10  146.60    2.70
  -7   5  10  146.56    3.67
   7  -5  -9   71.27    3.54
   7   5  -9   73.82    1.58
   7  -5  -9   68.33    4.22
  -7  -5   9   76.23    8.06
  -7  -5   9   72.06    2.65
  -7   5   9   72.48    2.58
   7  -5  -8  145.46    4.36
   7   5  -8  133.43    3.53
   7  -5  -8  128.92    5.53
  -7  -5   8  155.37    6.20
  -7  -5   8  135.59    3.78
  -7   5   8  141.84    3.66
   7  -5  -7   99.37    3.23
   7   5  -7   92.68    3.13
   7  -5  -7   95.18    3.11
  -7  -5   7   92.35    3.29
  -7   5   7   98.43    3.01
   7  -5  -6  383.88    8.50
   7   5  -6  387.40    9.18
   7  -5  -6  356.41    8.59
  -7  -5   6  363.60    7.14
  -7   5   6  374.43    8.52
   7  -5  -5  321.22    8.89
   7   5  -5  312.13    6.10
   7  -5  -5  304.17    7.31
  -7  -5   5  305.56    6.22
  -7   5   5  323.22    7.28
   7  -5  -4   55.15    1.95
   7   5  -4   50.24    2.09
   7  -5  -4   52.78    4.30
  -7  -5   4   55.68    2.11
  -7   5   4   53.45    2.51
   7  -5  -3   17.91    1.34
   7   5  -3   18.77    1.74
   7  -5  -3   14.87    2.18
  -7  -5   3   19.71    2.96
   7  -5  -2  571.59   11.15
   7   5  -2  556.27   16.67
   7  -5  -2  552.52   13.94
  -7  -5   2  535.12   16.10
   7  -5  -1  454.65    7.91
   7   5  -1  443.00   10.15
   7  -5  -1  437.77   11.01
  -7  -5   1  412.31    9.74
   7   5   0  389.98    9.20
   7  -5   0  409.36    9.98
  -7  -5   0  382.31    9.04
   7   5   1   92.43    3.33
   7  -5   1   88.23    3.59
  -7  -5  -1   94.79    3.28
   7   5   2   98.09    3.53
   7  -5   2   95.40    3.76
  -7  -5  -2  101.61    5.56
   7   5   3   61.29    3.18
   7  -5   3   64.11    5.14
  -7  -5  -3   64.72    5.35
   7   5   4  623.81   17.22
   7  -5   4  625.37   17.69
  -7  -5  -4  627.93   17.66
   7  -5   5  366.32    6.35
   7   5   5  385.87   10.55
   7  -5   5  381.88   10.26
  -7  -5  -5  385.74   10.76
   7  -5   6   10.02    1.82
   7  -5   6    9.02    2.61
   7   5   6    6.95    2.63
   7  -5   6    9.81    2.44
  -7  -5  -6   11.16    2.73
   7  -5   7   22.69    2.20
   7  -5   7   27.35    5.01
   7   5   7   21.48    3.06
   7  -5   7   23.70    2.74
  -7  -5  -7   29.36    3.38
  -7  -5  -7   28.63    5.10
   7  -5   8  125.08    4.07
   7  -5   8  125.34    5.23
   7   5   8  121.11    8.04
   7  -5   8  128.46    4.51
  -7  -5  -8  122.83    5.10
   7  -5   9  170.07    3.74
   7  -5   9  175.34    6.56
   7   5   9  171.35    6.24
   7  -5   9  163.08    5.44
  -7  -5  -9  197.32   10.96
  -7  -5  -9  171.41    6.18
   7  -5  10  106.18    3.01
   7  -5  10  116.44    5.16
   7   5  10  104.75    4.96
   7  -5  10  101.37    4.16
  -7  -5 -10  118.81    5.88
  -7  -5 -10  102.68    8.15
   7  -5  11   21.69    3.06
   7  -5  11   23.39    5.78
   7   5  11   18.11    5.49
   7  -5  11   18.71    4.49
  -7  -5 -11   20.11    3.93
  -7  -5 -11   16.64    3.31
   7  -5  12   10.87    1.96
   7  -5  12   10.87    3.36
   7   5  12   11.77    3.16
   7  -5  12   10.21    2.59
  -7  -5 -12   10.33    3.84
  -7  -5 -12   15.21    5.33
   7  -5  13   12.75    2.25
   7  -5  13   10.24    3.37
   7   5  13   14.39    3.20
   7  -5  13   13.14    2.64
  -7  -5 -13   14.93    6.88
  -7  -5 -13   11.42    3.46
   7  -5  14   36.16    2.83
[truncated: 2,448,366 more chars]
