# Supplementary material for: Crystal structures of two polymorphs for fac-bromido­tricarbon­yl[4-(4-meth­oxy­phen­yl)-2-(pyridin-2-yl)thia­zole-κ2N,N′]rhenium(I)
Source: Acta Crystallogr E Crystallogr Commun. 2024 Nov 8;80(Pt 12):1283–7. doi: 10.1107/S2056989024010727 (PMC11789186; doi:10.1107/S2056989024010727)
Supplement: Supplementary file 2 [file e-80-01283-polymorph-_asup2.hkl]

data_polymorph-_a                                                               
_shelx_title ' shelxt_a.res in P2(1)/c'                                         
_shelx_refln_list_code          4                                               
_shelx_F_calc_maximum      415.59                                               
_exptl_crystal_F_000      1168.00                                               
_reflns_d_resolution_high  0.7108                                               
                                                                                
loop_                                                                           
 _space_group_symop_operation_xyz                                               
 'x, y, z'                                                                      
 '-x, y+1/2, -z+1/2'                                                            
 '-x, -y, -z'                                                                   
 'x, -y-1/2, z-1/2'                                                             
                                                                                
_cell_length_a    12.7442                                                       
_cell_length_b    10.6851                                                       
_cell_length_c    14.4027                                                       
_cell_angle_alpha  90.000                                                       
_cell_angle_beta   96.645                                                       
_cell_angle_gamma  90.000                                                       
                                                                                
_shelx_F_squared_multiplier     1.000                                           
                                                                                
loop_                                                                           
 _refln_index_h                                                                 
 _refln_index_k                                                                 
 _refln_index_l                                                                 
 _refln_F_squared_calc                                                          
 _refln_F_squared_meas                                                          
 _refln_F_squared_sigma                                                         
 _refln_observed_status                                                         
   2   0   0     106674.53     128457.83      6750.58 o                         
   3   0   0      10140.23      10349.65       156.11 o                         
   4   0   0       3064.76       3156.20        57.37 o                         
   5   0   0      58069.01      68263.16      3961.25 o                         
   6   0   0      45513.71      54989.73      5471.60 o                         
   7   0   0      59935.61      75062.39      5472.52 o                         
   8   0   0      10967.05      11718.94       524.09 o                         
   9   0   0       2564.36       3214.25        40.45 o                         
  10   0   0       2863.59       3250.57       117.25 o                         
  11   0   0      17010.88      18231.74       597.45 o                         
  12   0   0       2198.20       2478.73       208.67 o                         
  13   0   0      10492.92      11576.77       424.44 o                         
  14   0   0        204.87        450.95       102.85 o                         
  15   0   0       3701.13       3851.46       197.02 o                         
  16   0   0       2189.11       2308.22       176.91 o                         
  17   0   0          0.00       -260.79       215.53 o                         
   1   1   0      19689.45      23549.96       631.40 o                         
   2   1   0       8135.81       8772.12        66.82 o                         
   3   1   0       1063.74       1183.39        28.00 o                         
   4   1   0        519.67        651.63         6.99 o                         
   5   1   0      17157.78      16405.59       221.20 o                         
   6   1   0      23603.05      22390.30       335.19 o                         
   7   1   0       2102.67       2078.56        36.82 o                         
   8   1   0        943.73        948.48        41.52 o                         
   9   1   0       1695.19       1885.24        45.57 o                         
  10   1   0        368.13        455.15        56.73 o                         
  11   1   0          9.25         62.94        25.57 o                         
  12   1   0       8185.30       9030.40       251.35 o                         
  13   1   0        743.33        796.63        71.82 o                         
  14   1   0       1913.63       2117.26       102.51 o                         
  15   1   0         10.52         59.72        88.67 o                         
  16   1   0          4.04         -7.25        64.07 o                         
  17   1   0        404.16        483.43        88.80 o                         
   0   2   0      23349.13      29451.91       491.06 o                         
   1   2   0      12629.67      13055.57       102.83 o                         
   2   2   0      57830.34      74279.35      1777.03 o                         
   3   2   0      16085.20      15521.35       139.63 o                         
   4   2   0       4556.96       4175.65        50.13 o                         
   5   2   0      18545.35      18390.73       242.83 o                         
   6   2   0          9.74        106.77        28.13 o                         
   7   2   0        419.46        581.81        23.86 o                         
   8   2   0      12674.52      11791.14       261.18 o                         
   9   2   0        576.13        560.17        33.42 o                         
  10   2   0      13402.91      13354.95       223.24 o                         
  11   2   0        149.30        196.30        34.16 o                         
  12   2   0         21.80         46.01        20.63 o                         
  13   2   0       1211.49       1263.34        64.38 o                         
  14   2   0       1299.86       1384.98       138.70 o                         
  15   2   0       1593.67       1711.30       114.41 o                         
  16   2   0       2933.74       3270.74       143.23 o                         
  17   2   0        633.55        731.24       102.00 o                         
   1   3   0       2775.78       2869.88        39.84 o                         
   2   3   0      99286.73     125850.45      4741.46 o                         
   3   3   0      33644.00      34850.35       520.10 o                         
   4   3   0     129216.47     166515.81      8048.08 o                         
   5   3   0       6065.74       6334.83       114.73 o                         
   6   3   0       3606.42       3627.99        48.25 o                         
   7   3   0      17701.33      16550.57       220.31 o                         
   8   3   0        119.29        154.77        27.91 o                         
   9   3   0      32699.98      30868.16       599.61 o                         
  10   3   0       3363.36       2999.04        57.45 o                         
  11   3   0      11251.45      11113.62       173.58 o                         
  12   3   0       3085.02       3108.94        85.15 o                         
  13   3   0         18.85         23.61        29.50 o                         
  14   3   0       5819.21       5857.85       194.97 o                         
  15   3   0       2682.81       2828.57       125.61 o                         
  16   3   0       1993.62       1984.32       117.09 o                         
  17   3   0       1869.35       1850.79       108.66 o                         
   0   4   0       1755.51       2187.41        81.71 o                         
   1   4   0      10177.63       9768.90        78.24 o                         
   2   4   0       4464.55       4710.39        48.13 o                         
   3   4   0      19917.20      19248.14       224.10 o                         
   4   4   0       2261.03       2239.25        28.64 o                         
   5   4   0       5579.86       5836.90        55.03 o                         
   6   4   0         70.38        136.93        21.91 o                         
   7   4   0        627.75        605.88        14.95 o                         
   8   4   0       2047.67       1797.47        46.47 o                         
   9   4   0        183.05        165.05        12.87 o                         
  10   4   0       5359.62       4940.36        86.84 o                         
  11   4   0         74.19         99.58        38.75 o                         
  12   4   0        565.01        471.11        51.58 o                         
  13   4   0         11.13        -42.07        47.72 o                         
  14   4   0         30.73         16.37        53.84 o                         
  15   4   0        359.91        403.42        96.74 o                         
  16   4   0        469.00        451.91        85.88 o                         
  17   4   0        361.95        431.69       109.54 o                         
   1   5   0      26282.75      24734.12       312.54 o                         
   2   5   0       3152.59       3352.02        35.38 o                         
   3   5   0       5324.63       5652.67        53.74 o                         
   4   5   0      17568.27      17756.45       212.33 o                         
   5   5   0       1807.37       1486.88        32.79 o                         
   6   5   0      19307.70      18850.21       285.57 o                         
   7   5   0       9044.83       8988.05       163.33 o                         
   8   5   0       2823.84       2825.02        35.40 o                         
   9   5   0       2527.25       2576.91        85.30 o                         
  10   5   0       2117.24       1942.61        56.19 o                         
  11   5   0       1760.62       1701.08        52.30 o                         
  12   5   0       8691.23       8573.71       169.57 o                         
  13   5   0         49.21          4.98        69.48 o                         
  14   5   0       3273.52       3268.79       106.41 o                         
  15   5   0        308.04        268.84        65.60 o                         
  16   5   0          6.28         31.62        59.34 o                         
   0   6   0      60540.11      63179.84      2208.42 o                         
   1   6   0       1929.04       1994.13        37.21 o                         
   2   6   0      25895.59      26197.26       389.05 o                         
   3   6   0       2979.44       2918.80        39.27 o                         
   4   6   0        187.83        179.77        19.86 o                         
   5   6   0      24165.97      23588.26       341.87 o                         
   6   6   0       9639.17       9202.87       111.22 o                         
   7   6   0      10775.93      10782.75       191.55 o                         
   8   6   0       8092.23       8025.51       139.08 o                         
   9   6   0        166.74        182.50        25.65 o                         
  10   6   0       4547.46       4308.27        70.40 o                         
  11   6   0       4753.54       4554.58       103.01 o                         
  12   6   0       1044.37       1003.99        55.07 o                         
  13   6   0       6218.41       5981.26       149.16 o                         
  14   6   0          9.98        -85.69        76.25 o                         
  15   6   0       1567.75       1583.59        91.64 o                         
  16   6   0       1457.12       1626.47       100.95 o                         
   1   7   0       2047.64       1996.88        33.78 o                         
   2   7   0        410.74        368.61        24.56 o                         
   3   7   0        163.46        198.46        19.90 o                         
   4   7   0        247.28        330.44        22.42 o                         
   5   7   0        190.55        194.43        25.84 o                         
   6   7   0        325.33        338.89        31.92 o                         
   7   7   0       1041.58       1002.14        46.47 o                         
   8   7   0       2052.20       1923.50        53.55 o                         
   9   7   0         31.44        162.78        35.07 o                         
  10   7   0          0.61         61.12        38.47 o                         
  11   7   0        132.35        164.10        48.41 o                         
  12   7   0          4.04         38.17        71.11 o                         
  13   7   0        104.53         88.52        55.27 o                         
  14   7   0        244.05        245.66        64.71 o                         
  15   7   0        343.72        371.79        83.32 o                         
   0   8   0      13243.61      13773.62       243.87 o                         
   1   8   0        618.41        617.78        28.41 o                         
   2   8   0       4233.57       4201.13        66.39 o                         
   3   8   0      14121.82      13671.51       177.37 o                         
   4   8   0       2311.31       2268.12        42.85 o                         
   5   8   0       4776.52       4815.25        68.52 o                         
   6   8   0        667.29        657.64        35.76 o                         
   7   8   0       1905.58       1966.72        51.93 o                         
   8   8   0       7208.36       6915.40       140.67 o                         
   9   8   0        241.14        225.06        49.73 o                         
  10   8   0       4497.23       4422.06        86.41 o                         
  11   8   0       1635.22       1676.13        73.65 o                         
  12   8   0        407.58        406.51        60.13 o                         
  13   8   0       1164.46       1179.02        76.94 o                         
  14   8   0        966.09       1023.50       117.64 o                         
  15   8   0       1213.48       1339.88        96.16 o                         
   1   9   0       5404.72       5545.88       146.77 o                         
   2   9   0       6395.79       6413.81       104.67 o                         
   3   9   0       2807.15       2740.50        56.47 o                         
   4   9   0       6656.05       6358.94        90.58 o                         
   5   9   0        239.56        282.55        31.49 o                         
   6   9   0       7816.82       7633.61       114.83 o                         
   7   9   0       1855.23       1761.31        50.12 o                         
   8   9   0        246.42        228.36        86.96 o                         
   9   9   0       7752.71       7201.71       156.49 o                         
  10   9   0        176.61        164.48        42.30 o                         
  11   9   0       1744.16       1622.12        78.47 o                         
  12   9   0       1857.55       1989.54       103.41 o                         
  13   9   0        227.13        218.94        76.38 o                         
  14   9   0       1220.67       1091.09        94.92 o                         
   0  10   0          4.71         -4.30        40.32 o                         
   1  10   0        202.16        201.12        33.65 o                         
   2  10   0        658.76        733.32        36.76 o                         
   3  10   0         16.98        -35.08        30.83 o                         
   4  10   0         80.14         85.34        38.53 o                         
   5  10   0         85.37        109.85        33.29 o                         
   6  10   0         21.80         27.76        33.64 o                         
   7  10   0          1.41         81.04        50.14 o                         
   8  10   0         64.97        127.42        47.35 o                         
   9  10   0         88.04         84.72        50.70 o                         
  10  10   0          1.84         11.25        46.43 o                         
  11  10   0          7.36         46.46       158.72 o                         
  12  10   0        280.98        284.17        66.93 o                         
  13  10   0         83.92        115.57        86.36 o                         
   1  11   0       3800.61       3921.75        90.90 o                         
   2  11   0       1076.11       1175.98        46.61 o                         
   3  11   0        439.91        529.46        40.78 o                         
   4  11   0       4597.00       4797.23        91.41 o                         
   5  11   0        221.87        224.07        59.87 o                         
   6  11   0       1791.17       1736.78        58.19 o                         
   7  11   0       3228.64       3175.56       108.50 o                         
   8  11   0        429.81        391.07        49.71 o                         
   9  11   0       1575.17       1607.83       128.32 o                         
  10  11   0        631.00        695.80        79.40 o                         
  11  11   0        860.19        835.90        78.43 o                         
  12  11   0       1455.65       1529.19       118.29 o                         
   0  12   0        870.53       1003.05       109.82 o                         
   1  12   0        350.07        325.29        47.83 o                         
   2  12   0       1584.41       1656.33        70.67 o                         
   3  12   0       1220.82       1207.79        58.86 o                         
   4  12   0        197.22        245.72        42.90 o                         
   5  12   0       1671.60       1568.59        61.40 o                         
   6  12   0        270.25        260.64        47.71 o                         
   7  12   0        499.19        430.90        55.70 o                         
   8  12   0        964.03        966.08        61.10 o                         
   9  12   0         13.52         -5.93       148.04 o                         
  10  12   0       1209.18       1261.41        83.91 o                         
   1  13   0        143.97        189.09        55.97 o                         
   2  13   0         38.12         60.73        44.12 o                         
   3  13   0          1.14         54.62        54.31 o                         
   4  13   0         37.08         88.68        55.76 o                         
   5  13   0        199.39        242.73        50.65 o                         
   6  13   0         78.79         93.43        55.61 o                         
   7  13   0         53.86         93.12        56.70 o                         
   8  13   0         16.33         49.77        68.72 o                         
   0  14   0       1471.57       1699.72       105.53 o                         
   1  14   0        137.79        209.00        59.73 o                         
   2  14   0        855.93        945.84        70.33 o                         
   3  14   0        873.64        835.02        62.38 o                         
   4  14   0          5.82       -101.71        69.31 o                         
   5  14   0       1136.69       1139.03        84.93 o                         
   6  14   0        273.58        300.50        59.62 o                         
 -17   1   1       2589.83       2464.63       129.01 o                         
 -16   1   1          7.47         61.10        61.97 o                         
 -15   1   1       3977.22       4309.12       138.13 o                         
 -14   1   1       1719.13       1902.24        93.93 o                         
 -13   1   1       1780.02       1811.97        83.87 o                         
 -12   1   1       9067.16       9419.55       214.30 o                         
 -11   1   1        131.78        319.33       131.42 o                         
 -10   1   1      14384.49      14788.43       394.25 o                         
  -9   1   1      13916.42      14758.39       174.01 o                         
  -8   1   1       2233.27       2158.14        41.22 o                         
  -7   1   1      47392.36      47661.98      1131.19 o                         
  -6   1   1       2750.16       2874.33        65.48 o                         
  -5   1   1      27117.05      27675.30       723.38 o                         
  -4   1   1      40598.25      46006.84      3078.14 o                         
  -3   1   1        857.27        960.85        11.28 o                         
  -2   1   1      37557.42      49546.84       754.02 o                         
  -1   1   1      49524.07      65422.02      1339.91 o                         
   0   1   1      36008.01      23221.86       473.35 o                         
   1   1   1      58550.63      78221.18      1885.91 o                         
   2   1   1        249.92        430.47        10.26 o                         
   3   1   1       8832.24       8640.73        93.14 o                         
   4   1   1      16385.54      15608.17       182.02 o                         
   5   1   1        600.94        604.02        18.75 o                         
   6   1   1      40085.96      39481.69       814.61 o                         
   7   1   1       4082.44       4066.69       105.41 o                         
   8   1   1      15411.81      16760.26       258.37 o                         
   9   1   1      11207.31      11863.05       184.36 o                         
  10   1   1         30.19        -10.44        38.00 o                         
  11   1   1      13927.25      14789.63       337.35 o                         
  12   1   1       2813.29       3219.49       175.19 o                         
  13   1   1       2411.30       2734.32       110.77 o                         
  14   1   1       4177.03       4696.38       247.89 o                         
  15   1   1          3.59         13.32        73.85 o                         
  16   1   1       2923.55       3070.86       142.45 o                         
  17   1   1       1364.66       1449.56       114.09 o                         
 -17   2   1        232.44        151.87        72.92 o                         
 -16   2   1       2177.91       2321.14       103.25 o                         
 -15   2   1        201.50        242.15       117.59 o                         
 -14   2   1       2012.62       2076.55        91.02 o                         
 -13   2   1       7103.09       7555.28       160.03 o                         
 -12   2   1        830.07        805.45        32.73 o                         
 -11   2   1       7812.20       7749.70        96.12 o                         
 -10   2   1       3542.65       3653.39        65.72 o                         
  -9   2   1       8764.96       7983.17       203.05 o                         
  -8   2   1      15786.39      15037.46       252.93 o                         
  -7   2   1       1725.64       1706.17        22.56 o                         
  -6   2   1      35454.70      35294.82       570.86 o                         
  -5   2   1      14959.42      15620.35       287.48 o                         
  -4   2   1      32915.29      34273.04       587.97 o                         
  -3   2   1     110196.09     146454.58      6163.09 o                         
  -2   2   1       1643.66       1844.38        14.65 o                         
  -1   2   1      79371.20     100119.95      3011.35 o                         
   0   2   1      16686.81      16934.56       293.74 o                         
   1   2   1       6849.08       7269.55        51.46 o                         
   2   2   1      74380.17      96636.26      2878.06 o                         
   3   2   1       2710.31       2769.43        26.36 o                         
   4   2   1       5327.57       5981.85        58.60 o                         
   5   2   1      18772.94      17923.07       227.76 o                         
   6   2   1       1997.23       2179.13        32.53 o                         
   7   2   1       8605.65       8062.93       171.05 o                         
   8   2   1       2970.18       2765.23        88.00 o                         
   9   2   1       4142.34       4092.50       130.77 o                         
  10   2   1       6006.70       5929.87       114.58 o                         
  11   2   1        663.52        624.58        46.27 o                         
  12   2   1       7215.95       7583.75       152.94 o                         
  13   2   1       4157.22       4421.58       121.40 o                         
  14   2   1       1099.19       1055.19        95.79 o                         
  15   2   1       2847.98       2972.01       122.28 o                         
  16   2   1        143.11        133.78        96.61 o                         
  17   2   1        860.40       1010.28        96.08 o                         
 -17   3   1        284.47        345.20        75.37 o                         
 -16   3   1         85.14         73.50        74.67 o                         
 -15   3   1        521.19        558.52        89.15 o                         
 -14   3   1          0.69        -35.36        44.27 o                         
 -13   3   1        257.65        300.74        31.74 o                         
 -12   3   1         29.87         50.84        38.95 o                         
 -11   3   1        756.32        747.28        41.32 o                         
 -10   3   1        762.44        786.83        34.57 o                         
  -9   3   1       2389.81       2349.76        47.74 o                         
  -8   3   1       5502.55       5424.83        57.32 o                         
  -7   3   1        156.83        147.44        13.12 o                         
  -6   3   1        767.68        847.76        17.06 o                         
  -5   3   1          2.06         84.00        14.52 o                         
  -4   3   1       1371.40       1397.13        22.88 o                         
  -3   3   1        121.43        205.48        13.50 o                         
  -2   3   1      22771.41      23344.39       263.96 o                         
  -1   3   1      23871.40      23999.91       264.53 o                         
   0   3   1          3.92         40.22         8.18 o                         
   1   3   1       1448.92       1554.71        15.54 o                         
   2   3   1        314.52        451.82        17.79 o                         
   3   3   1       4077.14       3894.84        30.22 o                         
   4   3   1         19.58         55.86        14.06 o                         
   5   3   1       1559.66       1663.07        51.84 o                         
   6   3   1         71.88         79.06        21.41 o                         
   7   3   1        592.76        549.32         8.72 o                         
   8   3   1          4.17         47.51        29.20 o                         
   9   3   1       4263.29       4111.58        64.25 o                         
  10   3   1         92.81        113.43        37.75 o                         
  11   3   1         10.31        -22.67        33.75 o                         
  12   3   1        323.62        259.26        44.37 o                         
  13   3   1         10.81         33.15        44.37 o                         
  14   3   1        432.33        468.07        88.18 o                         
  15   3   1        154.51        104.39        66.90 o                         
  16   3   1        598.96        652.95        93.04 o                         
  17   3   1          5.00         19.83        74.86 o                         
 -17   4   1        355.88        418.02        79.29 o                         
 -16   4   1       3203.21       3164.10       123.61 o                         
 -15   4   1        327.49        391.90        89.63 o                         
 -14   4   1       6005.47       5934.29       103.68 o                         
 -13   4   1       2706.36       2544.18        79.47 o                         
 -12   4   1        169.09        125.75        41.02 o                         
 -11   4   1      11778.12      11559.88       193.39 o                         
 -10   4   1       2811.10       2916.16        65.86 o                         
  -9   4   1       4782.30       4460.21        57.64 o                         
  -8   4   1      20830.53      19457.09       415.50 o                         
  -7   4   1        212.59        190.38        14.71 o                         
  -6   4   1      13066.35      13161.70       134.11 o                         
  -5   4   1      44961.94      46720.43       904.68 o                         
  -4   4   1       9067.33       9387.19        84.26 o                         
  -3   4   1      93931.08     115156.18      4165.31 o                         
  -2   4   1        168.00        214.52        12.07 o                         
  -1   4   1      31356.22      29856.24       402.71 o                         
   0   4   1      21712.10      21396.61       239.33 o                         
   1   4   1       3618.43       4090.45        35.60 o                         
   2   4   1      44150.56      46908.44       866.11 o                         
   3   4   1      18721.32      18629.04       204.24 o                         
   4   4   1      55559.45      58256.92      1323.86 o                         
   5   4   1       6855.24       6695.42        73.52 o                         
   6   4   1         64.45         84.91        20.26 o                         
   7   4   1      15220.64      14682.11       224.58 o                         
   8   4   1      10895.46      10575.72       126.92 o                         
   9   4   1       1666.11       1644.69        44.80 o                         
  10   4   1      15281.82      14540.50       311.55 o                         
  11   4   1         26.57         16.40        38.46 o                         
  12   4   1       4638.75       4574.76       113.10 o                         
  13   4   1       4610.22       4617.72       126.69 o                         
  14   4   1        270.76        199.32        58.25 o                         
  15   4   1       5041.55       5163.67       165.05 o                         
  16   4   1        290.37        351.79        80.31 o                         
  17   4   1       1012.24       1080.48       110.75 o                         
 -16   5   1         13.57        -18.21        73.63 o                         
 -15   5   1       1700.93       1808.17       106.09 o                         
 -14   5   1       1599.27       1554.84        77.76 o                         
 -13   5   1        891.57        855.88        67.12 o                         
 -12   5   1       2674.34       2398.60        87.50 o                         
 -11   5   1       1152.53       1114.17        53.69 o                         
 -10   5   1       4088.56       3931.79        77.86 o                         
  -9   5   1       7382.52       7298.31        92.37 o                         
  -8   5   1       5505.52       5358.12        69.74 o                         
  -7   5   1      10109.42      10046.03       156.93 o                         
  -6   5   1       3210.05       3336.28        49.52 o                         
  -5   5   1      13615.05      13639.41       150.79 o                         
  -4   5   1       9183.60       8709.56        86.76 o                         
  -3   5   1       1721.34       1766.58        46.98 o                         
  -2   5   1      25480.90      24450.18       318.47 o                         
  -1   5   1        308.64        383.26        18.37 o                         
   0   5   1        688.21        771.52        21.42 o                         
   1   5   1      22045.62      22331.16       283.63 o                         
   2   5   1       1676.60       1590.93        22.91 o                         
   3   5   1      12702.59      11907.67       122.32 o                         
   4   5   1       4631.55       4487.19        52.22 o                         
   5   5   1       6184.24       6040.19        63.51 o                         
   6   5   1       8771.39       8926.65       139.57 o                         
   7   5   1       2306.34       2104.99        44.76 o                         
   8   5   1       2211.32       2401.44        36.11 o                         
   9   5   1      10843.72      10469.71       120.10 o                         
  10   5   1       3281.18       3080.08        62.99 o                         
  11   5   1       2903.40       2770.62        80.12 o                         
  12   5   1         39.99         31.23        46.38 o                         
  13   5   1        919.56        925.26        65.10 o                         
  14   5   1       1047.29       1125.34        74.96 o                         
  15   5   1         61.69         86.93        64.77 o                         
  16   5   1       2317.81       2375.92       112.49 o                         
 -16   6   1         48.83        205.52        67.83 o                         
 -15   6   1         15.07         58.86        62.17 o                         
 -14   6   1         15.57         -3.05        76.02 o                         
 -13   6   1       2081.25       2070.39        72.89 o                         
 -12   6   1       1543.61       1540.65        64.61 o                         
 -11   6   1       1038.63       1114.18       101.00 o                         
 -10   6   1          1.65         43.43        39.69 o                         
  -9   6   1        171.27        163.61        29.14 o                         
  -8   6   1        293.95        309.26        30.67 o                         
  -7   6   1       5998.77       5717.89       108.07 o                         
  -6   6   1      12224.85      11859.76       152.82 o                         
  -5   6   1        107.48        172.24        22.96 o                         
  -4   6   1       2253.88       2312.13        33.93 o                         
  -3   6   1        107.92        149.21        34.54 o                         
  -2   6   1       4457.43       4308.98        42.64 o                         
  -1   6   1       3938.08       3681.22        49.55 o                         
   0   6   1       5939.93       5616.17        54.30 o                         
   1   6   1       4405.44       4202.54        42.36 o                         
   2   6   1       4353.27       4538.71        46.02 o                         
   3   6   1       1549.23       1731.26        31.30 o                         
   4   6   1        311.00        331.40        26.18 o                         
   5   6   1      12147.02      11593.18       151.13 o                         
   6   6   1          3.55         26.62        25.04 o                         
   7   6   1       1671.50       1686.45        50.20 o                         
   8   6   1        161.49        179.67        51.45 o                         
   9   6   1         73.66        175.06        48.18 o                         
  10   6   1        828.67        808.33        39.06 o                         
  11   6   1       2061.27       2110.97        63.48 o                         
  12   6   1       1520.57       1484.01        68.63 o                         
  13   6   1        952.39        966.69        70.27 o                         
  14   6   1         47.76         46.08        68.06 o                         
  15   6   1         22.82         -8.22        65.64 o                         
  16   6   1        461.86        531.23        83.10 o                         
 -15   7   1       2098.88       2015.18       107.95 o                         
 -14   7   1       1959.18       1894.42        88.90 o                         
 -13   7   1       1013.05        930.14        60.24 o                         
 -12   7   1       8192.51       7977.24       227.00 o                         
 -11   7   1        111.02        209.79        41.53 o                         
 -10   7   1       5469.73       5268.90        71.32 o                         
  -9   7   1       6901.43       6892.01        90.22 o                         
  -8   7   1         10.90         28.91        38.24 o                         
  -7   7   1      25827.90      25516.93       437.70 o                         
  -6   7   1        338.56        364.01        41.73 o                         
  -5   7   1      15253.66      14462.93       206.59 o                         
  -4   7   1       5415.65       5258.19        61.56 o                         
  -3   7   1        862.25        860.40        28.83 o                         
  -2   7   1       9541.41       9434.35       107.43 o                         
  -1   7   1      19267.17      18746.14       240.63 o                         
   0   7   1      23432.90      23285.09       326.25 o                         
   1   7   1      16259.51      16259.39       208.26 o                         
   2   7   1       1753.85       1753.72        30.11 o                         
   3   7   1       8148.90       7823.38        91.60 o                         
   4   7   1      11370.84      10988.66       158.70 o                         
   5   7   1        346.33        387.11        26.35 o                         
   6   7   1      23194.28      22633.53       360.62 o                         
   7   7   1        664.21        645.45        50.50 o                         
   8   7   1      11101.93      11239.34       194.14 o                         
   9   7   1       3309.59       3237.53        97.55 o                         
  10   7   1         24.05         43.93        25.42 o                         
  11   7   1       7532.40       7258.30       161.93 o                         
  12   7   1       1606.81       1724.56        78.29 o                         
  13   7   1       1771.53       1928.01        96.44 o                         
  14   7   1       2548.93       2467.42       106.36 o                         
  15   7   1         26.27         26.51        77.21 o                         
 -15   8   1        296.52        244.49        78.07 o                         
 -14   8   1        103.71        207.21       117.45 o                         
 -13   8   1       1623.19       1643.86        73.26 o                         
 -12   8   1         52.17         86.62        52.91 o                         
 -11   8   1       1628.83       1544.15        76.62 o                         
 -10   8   1        442.12        427.65        30.22 o                         
  -9   8   1        555.77        435.16        39.73 o                         
  -8   8   1       1982.75       1924.20        71.11 o                         
  -7   8   1       1419.82       1339.11        44.70 o                         
  -6   8   1       3664.99       3502.41        62.33 o                         
  -5   8   1        408.10        378.79        32.85 o                         
  -4   8   1       1434.56       1364.87        36.33 o                         
  -3   8   1       2042.77       2087.42        37.59 o                         
  -2   8   1       1906.06       1978.39        39.38 o                         
  -1   8   1       3006.83       3144.53        49.40 o                         
   0   8   1       6366.43       6287.85        80.00 o                         
   1   8   1       1986.60       2004.81        43.74 o                         
   2   8   1       4787.67       4939.03        74.03 o                         
   3   8   1        159.64        154.50        29.75 o                         
   4   8   1         43.61         38.50        47.70 o                         
   5   8   1       7633.84       7387.53       115.79 o                         
   6   8   1        128.46        118.67        38.25 o                         
   7   8   1       6348.44       6126.65       163.53 o                         
   8   8   1         54.53         82.72        44.32 o                         
   9   8   1       1006.05        859.17        86.34 o                         
  10   8   1        466.21        412.81        51.11 o                         
  11   8   1        437.89        487.53        57.04 o                         
  12   8   1       1643.86       1647.78        81.29 o                         
  13   8   1        511.46        607.29        71.01 o                         
  14   8   1       1123.09       1125.29        98.63 o                         
 -14   9   1          0.26         11.41       114.96 o                         
 -13   9   1        546.58        651.78        80.63 o                         
 -12   9   1         19.47        141.53       110.61 o                         
 -11   9   1        562.03        479.22        63.71 o                         
 -10   9   1       1660.14       1805.32        64.54 o                         
  -9   9   1       1458.96       1413.21        51.66 o                         
  -8   9   1       2868.35       3014.46        71.11 o                         
  -7   9   1        615.21        678.04        49.09 o                         
  -6   9   1          2.29         75.92        39.95 o                         
  -5   9   1         36.86         91.46        33.19 o                         
  -4   9   1       5176.57       5022.37        95.67 o                         
  -3   9   1        222.51        233.03        35.20 o                         
  -2   9   1       6685.22       6677.45       106.04 o                         
  -1   9   1        291.80        312.41        29.68 o                         
   0   9   1        109.99        162.94        25.27 o                         
   1   9   1       1556.15       1577.54        37.99 o                         
   2   9   1       1847.25       1927.60        42.63 o                         
   3   9   1       5005.28       4813.86        72.27 o                         
   4   9   1       1022.14       1071.68        64.05 o                         
   5   9   1        835.88        891.91        37.61 o                         
   6   9   1        627.46        632.71        36.72 o                         
   7   9   1       1378.36       1390.10        55.56 o                         
   8   9   1        546.33        576.37        49.67 o                         
   9   9   1       4208.92       4275.79       193.69 o                         
  10   9   1        185.12        169.73        29.96 o                         
  11   9   1        532.40        612.82        76.94 o                         
  12   9   1        183.79        101.61        70.66 o                         
  13   9   1          0.19         23.19        67.96 o                         
  14   9   1       1090.50       1112.56       125.99 o                         
 -13  10   1        960.92        841.64        80.12 o                         
 -12  10   1          0.54         40.92        85.39 o                         
 -11  10   1       2534.35       2542.98       113.35 o                         
 -10  10   1       2270.31       2242.45        81.81 o                         
  -9  10   1       3021.86       3044.85        67.36 o                         
  -8  10   1       2730.02       2612.44        69.98 o                         
  -7  10   1         20.41         59.13        35.50 o                         
  -6  10   1       1785.95       1637.19        66.47 o                         
  -5  10   1       6432.92       6244.53       108.13 o                         
  -4  10   1        875.50        887.43        64.31 o                         
  -3  10   1      11118.28      11509.95       198.34 o                         
  -2  10   1        173.88        150.97        45.87 o                         
  -1  10   1       5122.44       5391.78        90.45 o                         
   0  10   1       2219.82       2283.18        54.11 o                         
   1  10   1        105.77        235.85        46.81 o                         
   2  10   1      10216.26      10330.17       155.64 o                         
   3  10   1       1892.05       1988.98        51.54 o                         
   4  10   1       6413.08       6335.60       102.98 o                         
   5  10   1       3396.66       3312.90        80.85 o                         
   6  10   1        123.83        140.04        36.24 o                         
   7  10   1       2638.79       2428.24        80.36 o                         
   8  10   1       3328.96       3284.36        94.76 o                         
   9  10   1       1255.02       1149.22        87.98 o                         
  10  10   1       3404.85       3357.98       110.58 o                         
  11  10   1          4.83         -5.63        68.78 o                         
  12  10   1       1523.98       1376.80        99.29 o                         
  13  10   1        754.77        768.71       185.59 o                         
 -12  11   1        237.22        180.97        68.13 o                         
 -11  11   1        434.62        369.17        71.77 o                         
 -10  11   1        369.63        404.29        49.92 o                         
  -9  11   1        438.81        581.79        69.24 o                         
  -8  11   1         96.52        124.69        44.42 o                         
  -7  11   1        504.25        419.54        44.32 o                         
  -6  11   1         10.07         94.58        51.89 o                         
  -5  11   1          0.01        -35.53        39.46 o                         
  -4  11   1       2122.41       2192.90        69.88 o                         
  -3  11   1        145.83        124.19        36.28 o                         
  -2  11   1        834.60        956.23        43.21 o                         
  -1  11   1         25.00         42.00        36.35 o                         
   0  11   1        107.63        100.13        36.58 o                         
   1  11   1        195.54        243.51        39.45 o                         
   2  11   1        516.52        469.15        74.56 o                         
   3  11   1       2945.65       2961.65        73.90 o                         
   4  11   1        104.06        128.67        37.40 o                         
   5  11   1       1573.81       1508.83        58.65 o                         
   6  11   1         26.80         10.28        39.12 o                         
   7  11   1         73.95         64.92        43.38 o                         
   8  11   1        154.31         39.42        88.00 o                         
   9  11   1        674.04        760.97        91.00 o                         
  10  11   1        694.99        646.99        81.06 o                         
  11  11   1        382.40        319.37        71.18 o                         
 -10  12   1         66.82        125.76        61.92 o                         
  -9  12   1         32.73         65.81        95.00 o                         
  -8  12   1        943.89       1000.34        67.37 o                         
  -7  12   1         36.97        105.26        55.69 o                         
  -6  12   1       2406.26       2537.84        82.15 o                         
  -5  12   1        276.56        225.61        53.49 o                         
  -4  12   1       1030.89       1083.51        51.78 o                         
  -3  12   1        385.56        423.43        62.82 o                         
  -2  12   1        285.05        359.26        46.72 o                         
  -1  12   1        743.65        953.75        69.78 o                         
   0  12   1       2374.86       2576.39        84.37 o                         
   1  12   1       1003.57       1102.89        52.22 o                         
   2  12   1        552.81        621.91        46.04 o                         
   3  12   1        198.06        140.56        57.70 o                         
   4  12   1        198.51        171.33        46.65 o                         
   5  12   1       1538.47       1693.78        62.97 o                         
   6  12   1         75.28         44.66        55.47 o                         
   7  12   1       1710.52       1845.96        71.43 o                         
   8  12   1         38.65         77.42        74.69 o                         
   9  12   1          6.37        -66.54        70.58 o                         
  10  12   1        719.38        674.97        76.37 o                         
  -8  13   1         32.94        -47.91        59.68 o                         
  -7  13   1       1687.76       1835.32        76.96 o                         
  -6  13   1        258.13        126.05        71.55 o                         
  -5  13   1       1838.43       2074.55        76.10 o                         
  -4  13   1        316.31        342.38        48.26 o                         
  -3  13   1        103.60        -23.41        65.52 o                         
  -2  13   1       1699.21       1816.74        72.75 o                         
  -1  13   1       1018.00       1204.91        79.87 o                         
   0  13   1        702.54        938.13       171.72 o                         
   1  13   1       2158.45       2359.89        75.74 o                         
   2  13   1         92.64        211.09        82.44 o                         
   3  13   1        962.99       1019.20        76.57 o                         
   4  13   1       1332.85       1405.53        91.58 o                         
   5  13   1        150.08        129.58        50.48 o                         
   6  13   1       2420.47       2482.55        86.33 o                         
   7  13   1         32.10         70.05        53.37 o                         
   8  13   1       1048.71       1050.96        90.92 o                         
  -6  14   1         58.95        204.04        61.98 o                         
  -5  14   1         28.07         -7.30        64.46 o                         
  -4  14   1         15.99         25.85        63.60 o                         
  -3  14   1          1.71        114.63        54.69 o                         
  -2  14   1         85.35         92.72        70.17 o                         
  -1  14   1         22.28         10.73        54.23 o                         
   0  14   1        294.06        259.01        70.94 o                         
   1  14   1        365.85        441.94        60.54 o                         
   2  14   1          0.75         45.89        78.83 o                         
   3  14   1         12.59          4.80        70.43 o                         
   4  14   1          1.37         31.64        51.86 o                         
   5  14   1         33.29         98.63        92.46 o                         
   6  14   1          0.69        -32.88        55.52 o                         
 -17   0   2       2973.40       3201.15       146.48 o                         
 -16   0   2       1309.81       1085.20       129.14 o                         
 -15   0   2         34.84        -54.85       148.56 o                         
 -14   0   2       6607.19       7259.74       286.16 o                         
 -13   0   2       2858.64       3183.38       151.99 o                         
 -11   0   2      13152.36      13821.35       213.17 o                         
 -10   0   2       1631.22       1715.25       117.02 o                         
  -9   0   2       6589.13       7202.71       293.81 o                         
  -8   0   2      40989.19      43391.08      1160.92 o                         
  -7   0   2      26414.04      28368.11      1324.27 o                         
  -6   0   2      72016.09      83860.10      3425.92 o                         
  -5   0   2        456.58        666.30        24.57 o                         
  -4   0   2      33384.49      34535.88       698.91 o                         
  -3   0   2       1488.96       1513.10        27.20 o                         
  -2   0   2       3207.81       4137.06        63.31 o                         
  -1   0   2     145057.11     170008.83      8987.03 o                         
   0   0   2       7524.53       8390.04        71.43 o                         
   1   0   2      61084.34      81095.14      2023.67 o                         
   2   0   2      14165.97      15348.88       285.78 o                         
   3   0   2       1821.45       2214.72        20.16 o                         
   4   0   2       6724.86       6279.89        73.29 o                         
   5   0   2      14012.00      13003.44       207.36 o                         
   6   0   2      13880.05      13887.65       332.67 o                         
   7   0   2      39302.56      40431.68      1141.74 o                         
   8   0   2       4002.89       4150.19       112.68 o                         
   9   0   2       6216.16       6808.10       182.62 o                         
  10   0   2      13542.12      14362.46       430.38 o                         
  11   0   2       1400.68       1449.75        98.97 o                         
  12   0   2      18120.56      19607.90       767.05 o                         
  13   0   2        234.58        317.93       103.54 o                         
  14   0   2       7176.63       7702.92       495.97 o                         
  15   0   2        735.82        839.27       128.91 o                         
  16   0   2         12.15        -56.45       119.54 o                         
  17   0   2       3525.25       3823.12       264.21 o                         
 -17   1   2         73.72        105.90        88.70 o                         
 -16   1   2        246.07        226.54        64.87 o                         
 -15   1   2        133.34         50.60        71.45 o                         
 -14   1   2       1395.22       1458.23        68.34 o                         
 -13   1   2       6766.08       7070.77       203.88 o                         
 -12   1   2       1090.64       1174.41        41.03 o                         
 -11   1   2       2065.98       2168.76        83.80 o                         
 -10   1   2       2446.53       2698.37        69.32 o                         
  -9   1   2        322.52        311.26        24.99 o                         
  -8   1   2        769.84        848.65        20.90 o                         
  -7   1   2      30931.21      30436.15       458.22 o                         
  -6   1   2       2383.30       2306.84        58.67 o                         
  -5   1   2      23620.32      23237.03       505.72 o                         
  -4   1   2       1735.65       1623.00        20.30 o                         
  -3   1   2       7830.52       7862.31        58.53 o                         
  -2   1   2      24962.08      31018.94       517.27 o                         
  -1   1   2       4350.23       4367.98        19.29 o                         
   0   1   2      29857.29      38045.53       485.98 o                         
   1   1   2       7467.52       7746.76        54.23 o                         
   2   1   2      15699.27      16325.66       177.27 o                         
   3   1   2       2783.31       2752.92        18.15 o                         
   4   1   2      19088.93      18715.68       233.34 o                         
   5   1   2       8795.61       8923.10       102.54 o                         
   6   1   2      10801.26      10823.02       222.18 o                         
   7   1   2      10094.40      10165.12       182.66 o                         
   8   1   2       5771.41       6109.27        90.65 o                         
   9   1   2        151.41        169.35        37.11 o                         
  10   1   2         39.99         66.75        12.09 o                         
  11   1   2       4977.44       5523.09       169.46 o                         
  12   1   2         18.47         28.99        57.85 o                         
  13   1   2       5043.93       5550.91       167.11 o                         
  14   1   2         18.63        266.38       270.50 o                         
  15   1   2        101.62        115.57        87.88 o                         
  16   1   2        248.71        244.33       140.34 o                         
  17   1   2         84.38        294.61        92.85 o                         
 -17   2   2       1176.93       1110.68        96.64 o                         
 -16   2   2       1592.70       1715.38        87.75 o                         
 -15   2   2        617.73        737.59        73.58 o                         
 -14   2   2       2211.43       2455.47        83.51 o                         
 -13   2   2          8.69          0.87        31.33 o                         
 -12   2   2         89.00         94.48        22.66 o                         
 -11   2   2       5218.12       4986.16        61.96 o                         
 -10   2   2       1285.45       1259.67        26.55 o                         
  -9   2   2      29825.16      28341.20       712.31 o                         
  -8   2   2        229.87        319.22        28.33 o                         
  -7   2   2       2405.90       2359.08        30.78 o                         
  -6   2   2       6578.88       6549.23        57.71 o                         
  -5   2   2       4028.12       3743.13        28.15 o                         
  -4   2   2      21710.96      21721.84       412.40 o                         
  -3   2   2      59791.58      74444.23      1645.19 o                         
  -2   2   2      66288.68      86527.83      2100.97 o                         
  -1   2   2       6684.13       7251.45        50.18 o                         
   0   2   2         41.12         73.91        13.06 o                         
   1   2   2        514.39        518.41        11.63 o                         
   2   2   2      52678.05      64857.81      1636.87 o                         
   3   2   2       4666.11       4601.14        61.68 o                         
   4   2   2      34592.68      33927.05       788.30 o                         
   5   2   2        241.10        309.75        19.57 o                         
   6   2   2        476.02        577.86        31.58 o                         
   7   2   2       2660.85       2396.08        45.07 o                         
   8   2   2       8104.05       7669.12       137.26 o                         
   9   2   2      18589.52      18370.35       467.20 o                         
  10   2   2       2800.09       2830.53        68.55 o                         
  11   2   2       1713.64       1763.31        70.97 o                         
  12   2   2       1234.27       1369.97        41.66 o                         
  13   2   2        256.88        260.31        56.52 o                         
  14   2   2        375.09        444.40        72.67 o                         
  15   2   2       3162.80       3680.07       135.31 o                         
  16   2   2        376.11        419.76        89.56 o                         
  17   2   2       1151.18       1165.83       114.09 o                         
 -17   3   2       1599.27       1600.39        96.01 o                         
 -16   3   2       1554.71       1662.91       101.33 o                         
 -15   3   2       7834.34       7933.03       219.57 o                         
 -14   3   2        521.96        612.77        59.25 o                         
 -13   3   2       4024.25       3922.97        67.70 o                         
 -12   3   2       7359.44       7363.48        97.46 o                         
 -11   3   2       1082.97       1063.73        46.44 o                         
 -10   3   2      29202.56      27864.78       537.58 o                         
  -9   3   2        534.87        601.09        22.42 o                         
  -8   3   2      35665.80      33338.58       559.26 o                         
  -7   3   2       7879.18       7871.34       125.89 o                         
  -6   3   2          0.72         52.85        24.48 o                         
  -5   3   2      34085.32      34981.27       679.65 o                         
  -4   3   2      30271.26      29941.80       364.39 o                         
  -3   3   2      48429.13      50338.12      1453.11 o                         
  -2   3   2      36485.09      41184.39      1023.77 o                         
  -1   3   2       3069.32       3575.33        23.86 o                         
   0   3   2       2123.37       2102.75        17.20 o                         
   1   3   2      10194.62       9487.58        99.30 o                         
   2   3   2       2010.52       2317.17        21.98 o                         
   3   3   2     100877.15     123075.90      4614.33 o                         
   4   3   2        122.46        268.08        23.92 o                         
   5   3   2      24375.81      24926.28       414.79 o                         
   6   3   2      11066.00      11570.67       151.86 o                         
   7   3   2         46.33         64.74        22.78 o                         
   8   3   2      26971.63      26172.43       510.64 o                         
   9   3   2       7535.27       7218.31       109.08 o                         
  10   3   2      14780.88      14296.83       223.79 o                         
  11   3   2       5432.45       5418.79       113.79 o                         
  12   3   2        262.11        297.83        46.31 o                         
  13   3   2       3421.58       3484.66       112.43 o                         
  14   3   2       4613.41       4856.70       159.48 o                         
  15   3   2       1857.10       1832.08       113.17 o                         
  16   3   2       3602.30       3798.00       153.65 o                         
  17   3   2         32.27         18.43       106.42 o                         
 -17   4   2        158.82        218.96        72.30 o                         
 -16   4   2        635.15        594.33        73.40 o                         
 -15   4   2        194.55        166.80        60.55 o                         
 -14   4   2        535.35        425.62        53.18 o                         
 -13   4   2         17.68        -28.95        48.28 o                         
 -12   4   2          3.24         11.42        38.19 o                         
 -11   4   2       2055.72       1871.02        58.44 o                         
 -10   4   2          9.92        -13.60        41.37 o                         
  -9   4   2       4579.58       4352.53        67.35 o                         
  -8   4   2        383.15        352.67        15.78 o                         
  -7   4   2        362.67        419.80        26.39 o                         
  -6   4   2        404.29        582.94        21.83 o                         
  -5   4   2       3238.57       3140.44        30.15 o                         
  -4   4   2       2922.58       2950.04        58.55 o                         
  -3   4   2       4794.58       4716.40        39.91 o                         
  -2   4   2       2694.43       2317.57        24.01 o                         
  -1   4   2        418.07        418.26        11.24 o                         
   0   4   2       1588.49       1679.73        17.47 o                         
   1   4   2       2591.90       2504.51        21.67 o                         
   2   4   2       5357.66       5102.79        40.39 o                         
   3   4   2       1794.73       1837.77        24.81 o                         
   4   4   2       5477.49       5372.05        52.39 o                         
   5   4   2        734.42        647.17        23.84 o                         
   6   4   2          2.84         35.11        20.79 o                         
   7   4   2         34.88        112.99        30.13 o                         
   8   4   2        936.72        895.66        15.67 o                         
   9   4   2       4640.71       4520.35        95.11 o                         
  10   4   2         84.16         79.19        36.92 o                         
  11   4   2       1880.11       1712.79        75.25 o                         
  12   4   2         12.04         -9.30        49.19 o                         
  13   4   2          1.42        -38.39        51.46 o                         
  14   4   2        111.58         93.69        59.48 o                         
  15   4   2        569.99        579.71        77.00 o                         
  16   4   2        313.10        451.56        84.17 o                         
 -16   5   2        439.80        526.37        74.04 o                         
 -15   5   2       1486.89       1418.21        60.31 o                         
 -14   5   2         93.84         87.57        51.64 o                         
 -13   5   2       5266.49       5029.33       106.01 o                         
 -12   5   2       3088.50       3040.87        75.67 o                         
 -11   5   2       4063.73       3896.21        42.73 o                         
 -10   5   2       2681.15       2695.55        64.00 o                         
  -9   5   2         71.16         88.28        15.92 o                         
  -8   5   2       1612.78       1683.60        29.43 o                         
  -7   5   2      12820.48      12746.08       159.07 o                         
  -6   5   2       6663.69       6339.80        62.63 o                         
  -5   5   2      22784.75      22697.78       311.00 o                         
  -4   5   2       1226.99       1211.02        29.19 o                         
  -3   5   2       1496.62       1576.32        20.41 o                         
  -2   5   2       4748.51       4375.98        39.17 o                         
  -1   5   2       2978.41       2984.34        29.80 o                         
   0   5   2      36793.79      35151.91       557.76 o                         
   1   5   2       3650.68       3517.62        61.03 o                         
   2   5   2       6381.72       6431.01        63.27 o                         
   3   5   2       4158.84       4066.44        39.31 o                         
   4   5   2       8501.38       8142.92        79.98 o                         
   5   5   2       7862.17       7567.01        92.55 o                         
   6   5   2      26374.41      25754.29       478.67 o                         
   7   5   2       2306.32       2233.54        53.38 o                         
   8   5   2       5182.33       5049.04        93.87 o                         
   9   5   2        716.58        692.98        39.19 o                         
  10   5   2        516.89        564.44        39.08 o                         
  11   5   2       6422.69       6320.53       116.47 o                         
  12   5   2         32.14        -70.90        48.58 o                         
  13   5   2       5547.64       5359.09       137.46 o                         
  14   5   2        461.51        508.08        74.27 o                         
  15   5   2        270.92        371.51        80.51 o                         
  16   5   2        833.63        856.33        79.99 o                         
 -16   6   2       1035.30       1019.56        85.39 o                         
 -15   6   2         13.50         -6.81        62.20 o                         
 -14   6   2       3627.35       3485.62       103.92 o                         
 -13   6   2       1918.82       1754.18        77.87 o                         
 -12   6   2       5749.74       5387.25       106.53 o                         
 -11   6   2       4020.88       3723.40        93.49 o                         
 -10   6   2         96.85        116.93        18.70 o                         
  -9   6   2       6153.76       6163.09        77.67 o                         
  -8   6   2       7709.74       7795.89       116.50 o                         
  -7   6   2       4203.30       4203.23        72.00 o                         
  -6   6   2      30402.64      29131.23       494.12 o                         
  -5   6   2        740.06        702.17        39.95 o                         
  -4   6   2      10005.55       9394.15       108.39 o                         
  -3   6   2      11784.03      11936.73       151.82 o                         
  -2   6   2        727.17        788.79        25.67 o                         
  -1   6   2      43156.14      42458.63       782.76 o                         
   0   6   2       5186.22       4992.23        70.83 o                         
   1   6   2      29859.81      29445.91       439.83 o                         
   2   6   2       9889.71      10042.46       125.85 o                         
   3   6   2        309.05        341.38        19.93 o                         
   4   6   2      11212.57      10846.86       125.87 o                         
   5   6   2      11211.89      10845.39       249.70 o                         
   6   6   2       7957.35       7872.48       139.99 o                         
   7   6   2      14331.50      13934.95       222.64 o                         
   8   6   2        204.32        198.20        39.62 o                         
   9   6   2       5238.16       5276.69       110.64 o                         
  10   6   2       2306.01       2331.76        79.30 o                         
  11   6   2        514.68        462.83        46.47 o                         
  12   6   2       7239.84       6927.97       146.78 o                         
  13   6   2         34.24         92.38        63.88 o                         
  14   6   2       2305.14       2331.81       112.10 o                         
  15   6   2       1158.66       1269.12       125.83 o                         
  16   6   2         74.14         55.10        74.46 o                         
 -15   7   2        199.30        251.13        61.71 o                         
 -14   7   2         51.31         36.03        64.07 o                         
 -13   7   2         44.38         13.67        55.54 o                         
 -12   7   2        234.91        256.77        51.19 o                         
 -11   7   2        216.01        159.52        29.94 o                         
 -10   7   2          3.98         48.78        48.76 o                         
  -9   7   2        482.31        511.84        26.91 o                         
  -8   7   2        181.12        169.17        30.89 o                         
  -7   7   2        941.94        998.19        46.19 o                         
  -6   7   2        121.98        142.21        23.36 o                         
  -5   7   2         23.95         72.31        32.69 o                         
  -4   7   2        226.58        275.99        20.74 o                         
  -3   7   2         96.58        125.17        23.92 o                         
  -2   7   2        392.51        434.05        20.43 o                         
  -1   7   2       1677.62       1652.11        35.09 o                         
   0   7   2       1883.68       1827.10        32.80 o                         
   1   7   2        406.41        412.36        25.78 o                         
   2   7   2          8.85         27.61        37.39 o                         
   3   7   2         38.00         74.84        24.68 o                         
   4   7   2          1.62         65.92        23.52 o                         
   5   7   2         10.48         54.28        30.85 o                         
   6   7   2        669.44        621.30        32.69 o                         
   7   7   2       2250.69       2097.13        55.10 o                         
   8   7   2         35.09         49.44        36.05 o                         
   9   7   2        250.01        253.70        48.04 o                         
  10   7   2          8.80          6.58        15.97 o                         
  11   7   2          4.50         44.18        51.29 o                         
  12   7   2         13.68         26.03        54.06 o                         
  13   7   2        304.82        423.48        64.92 o                         
  14   7   2        142.49        141.13        74.35 o                         
  15   7   2        142.99        108.95        98.14 o                         
 -15   8   2        431.78        565.60        74.74 o                         
 -14   8   2       1787.20       1918.68        82.70 o                         
 -13   8   2        115.59         66.34        60.26 o                         
 -12   8   2        444.28        490.66        62.23 o                         
 -11   8   2       3836.46       3746.74        63.78 o                         
 -10   8   2         63.73         98.39        37.74 o                         
  -9   8   2       6626.81       6427.61       103.62 o                         
  -8   8   2       3321.83       3233.01        75.91 o                         
  -7   8   2       4696.89       4419.62        81.58 o                         
  -6   8   2       2050.55       2007.90        41.43 o                         
  -5   8   2       1824.28       1715.99        37.40 o                         
  -4   8   2      10518.85       9910.63       123.07 o                         
  -3   8   2       6069.29       6005.25        87.95 o                         
  -2   8   2       3789.52       3756.93        55.12 o                         
  -1   8   2      13636.65      13559.06       170.58 o                         
   0   8   2        277.32        312.04        28.69 o                         
   1   8   2       4551.18       4572.60        64.17 o                         
   2   8   2      14389.90      14061.19       192.36 o                         
   3   8   2         28.43         49.97        24.57 o                         
   4   8   2      11717.45      11370.96       171.03 o                         
   5   8   2       1033.85        936.80        42.29 o                         
   6   8   2        895.80        968.46        36.85 o                         
   7   8   2       7372.69       7016.73       124.94 o                         
   8   8   2        247.39        214.94        56.49 o                         
   9   8   2       4919.81       4760.48       168.79 o                         
  10   8   2       3263.60       3449.51        61.72 o                         
  11   8   2        728.43        801.86        65.36 o                         
  12   8   2       1193.88       1288.83        69.95 o                         
  13   8   2        709.81        560.33        99.89 o                         
  14   8   2        898.57       1162.17       170.61 o                         
 -14   9   2         98.28         68.16        57.79 o                         
 -13   9   2       1764.68       1782.13       100.96 o                         
 -12   9   2        982.90        939.49        73.48 o                         
 -11   9   2        168.95         55.96        57.84 o                         
 -10   9   2       5384.58       5309.86        90.31 o                         
  -9   9   2         22.16         19.69        38.29 o                         
  -8   9   2       2577.59       2472.42        58.24 o                         
  -7   9   2       2192.04       2215.54        51.52 o                         
  -6   9   2          1.28         39.62        28.53 o                         
  -5   9   2       4849.94       4805.24        77.23 o                         
  -4   9   2        986.01        894.91        37.29 o                         
  -3   9   2       3556.67       3511.33        70.55 o                         
  -2   9   2       6337.77       6321.48       102.32 o                         
  -1   9   2        549.38        659.72        32.91 o                         
   0   9   2       2894.16       3002.73        62.94 o                         
   1   9   2       7605.77       7729.91       112.52 o                         
   2   9   2       2361.93       2411.77        48.15 o                         
   3   9   2       7779.08       7627.82       106.22 o                         
   4   9   2        709.73        686.86        35.33 o                         
   5   9   2       6423.61       6425.83       127.89 o                         
   6   9   2       1452.77       1493.12        56.22 o                         
   7   9   2        482.73        402.92        43.56 o                         
   8   9   2       4842.33       4613.12       110.95 o                         
   9   9   2        300.85        328.93        59.04 o                         
  10   9   2       1665.91       1707.56        79.20 o                         
  11   9   2       1653.56       1563.87        82.25 o                         
  12   9   2        110.64        139.29       140.31 o                         
  13   9   2       1275.28       1177.51       103.80 o                         
 -13  10   2         85.25        141.33        64.46 o                         
 -12  10   2         54.07         35.76        57.30 o                         
 -11  10   2         48.25         91.09        70.58 o                         
 -10  10   2          2.38        -30.26        42.03 o                         
  -9  10   2        400.00        448.01        45.51 o                         
  -8  10   2         95.57         84.60        44.90 o                         
  -7  10   2         34.29         35.94        35.17 o                         
  -6  10   2         62.87        134.27        33.06 o                         
  -5  10   2        421.57        486.72        52.35 o                         
  -4  10   2        124.40        116.35        31.10 o                         
  -3  10   2        338.47        396.57        33.38 o                         
  -2  10   2        104.19        121.22        33.20 o                         
  -1  10   2          3.80         49.12        34.78 o                         
   0  10   2          4.13         48.75        38.89 o                         
   1  10   2         23.81         12.21        63.70 o                         
   2  10   2          4.11         41.26        36.55 o                         
   3  10   2          3.19         41.57        31.35 o                         
   4  10   2         23.29          7.95        31.87 o                         
   5  10   2        393.53        375.27        44.49 o                         
   6  10   2         39.44         82.22        39.00 o                         
   7  10   2        199.40        204.89        40.65 o                         
   8  10   2        103.34        135.86        50.18 o                         
   9  10   2         55.77         37.97        51.66 o                         
  10  10   2          6.12        139.54        58.68 o                         
  11  10   2        384.69        262.12        74.48 o                         
  12  10   2        131.08        283.55        92.26 o                         
 -12  11   2        841.65        737.32        75.32 o                         
 -11  11   2        842.47        865.05        79.24 o                         
 -10  11   2       1211.74       1243.81        64.33 o                         
  -9  11   2        194.17        234.38        41.69 o                         
  -8  11   2       1540.57       1601.40        89.90 o                         
  -7  11   2       1415.47       1329.02        54.08 o                         
  -6  11   2        209.82        128.15        46.69 o                         
  -5  11   2       3836.94       3884.69        79.36 o                         
  -4  11   2        736.64        862.08        44.58 o                         
  -3  11   2       2027.44       2049.36        66.27 o                         
  -2  11   2       2425.48       2570.53        73.01 o                         
  -1  11   2        111.86        208.87        35.78 o                         
   0  11   2       4394.75       4430.80        82.36 o                         
   1  11   2       1655.33       1758.20        52.39 o                         
   2  11   2        436.99        441.71        46.09 o                         
   3  11   2       5779.29       6055.65       142.29 o                         
   4  11   2         54.92         -2.72        40.97 o                         
   5  11   2       2951.53       2886.79        77.12 o                         
   6  11   2       2835.94       2795.25        99.60 o                         
   7  11   2        319.58        379.46        55.01 o                         
   8  11   2       1902.10       1926.54        92.52 o                         
   9  11   2        438.40        486.21        85.16 o                         
  10  11   2        778.66        834.14        86.93 o                         
  11  11   2       1475.85       1404.65       121.74 o                         
 -10  12   2         64.53         97.92        61.29 o                         
  -9  12   2        937.07       1033.05        56.53 o                         
  -8  12   2        442.10        427.28        57.28 o                         
  -7  12   2        308.79        343.46        48.73 o                         
  -6  12   2       1348.08       1330.92        58.63 o                         
  -5  12   2          3.23        -13.56        49.75 o                         
  -4  12   2        799.05        803.72        58.47 o                         
  -3  12   2       1780.90       1891.29        60.77 o                         
  -2  12   2        294.26        342.13        42.89 o                         
  -1  12   2       1542.90       1559.26        60.66 o                         
   0  12   2        190.53        207.65        62.78 o                         
   1  12   2       1093.38       1103.50        62.56 o                         
   2  12   2       1423.16       1513.53        56.59 o                         
   3  12   2        200.98        118.70        85.61 o                         
   4  12   2       1871.14       1913.59        88.09 o                         
   5  12   2        323.41        278.49        51.06 o                         
   6  12   2        549.54        590.53        96.28 o                         
   7  12   2        820.88        791.62        58.45 o                         
   8  12   2         41.18        165.18        78.55 o                         
   9  12   2       1322.60       1385.57        96.29 o                         
  10  12   2        110.03        258.00        97.36 o                         
  -8  13   2          9.48        -11.49        57.11 o                         
  -7  13   2        175.32        171.66        56.50 o                         
  -6  13   2         70.37         39.19        47.89 o                         
  -5  13   2        207.18        206.04        58.80 o                         
  -4  13   2          0.14         69.84        44.06 o                         
  -3  13   2         27.94        107.33        53.91 o                         
  -2  13   2         82.85        153.60        57.23 o                         
  -1  13   2         12.96         -2.34        46.97 o                         
   0  13   2        132.00        167.04        49.74 o                         
   1  13   2        196.28        307.69        47.80 o                         
   2  13   2          8.82        -93.08        63.60 o                         
   3  13   2        160.29        166.27        47.44 o                         
   4  13   2        137.95        117.80        48.15 o                         
   5  13   2        140.29        201.47        62.26 o                         
   6  13   2        120.95        127.45        56.68 o                         
   7  13   2          3.05         57.91        59.12 o                         
   8  13   2         43.89         69.94        64.09 o                         
  -6  14   2        888.19        983.63        78.60 o                         
  -5  14   2          0.24         10.19        51.55 o                         
  -4  14   2        690.40        673.05        99.30 o                         
  -3  14   2        468.67        469.71        61.79 o                         
  -2  14   2         35.97          2.42        49.46 o                         
  -1  14   2       1341.03       1601.82        72.64 o                         
   0  14   2        181.11        381.78        69.58 o                         
   1  14   2       1039.82       1250.07        67.93 o                         
   2  14   2        715.64        839.67        66.25 o                         
   3  14   2         32.68        -68.61        73.19 o                         
   4  14   2        803.95        875.58        65.43 o                         
   5  14   2        429.46        486.21        67.19 o                         
 -17   1   3         44.17         89.58        70.62 o                         
 -16   1   3       3609.76       3870.07       130.83 o                         
 -15   1   3       2141.22       2215.03       109.01 o                         
 -14   1   3       1368.36       1501.53        65.64 o                         
 -13   1   3       8490.65       8416.35       168.81 o                         
 -12   1   3        240.35        309.57        31.65 o                         
 -11   1   3      17872.17      18832.75       477.82 o                         
 -10   1   3       8106.14       8539.27       133.56 o                         
  -9   1   3       1255.61       1341.65        23.95 o                         
  -8   1   3      28108.93      27677.57       851.49 o                         
  -7   1   3       5454.43       5661.56        65.99 o                         
  -6   1   3      18726.38      18064.88       244.24 o                         
  -5   1   3      27080.58      26724.14       314.63 o                         
  -4   1   3         97.97        136.05        10.31 o                         
  -3   1   3      10083.73      10077.69       107.34 o                         
  -2   1   3      18125.69      18005.82       380.95 o                         
  -1   1   3      10348.59      11316.53       160.46 o                         
   0   1   3      70360.95      91065.21      2073.91 o                         
   1   1   3        558.64        698.67        11.88 o                         
   2   1   3      22188.40      22671.32       234.27 o                         
   3   1   3      12930.22      13100.62       145.54 o                         
   4   1   3       4658.73       4648.64        68.55 o                         
   5   1   3      38951.43      38006.95       868.95 o                         
   6   1   3       6415.12       6285.87       110.54 o                         
   7   1   3      21047.19      21119.44       645.97 o                         
   8   1   3      14634.68      14897.81       334.99 o                         
   9   1   3        308.86        345.55        28.56 o                         
  10   1   3      14931.76      16418.01       331.88 o                         
  11   1   3       4764.43       5177.42       137.45 o                         
  12   1   3       2526.45       2760.17       106.33 o                         
  13   1   3       7148.17       7597.07       343.36 o                         
  14   1   3         78.30        136.61        75.13 o                         
  15   1   3       2964.72       3312.37       207.19 o                         
  16   1   3       1432.13       1802.43       159.08 o                         
  17   1   3        382.72        381.06        95.58 o                         
 -17   2   3       1945.01       1933.42       107.92 o                         
 -16   2   3         71.31         65.18        66.92 o                         
 -15   2   3       1209.62       1078.07        90.13 o                         
 -14   2   3       5356.89       5382.24       125.31 o                         
 -13   2   3        311.34        292.24        25.20 o                         
 -12   2   3       7193.48       7110.02       104.43 o                         
 -11   2   3       2342.92       2235.08        39.19 o                         
 -10   2   3       2584.41       2495.63        60.80 o                         
  -9   2   3      15356.98      14262.47       249.30 o                         
  -8   2   3       3525.94       3409.50        42.75 o                         
  -7   2   3      12568.58      12199.96       161.91 o                         
  -6   2   3      19883.00      19643.42       233.46 o                         
  -5   2   3       7106.84       7025.09        97.10 o                         
  -4   2   3      15837.19      16230.94       180.88 o                         
  -3   2   3      10533.38      11279.95       130.08 o                         
  -2   2   3      18902.53      18998.46       317.44 o                         
  -1   2   3      26651.62      30452.70       716.55 o                         
   0   2   3        708.56        682.68         7.40 o                         
   1   2   3      40206.07      48834.00       850.98 o                         
   2   2   3        932.75        967.96        16.64 o                         
   3   2   3       8471.08       9163.40       123.74 o                         
   4   2   3      30954.31      33010.22      1245.05 o                         
   5   2   3        152.15        193.80        11.01 o                         
   6   2   3      19154.71      18857.93       288.87 o                         
   7   2   3       5384.18       5272.19        72.99 o                         
   8   2   3       6280.96       6300.35       228.28 o                         
   9   2   3       8552.54       8097.91       214.47 o                         
  10   2   3        288.38        288.89        20.68 o                         
  11   2   3       6180.57       6282.52        89.92 o                         
  12   2   3       4059.62       4514.41       134.87 o                         
  13   2   3       1054.23       1052.82       111.88 o                         
  14   2   3       3281.95       3433.70       116.73 o                         
  15   2   3        396.28        368.76        91.45 o                         
  16   2   3       1207.90       1288.79       100.55 o                         
  17   2   3        740.91        803.52       130.61 o                         
 -17   3   3          0.33         68.28        88.50 o                         
 -16   3   3        248.71        317.38        64.28 o                         
 -15   3   3          0.77        136.68        55.62 o                         
 -14   3   3         71.49        145.93        42.79 o                         
 -13   3   3        158.90        151.60        29.31 o                         
 -12   3   3        130.38         88.09        26.55 o                         
 -11   3   3        277.74        312.31        26.80 o                         
 -10   3   3       1034.56       1017.42        36.46 o                         
  -9   3   3       1815.83       1789.35        39.53 o                         
  -8   3   3        103.57        112.64        21.87 o                         
  -7   3   3          3.07         13.81        13.10 o                         
  -6   3   3       1605.05       1696.97        21.96 o                         
  -5   3   3         29.21         90.07        11.98 o                         
  -4   3   3        307.00        336.29        15.62 o                         
  -3   3   3       3726.63       3487.72        35.41 o                         
  -2   3   3       1442.89       1446.59        15.51 o                         
  -1   3   3        992.58       1068.26        11.03 o                         
   0   3   3        665.53        775.91        19.81 o                         
   1   3   3       4210.30       4286.63        46.33 o                         
   2   3   3       1559.02       1404.47        34.92 o                         
   3   3   3       4002.36       3883.11        37.01 o                         
   4   3   3        121.65        221.83        19.80 o                         
   5   3   3        351.87        565.42        52.80 o                         
   6   3   3          2.12          9.55        12.10 o                         
   7   3   3        196.31        233.54        24.91 o                         
   8   3   3       5333.90       5222.71        78.33 o                         
   9   3   3         35.65        -76.41        39.95 o                         
  10   3   3        269.68        298.17        40.23 o                         
  11   3   3         37.65        -68.13        55.72 o                         
  12   3   3         23.86         27.89        23.18 o                         
  13   3   3          5.09        -97.08        57.11 o                         
  14   3   3        291.01        251.50        80.87 o                         
  15   3   3        427.79        447.73        78.29 o                         
  16   3   3         22.20        -22.45        77.51 o                         
 -17   4   3       1514.11       1629.72        96.18 o                         
 -16   4   3        969.97       1020.66        87.67 o                         
 -15   4   3       5289.15       5046.41       147.85 o                         
 -14   4   3       2916.88       2743.29        64.02 o                         
 -13   4   3        103.09        132.77        29.48 o                         
 -12   4   3       7276.74       7042.88       147.56 o                         
 -11   4   3       5791.06       5663.27       101.38 o                         
 -10   4   3       3514.45       3435.62        48.58 o                         
  -9   4   3      19791.19      18614.47       265.28 o                         
  -8   4   3        589.85        601.59        24.33 o                         
  -7   4   3      22360.62      21382.32       285.58 o                         
  -6   4   3       8717.28       8836.98        81.50 o                         
  -5   4   3        941.63        994.73        15.60 o                         
  -4   4   3      82161.21      95803.29      2733.90 o                         
  -3   4   3        323.37        352.16        12.78 o                         
  -2   4   3      33028.61      31350.55       448.43 o                         
  -1   4   3      17257.55      17134.94       172.95 o                         
   0   4   3       3522.44       3473.74        27.28 o                         
   1   4   3      21258.50      20880.67       238.64 o                         
   2   4   3      22861.53      21811.02       262.07 o                         
   3   4   3      29474.62      28993.79       417.23 o                         
   4   4   3      21525.82      21549.79       324.09 o                         
   5   4   3        277.27        319.28        21.10 o                         
   6   4   3      13598.04      13561.97       213.67 o                         
   7   4   3       9060.61       9355.60       226.96 o                         
   8   4   3       1383.10       1393.40        18.53 o                         
   9   4   3      18717.80      17866.54       318.95 o                         
  10   4   3         56.63         89.32        37.98 o                         
  11   4   3       7233.07       7254.07       152.07 o                         
  12   4   3       2364.77       2293.51       114.65 o                         
  13   4   3         92.87        133.87        60.09 o                         
  14   4   3       6174.58       6280.78       165.83 o                         
  15   4   3        715.92        798.52        74.35 o                         
  16   4   3       1582.11       1835.17       131.68 o                         
 -16   5   3       2334.05       2322.97       104.53 o                         
 -15   5   3        743.25        662.98        39.69 o                         
 -14   5   3        918.50        922.91        49.69 o                         
 -13   5   3       2537.74       2200.41        75.23 o                         
 -12   5   3        248.04        161.11        37.02 o                         
 -11   5   3       1362.93       1184.22        47.90 o                         
 -10   5   3      11525.05      11148.46       182.96 o                         
  -9   5   3       4846.46       4427.18        80.20 o                         
  -8   5   3       3616.46       3544.66        48.21 o                         
  -7   5   3        365.98        409.21        20.76 o                         
  -6   5   3       2543.72       2425.08        33.49 o                         
  -5   5   3      16237.88      15664.71       162.32 o                         
  -4   5   3       6987.82       6943.52        70.23 o                         
  -3   5   3      23801.38      22407.91       276.55 o                         
  -2   5   3        789.21        812.87        16.96 o                         
  -1   5   3       4678.21       4570.29        71.49 o                         
   0   5   3       5424.98       5579.92        80.34 o                         
   1   5   3       7820.22       8076.10        85.60 o                         
   2   5   3      16169.45      16022.87       180.02 o                         
   3   5   3       8566.33       8375.09        96.26 o                         
   4   5   3      11594.57      11645.27       130.62 o                         
   5   5   3      12936.89      12987.91       184.56 o                         
   6   5   3         81.53        151.01        29.76 o                         
   7   5   3       1327.14       1431.88        55.16 o                         
   8   5   3      11267.20      11335.17       226.60 o                         
   9   5   3        941.12        931.30        20.55 o                         
  10   5   3       5180.96       5168.85       100.61 o                         
  11   5   3        371.62        279.99        59.81 o                         
  12   5   3       1850.70       1752.42        82.03 o                         
  13   5   3        834.41        746.69        74.45 o                         
  14   5   3         68.33         12.90        78.85 o                         
  15   5   3       2329.38       2426.95       122.96 o                         
  16   5   3        435.83        553.20        77.29 o                         
 -16   6   3        110.23        138.74        56.38 o                         
 -15   6   3          4.90         46.52        46.87 o                         
 -14   6   3        931.14        960.76        58.36 o                         
 -13   6   3        257.13        280.77        45.22 o                         
 -12   6   3       1586.30       1644.29        44.57 o                         
 -11   6   3         21.86         44.04        26.27 o                         
 -10   6   3       1350.95       1321.46        40.95 o                         
  -9   6   3        415.67        450.30        22.98 o                         
  -8   6   3        156.81        161.68        23.78 o                         
  -7   6   3       3317.38       3156.14        39.04 o                         
  -6   6   3       2737.88       2562.88        34.74 o                         
  -5   6   3       8963.46       8544.51       101.83 o                         
  -4   6   3       1148.07       1163.21        29.41 o                         
  -3   6   3         35.49         48.94        14.67 o                         
  -2   6   3       4013.57       4022.23        83.63 o                         
  -1   6   3       4911.05       4397.69        42.93 o                         
   0   6   3        152.36        175.70        17.69 o                         
   1   6   3      10763.83      10166.47       108.14 o                         
   2   6   3       1121.39       1091.31        29.82 o                         
   3   6   3         18.81         68.71        17.49 o                         
   4   6   3       4766.76       4495.21        55.61 o                         
   5   6   3       1672.75       1730.84        39.21 o                         
   6   6   3       4382.66       4253.79        69.83 o                         
   7   6   3        639.09        737.29        38.17 o                         
   8   6   3        560.88        621.44        41.08 o                         
   9   6   3         29.39         51.21        49.45 o                         
  10   6   3        813.30        853.60        50.79 o                         
  11   6   3        519.39        445.18        52.58 o                         
  12   6   3       2907.10       2950.65        96.80 o                         
  13   6   3        207.65        136.66        68.42 o                         
  14   6   3        147.53        277.71        87.57 o                         
  15   6   3        221.49        230.34        74.06 o                         
 -15   7   3        894.60        842.87        64.30 o                         
 -14   7   3        358.74        335.29        56.93 o                         
 -13   7   3       4534.82       4581.52       116.84 o                         
 -12   7   3         38.98         40.41        45.16 o                         
 -11   7   3       7338.85       6914.82       114.34 o                         
 -10   7   3        955.59        920.30        34.14 o                         
  -9   7   3         36.62          1.84        27.72 o                         
  -8   7   3      10828.14      10902.91       257.85 o                         
  -7   7   3       3202.92       3098.70        47.63 o                         
  -6   7   3       8043.98       7589.96        91.92 o                         
  -5   7   3       9598.91       8992.48       117.55 o                         
  -4   7   3       1290.79       1207.72        26.56 o                         
  -3   7   3       6408.60       6157.41        76.92 o                         
  -2   7   3      18285.66      17864.55       236.19 o                         
  -1   7   3       3676.31       3584.92        44.12 o                         
   0   7   3      38471.46      38688.46       714.43 o                         
   1   7   3         46.57        126.60        24.11 o                         
   2   7   3      12452.05      12474.85       152.94 o                         
   3   7   3       9017.60       8977.31       120.71 o                         
   4   7   3        210.94        336.49        28.55 o                         
   5   7   3      17531.92      16941.46       251.29 o                         
   6   7   3       3205.28       3056.18        76.79 o                         
   7   7   3      12483.06      12393.75       211.16 o                         
   8   7   3       2246.69       2253.36        70.10 o                         
   9   7   3         56.93        141.20        42.09 o                         
  10   7   3       5190.14       5125.02        76.50 o                         
  11   7   3       2557.03       2668.99        82.03 o                         
  12   7   3       1781.30       1820.25       104.46 o                         
  13   7   3       3575.90       3448.13       131.85 o                         
  14   7   3         72.62         70.44        85.38 o                         
  15   7   3        902.84        944.49       139.19 o                         
 -15   8   3          6.08        145.43        69.38 o                         
 -14   8   3       1620.98       1457.97        73.21 o                         
 -13   8   3          1.17        -41.27        52.80 o                         
 -12   8   3       1945.43       1983.80        75.94 o                         
 -11   8   3         59.24         23.94        40.90 o                         
 -10   8   3        662.91        592.75        35.89 o                         
  -9   8   3        796.54        760.65        77.62 o                         
  -8   8   3       2633.83       2640.54        47.11 o                         
  -7   8   3       3760.41       3542.48        57.56 o                         
  -6   8   3       3002.09       2952.87        52.26 o                         
  -5   8   3       3936.63       3846.74        55.28 o                         
  -4   8   3        344.10        364.95        24.29 o                         
  -3   8   3        502.64        560.27        28.07 o                         
  -2   8   3       1128.04       1124.48        35.33 o                         
  -1   8   3      10374.45      10373.26       133.10 o                         
   0   8   3        755.50        774.57        29.89 o                         
   1   8   3       8669.14       8847.73       107.00 o                         
   2   8   3        316.71        326.53        26.95 o                         
   3   8   3         73.12        143.88        27.45 o                         
   4   8   3       2675.02       2587.83        51.47 o                         
   5   8   3        572.34        532.69        37.89 o                         
   6   8   3       5029.15       5042.48        85.73 o                         
   7   8   3         81.49        181.16        37.85 o                         
   8   8   3       2323.91       2233.02        75.02 o                         
   9   8   3        365.41        376.12        67.25 o                         
  10   8   3         14.87         25.42        58.58 o                         
  11   8   3        705.27        618.91        65.51 o                         
  12   8   3       1375.32       1490.95        81.13 o                         
  13   8   3        883.61        814.25        94.45 o                         
  14   8   3        548.74        540.07       101.95 o                         
 -14   9   3        725.20        900.47        81.55 o                         
 -13   9   3         79.19        335.06       130.15 o                         
 -12   9   3         62.82        103.69        51.93 o                         
 -11   9   3        476.96        564.04        44.39 o                         
 -10   9   3       1363.80       1396.54        53.59 o                         
  -9   9   3       1447.42       1564.25        47.96 o                         
  -8   9   3       1661.50       1672.79        40.25 o                         
  -7   9   3        141.11        165.74        33.86 o                         
  -6   9   3        219.77        274.91        29.55 o                         
  -5   9   3       1689.37       1706.94        40.84 o                         
  -4   9   3        104.08        125.97        27.91 o                         
  -3   9   3       7307.46       7361.79       115.93 o                         
  -2   9   3         66.14        168.29        58.21 o                         
  -1   9   3       1478.82       1457.42        38.63 o                         
   0   9   3        668.57        717.28        45.00 o                         
   1   9   3       1704.36       1788.59        43.27 o                         
   2   9   3       3200.70       3230.34        60.52 o                         
   3   9   3       4282.05       4190.85        72.43 o                         
   4   9   3       1479.87       1454.55        47.67 o                         
   5   9   3        706.03        785.26        40.55 o                         
   6   9   3         63.23        124.53        40.17 o                         
   7   9   3          8.45        -55.39        45.40 o                         
   8   9   3       4390.82       4549.34       138.79 o                         
   9   9   3         32.78         -2.40        49.26 o                         
  10   9   3       1503.06       1613.42        79.64 o                         
  11   9   3         52.60         52.11        60.32 o                         
  12   9   3          0.69        171.56       104.08 o                         
  13   9   3        372.93        278.56        77.05 o                         
 -13  10   3         89.52        218.93        84.63 o                         
 -12  10   3       1602.49       1539.24       101.68 o                         
 -11  10   3       1106.54       1136.96        95.21 o                         
 -10  10   3       1110.48       1205.81        47.00 o                         
  -9  10   3       4141.93       4008.21       113.06 o                         
  -8  10   3        363.75        417.14        33.27 o                         
  -7  10   3       2290.11       2185.69        72.38 o                         
  -6  10   3       2586.97       2582.06        59.55 o                         
  -5  10   3        264.01        274.87        35.40 o                         
  -4  10   3      10216.34      10287.61       164.69 o                         
  -3  10   3        516.38        602.22       111.83 o                         
  -2  10   3       9589.45       9438.73       164.08 o                         
  -1  10   3       2057.86       2278.99        69.51 o                         
   0  10   3         73.64        162.50        37.61 o                         
   1  10   3       6351.76       6410.74       106.43 o                         
   2  10   3       4642.75       4757.94       128.53 o                         
   3  10   3       5097.75       5011.79        95.76 o                         
   4  10   3       5990.95       6019.78       108.46 o                         
   5  10   3        818.81        805.84        57.44 o                         
   6  10   3       2350.22       2282.60        73.80 o                         
   7  10   3       2350.54       2324.23        76.46 o                         
   8  10   3        636.14        631.19        67.14 o                         
   9  10   3       4526.26       4394.31       124.91 o                         
  10  10   3         14.25        -41.82        58.92 o                         
  11  10   3       1864.46       1913.00       146.88 o                         
  12  10   3        594.34        598.09       115.34 o                         
 -12  11   3        251.88        315.90        69.59 o                         
 -11  11   3         31.65         31.68        91.98 o                         
 -10  11   3        633.54        671.82        47.96 o                         
  -9  11   3          4.87         12.58        36.03 o                         
  -8  11   3        457.74        505.59        39.47 o                         
  -7  11   3         85.97         -4.76        37.05 o                         
  -6  11   3         42.92         80.24        36.05 o                         
  -5  11   3       1045.95       1055.21        50.33 o                         
  -4  11   3        338.92        445.87        46.07 o                         
  -3  11   3       1746.38       1869.59        52.67 o                         
  -2  11   3         47.04         62.10        64.88 o                         
  -1  11   3        252.74        368.99        39.49 o                         
   0  11   3         62.19         85.42        33.88 o                         
   1  11   3        473.67        573.55        43.25 o                         
   2  11   3        683.46        737.27        69.71 o                         
   3  11   3        867.36        846.20        45.22 o                         
   4  11   3       1262.07       1227.93        61.72 o                         
   5  11   3        136.78        137.17        46.17 o                         
   6  11   3         20.56        107.57        50.39 o                         
   7  11   3         47.79        125.38        51.61 o                         
   8  11   3        353.37        417.63        79.83 o                         
   9  11   3         91.64        -70.40        59.49 o                         
  10  11   3        753.24        881.99       102.03 o                         
  11  11   3        203.46        320.22        97.83 o                         
 -10  12   3        233.86        272.92        57.68 o                         
  -9  12   3        150.71        158.15        41.21 o                         
  -8  12   3        215.40        194.39        46.34 o                         
  -7  12   3       1477.46       1515.01        62.38 o                         
  -6  12   3        401.17        350.86        48.12 o                         
  -5  12   3        598.31        684.16        47.25 o                         
  -4  12   3        655.18        622.02        48.44 o                         
  -3  12   3         68.80        -55.98        51.32 o                         
  -2  12   3        194.78        267.84        46.16 o                         
  -1  12   3       3158.41       3356.10       111.01 o                         
   0  12   3        520.69        580.52        59.86 o                         
   1  12   3       1498.25       1676.76        70.25 o                         
   2  12   3         52.48         49.44        45.16 o                         
   3  12   3        255.31        279.34        48.27 o                         
   4  12   3       1265.05       1329.44        57.46 o                         
   5  12   3        269.46        208.73        50.90 o                         
   6  12   3       2175.04       2183.28        74.98 o                         
   7  12   3        196.66        252.21        59.55 o                         
   8  12   3        128.94         44.35        59.86 o                         
   9  12   3        260.47        247.15        67.18 o                         
  10  12   3        297.51        322.26        97.40 o                         
  -8  13   3        961.79        962.93        59.16 o                         
  -7  13   3        544.47        576.20        59.77 o                         
  -6  13   3       1669.95       1685.54        78.34 o                         
  -5  13   3        680.37        655.74        56.81 o                         
  -4  13   3         44.28        -95.72        68.93 o                         
  -3  13   3        929.68        989.50        61.38 o                         
  -2  13   3       1372.36       1669.73        77.96 o                         
  -1  13   3        371.04        561.65        58.71 o                         
   0  13   3       3269.80       3351.00        99.46 o                         
   1  13   3         81.04        164.65        79.84 o                         
   2  13   3       2044.95       2105.25        71.59 o                         
   3  13   3        298.77        403.10        85.15 o                         
   4  13   3         23.03         28.51        47.13 o                         
   5  13   3       2118.67       2117.55        95.58 o                         
   6  13   3        198.01        237.66        66.55 o                         
   7  13   3       1152.54       1183.82       109.66 o                         
   8  13   3        604.38        607.67        79.77 o                         
  -6  14   3         57.19         -9.16        51.32 o                         
  -5  14   3         23.11         -7.57        60.80 o                         
  -4  14   3         24.40        -40.53        55.45 o                         
  -3  14   3         10.45         -1.87        47.76 o                         
  -2  14   3         10.74        -14.87        58.54 o                         
  -1  14   3        260.92        265.61       102.15 o                         
   0  14   3         82.70         38.26        56.06 o                         
   1  14   3         44.70         89.17        62.37 o                         
   2  14   3          7.34         94.24        54.44 o                         
   3  14   3         16.65         29.80        50.79 o                         
   4  14   3          4.30         35.16        57.61 o                         
   5  14   3         12.75         61.90        54.74 o                         
 -17   0   4       1618.22       1432.84       100.09 o                         
 -16   0   4         27.39          1.03        62.89 o                         
 -15   0   4       4509.50       4483.17       163.18 o                         
 -14   0   4       2883.61       2359.02       477.58 o                         
 -13   0   4       2497.08       2491.65        47.71 o                         
 -12   0   4      23330.96      23948.49       516.15 o                         
 -11   0   4        898.20       1013.27       106.17 o                         
 -10   0   4      10650.40      11261.55       214.96 o                         
  -9   0   4      21121.07      22087.90       445.25 o                         
  -8   0   4       2120.97       2302.43        74.74 o                         
  -7   0   4      60214.29      62212.34      2160.48 o                         
  -6   0   4       2260.18       2487.96        97.71 o                         
  -5   0   4      63537.83      70132.84      4012.02 o                         
  -4   0   4       5630.99       6252.17        74.51 o                         
  -3   0   4       2203.97       2511.27        41.51 o                         
  -2   0   4      41916.88      48665.56      2999.86 o                         
  -1   0   4      15007.87      15039.22       199.65 o                         
   0   0   4     172715.75     219786.50     12836.01 o                         
   1   0   4      56294.59      73811.21      1781.89 o                         
   2   0   4       1099.18       1029.96        15.79 o                         
   3   0   4      12708.32      12631.68       182.14 o                         
   4   0   4      25023.75      23529.81       362.98 o                         
   5   0   4       4464.56       4332.86       114.17 o                         
   6   0   4      69350.44      72414.08      5090.74 o                         
   7   0   4       3576.06       3932.27        45.11 o                         
   8   0   4      12697.89      13518.20       380.09 o                         
   9   0   4       6746.26       7656.75       221.02 o                         
  10   0   4       1024.97       1179.14        93.02 o                         
  11   0   4      13597.80      15447.43       562.49 o                         
  12   0   4       2000.65       2734.49       279.30 o                         
  13   0   4       8669.95       9467.17       386.49 o                         
  14   0   4       1556.10       1740.25       155.88 o                         
  15   0   4        179.88        231.53       120.68 o                         
  16   0   4       1992.35       2159.66       202.96 o                         
  17   0   4       1337.98       1407.01       201.82 o                         
 -17   1   4        719.34        764.75        81.10 o                         
 -16   1   4         34.13         34.10        53.24 o                         
 -15   1   4        583.73        482.13        74.77 o                         
 -14   1   4       1806.95       1726.66        53.97 o                         
 -13   1   4       3452.82       3486.14        73.52 o                         
 -12   1   4       3722.97       4031.04        60.39 o                         
 -11   1   4       1772.26       1911.47        35.96 o                         
 -10   1   4         37.95         55.47        20.54 o                         
  -9   1   4          3.47         35.14        16.92 o                         
  -8   1   4       7488.58       7290.31       103.67 o                         
  -7   1   4       1075.55       1180.06        21.66 o                         
  -6   1   4      28573.84      27579.28       363.14 o                         
  -5   1   4       3662.31       3585.18        28.68 o                         
  -4   1   4         46.91         98.72         7.77 o                         
  -3   1   4        599.51        720.55         8.44 o                         
  -2   1   4       4751.04       4818.06        35.36 o                         
  -1   1   4       9828.95       9760.84        97.67 o                         
   0   1   4      11913.87      12004.84       123.17 o                         
   1   1   4      43514.84      49218.64      1044.19 o                         
   2   1   4       2319.10       2660.13        33.31 o                         
   3   1   4       3227.80       3028.90        30.22 o                         
   4   1   4        160.99        203.39        10.36 o                         
   5   1   4      17731.94      17131.04       289.15 o                         
   6   1   4       2330.51       2398.49        33.72 o                         
   7   1   4      15736.12      15832.41       194.26 o                         
   8   1   4        508.37        472.06        21.80 o                         
   9   1   4        389.83        493.53        39.16 o                         
  10   1   4       1303.31       1288.46        54.35 o                         
  11   1   4        939.11       1137.93        75.47 o                         
  12   1   4       7634.76       8642.96       354.67 o                         
  13   1   4         61.31         82.36        72.57 o                         
  14   1   4        853.50       1034.75        98.50 o                         
  15   1   4        312.82        317.63       107.75 o                         
  16   1   4          2.61        -49.00       205.36 o                         
 -17   2   4       1869.50       1959.87       107.69 o                         
 -16   2   4        456.21        441.54        74.23 o                         
 -15   2   4       2898.56       3030.73       118.62 o                         
 -14   2   4         66.11         96.56        27.31 o                         
 -13   2   4        644.25        635.72        31.08 o                         
 -12   2   4       1696.20       1539.64        36.21 o                         
 -11   2   4       2484.98       2485.78        61.89 o                         
 -10   2   4      21411.97      19962.49       352.13 o                         
  -9   2   4       1889.90       1899.61        37.79 o                         
  -8   2   4       8656.22       8162.48        81.54 o                         
  -7   2   4       4198.28       4305.05        48.01 o                         
  -6   2   4       1672.37       1568.25        23.95 o                         
  -5   2   4       5874.46       5768.06        47.04 o                         
  -4   2   4      29526.76      28444.93       332.54 o                         
  -3   2   4      21147.47      21487.77       288.69 o                         
  -2   2   4      28584.43      32273.37       817.17 o                         
  -1   2   4        672.25        670.10         9.41 o                         
   0   2   4         92.71         86.93         9.73 o                         
   1   2   4      17715.27      18015.29       280.38 o                         
   2   2   4       1604.45       1729.45        17.72 o                         
   3   2   4      33189.84      31822.33       729.87 o                         
   4   2   4       1713.62       1788.50        36.65 o                         
   5   2   4      11803.24      11586.59       149.91 o                         
   6   2   4        748.30        772.54        24.58 o                         
   7   2   4       6050.23       5621.07       115.89 o                         
   8   2   4       9777.18       9753.44       164.26 o                         
   9   2   4       8314.03       8650.66       191.04 o                         
  10   2   4       3793.92       3769.37        53.26 o                         
  11   2   4       3720.89       4045.63       131.38 o                         
  12   2   4         70.35        180.88        72.60 o                         
  13   2   4         31.07        -95.60        67.55 o                         
  14   2   4       2402.44       2556.33       108.53 o                         
  15   2   4         53.08        133.78        71.77 o                         
  16   2   4       2184.99       2496.81       130.05 o                         
 -17   3   4        502.11        490.19        69.25 o                         
 -16   3   4       5871.33       5716.96       155.72 o                         
 -15   3   4         49.54         68.56        40.50 o                         
 -14   3   4       6710.24       6302.34       110.36 o                         
 -13   3   4       3522.16       3274.48        75.28 o                         
 -12   3   4        331.58        384.25        42.09 o                         
 -11   3   4      12202.74      11799.33       168.76 o                         
 -10   3   4       2789.53       2844.15        37.04 o                         
  -9   3   4      20666.51      19447.24       279.66 o                         
  -8   3   4      13322.38      13003.13       141.96 o                         
  -7   3   4       1525.27       1388.92        25.13 o                         
  -6   3   4       7399.75       7301.16        65.34 o                         
  -5   3   4      22973.62      22704.27       254.07 o                         
  -4   3   4      23797.13      23509.41       263.19 o                         
  -3   3   4      70467.12      84509.03      2089.62 o                         
  -2   3   4       1354.55       1174.21        13.79 o                         
  -1   3   4      15510.83      15101.65       147.65 o                         
   0   3   4       4301.90       4350.94        39.85 o                         
   1   3   4         19.62         66.18         8.54 o                         
   2   3   4      79216.73      93051.80      3306.40 o                         
   3   3   4        401.65        361.12        17.96 o                         
   4   3   4      54035.26      55786.96      1458.19 o                         
   5   3   4       9543.57       9673.17        90.59 o                         
   6   3   4        477.45        548.37        17.63 o                         
   7   3   4      18978.27      18468.95       295.91 o                         
   8   3   4      10950.07      10392.00       160.62 o                         
   9   3   4      13340.96      12649.87       271.31 o                         
  10   3   4      13050.84      12344.45       229.33 o                         
  11   3   4       1630.79       1657.56        46.77 o                         
  12   3   4       4353.00       4603.00       121.64 o                         
  13   3   4       3223.87       3567.37       108.07 o                         
  14   3   4       1512.39       1363.88        82.64 o                         
  15   3   4       4523.66       4781.84       165.87 o                         
  16   3   4          0.05       -190.30       153.08 o                         
 -17   4   4        542.50        492.41        71.92 o                         
 -16   4   4          1.75        130.84        76.79 o                         
 -15   4   4       1010.80        954.92        46.35 o                         
 -14   4   4         10.81         49.33        38.73 o                         
 -13   4   4          3.73          4.96        29.28 o                         
 -12   4   4        299.56        366.16        32.84 o                         
 -11   4   4       3243.99       3063.19        41.68 o                         
 -10   4   4       2714.38       2624.70        37.30 o                         
  -9   4   4       1473.06       1430.74        49.85 o                         
  -8   4   4       1182.15       1054.11        23.72 o                         
  -7   4   4          1.78        100.98        33.04 o                         
  -6   4   4       1363.90       1470.44        22.55 o                         
  -5   4   4         78.93        137.65        15.51 o                         
  -4   4   4      13623.39      13532.99       120.99 o                         
  -3   4   4       3589.70       3392.96        26.72 o                         
  -2   4   4       7846.84       7939.77        63.21 o                         
  -1   4   4       1430.03       1283.56        22.96 o                         
   0   4   4         25.09         55.14        12.40 o                         
   1   4   4       4432.17       4295.26        38.35 o                         
   2   4   4        157.70        169.47        21.34 o                         
   3   4   4      13777.49      13381.12       164.63 o                         
   4   4   4         18.88         90.53        23.81 o                         
   5   4   4       3352.64       3325.13        50.44 o                         
   6   4   4          5.19         31.04        14.41 o                         
   7   4   4       2028.04       1840.65        47.12 o                         
   8   4   4       1067.31       1041.71        18.40 o                         
   9   4   4        940.32        976.31        44.85 o                         
  10   4   4       2245.31       2197.42        58.99 o                         
  11   4   4        175.43        184.81        41.18 o                         
  12   4   4         28.53         74.52        55.08 o                         
  13   4   4         10.14          6.57        43.44 o                         
  14   4   4        507.72        449.51        70.15 o                         
  15   4   4         65.34        129.24        65.04 o                         
  16   4   4        696.33        838.60        98.63 o                         
 -16   5   4        605.51        610.34        77.02 o                         
 -15   5   4        208.41        265.76        49.11 o                         
 -14   5   4       2761.92       2572.23        70.02 o                         
 -13   5   4       2655.49       2685.50        58.65 o                         
 -12   5   4       2537.98       2501.29        42.08 o                         
 -11   5   4       4828.36       4652.83        61.00 o                         
 -10   5   4        150.75        175.23        25.20 o                         
  -9   5   4       1182.33       1151.82        31.93 o                         
  -8   5   4      11715.54      11323.10       305.81 o                         
  -7   5   4       1256.70       1227.94        23.71 o                         
  -6   5   4      24456.33      23082.21       290.82 o                         
  -5   5   4       1581.66       1638.87        22.86 o                         
  -4   5   4       4786.40       4471.47        37.33 o                         
  -3   5   4      12905.47      12768.53       140.42 o                         
  -2   5   4       4335.96       4267.49        39.24 o                         
  -1   5   4      20565.85      19805.47       237.95 o                         
   0   5   4      11683.01      11062.98       122.85 o                         
   1   5   4       7330.93       7146.08       111.34 o                         
   2   5   4       7521.20       7491.66        76.73 o                         
   3   5   4       1193.08       1117.26        22.84 o                         
   4   5   4       2372.43       2485.91        41.67 o                         
   5   5   4      20312.87      19981.69       313.03 o                         
   6   5   4        716.31        727.81        36.20 o                         
   7   5   4      13949.60      14300.43       231.18 o                         
   8   5   4        218.28        307.68        41.81 o                         
   9   5   4       1090.42       1151.95        48.02 o                         
  10   5   4       2799.94       2781.20        72.13 o                         
  11   5   4        774.95        733.32        60.36 o                         
  12   5   4       5810.73       5779.91       140.62 o                         
  13   5   4       1696.30       1740.86        94.28 o                         
  14   5   4        970.76        899.40        79.37 o                         
  15   5   4        698.41        807.63        84.03 o                         
 -16   6   4        167.08        221.40        66.41 o                         
 -15   6   4       1945.85       1812.68        68.11 o                         
 -14   6   4       1886.10       1719.12        53.91 o                         
 -13   6   4       3333.80       3115.61        87.17 o                         
 -12   6   4       4853.71       4410.79        89.92 o                         
 -11   6   4         60.40        174.58        31.05 o                         
 -10   6   4       5466.01       5119.78       150.37 o                         
  -9   6   4       5748.93       5562.00       103.49 o                         
  -8   6   4        832.46        817.02        38.50 o                         
  -7   6   4      24038.36      22890.42       313.50 o                         
  -6   6   4          2.00         21.19        22.42 o                         
  -5   6   4      19619.33      18612.43       212.89 o                         
  -4   6   4       5124.11       5153.35        54.89 o                         
  -3   6   4         14.40         39.91        20.92 o                         
  -2   6   4      21870.05      21300.20       279.29 o                         
  -1   6   4       7713.40       7378.69        94.05 o                         
   0   6   4      27730.82      27860.83       433.70 o                         
   1   6   4      15669.01      15720.03       187.00 o                         
   2   6   4       2243.50       2295.43        32.99 o                         
   3   6   4       5692.76       5717.49        69.39 o                         
   4   6   4       8597.71       8327.41        99.40 o                         
   5   6   4       5750.19       5488.13        80.44 o                         
   6   6   4      18915.79      18044.56       304.57 o                         
   7   6   4        131.54        232.91        39.77 o                         
   8   6   4       9204.64       9378.09       163.99 o                         
   9   6   4       1522.69       1644.52        59.06 o                         
  10   6   4        464.51        428.49        43.67 o                         
  11   6   4       7963.13       7934.98       185.49 o                         
  12   6   4        109.78        184.11        62.51 o                         
  13   6   4       3394.93       3435.02       116.91 o                         
  14   6   4       1499.29       1545.59       115.71 o                         
  15   6   4        264.82        170.15        74.92 o                         
 -15   7   4        172.61        172.42        41.63 o                         
 -14   7   4          0.52         55.10        52.07 o                         
 -13   7   4        286.89        279.94        52.12 o                         
 -12   7   4          3.89          1.32        68.01 o                         
 -11   7   4         63.63        102.03        24.94 o                         
 -10   7   4         23.67         85.01        35.51 o                         
  -9   7   4        727.72        793.55        40.54 o                         
  -8   7   4       1361.40       1311.57        30.13 o                         
  -7   7   4        506.57        484.94        28.16 o                         
  -6   7   4        336.68        301.85        20.62 o                         
  -5   7   4         42.33         32.05        21.62 o                         
  -4   7   4        429.07        418.58        28.80 o                         
  -3   7   4        247.91        221.16        22.08 o                         
  -2   7   4       2089.08       1990.23        32.78 o                         
  -1   7   4       1077.72       1118.82        24.64 o                         
   0   7   4        102.67        138.13        25.21 o                         
   1   7   4       1855.27       1892.41        30.35 o                         
   2   7   4         62.17        114.80        19.58 o                         
   3   7   4        719.47        782.31        38.56 o                         
   4   7   4         42.36         19.80        24.25 o                         
   5   7   4        134.53        231.21        39.06 o                         
   6   7   4       1626.09       1533.42        52.95 o                         
   7   7   4        374.54        375.48        43.26 o                         
   8   7   4        403.85        454.61        82.37 o                         
   9   7   4         20.84         11.25        47.95 o                         
  10   7   4          2.09         16.83        48.68 o                         
  11   7   4         49.63        102.59        53.39 o                         
  12   7   4        185.00        173.58        86.13 o                         
  13   7   4         12.61         30.68       101.15 o                         
  14   7   4        355.39        226.34        82.13 o                         
 -15   8   4       1858.60       1814.33        86.88 o                         
 -14   8   4          5.68         33.20        49.43 o                         
 -13   8   4        499.44        598.99        67.35 o                         
 -12   8   4       2614.76       2609.00       133.39 o                         
 -11   8   4        182.54        163.49        31.62 o                         
 -10   8   4       4204.47       4202.05        77.87 o                         
  -9   8   4       1895.26       1844.12        48.86 o                         
  -8   8   4       3421.52       3192.45        58.53 o                         
  -7   8   4       6058.69       5749.52        82.28 o                         
  -6   8   4        677.50        712.63        28.54 o                         
  -5   8   4       8224.56       7642.73        95.51 o                         
  -4   8   4       5530.18       5330.52        71.96 o                         
  -3   8   4       2955.90       2834.64        56.82 o                         
  -2   8   4       9240.46       8889.46       111.30 o                         
  -1   8   4       1166.31       1207.72        36.03 o                         
   0   8   4       5187.27       5491.81        97.39 o                         
   1   8   4       8336.87       8551.48       105.01 o                         
   2   8   4          0.39         28.89        22.86 o                         
   3   8   4      11933.76      11589.91       152.59 o                         
   4   8   4       1129.07       1177.03        37.18 o                         
   5   8   4       1199.07       1203.75        59.95 o                         
   6   8   4       4456.68       4230.09        93.19 o                         
   7   8   4         67.59        112.55        38.46 o                         
   8   8   4       2984.04       2909.84        88.01 o                         
   9   8   4       5698.49       5759.29       151.82 o                         
  10   8   4       1408.55       1330.34        84.38 o                         
  11   8   4       2134.20       2197.03        87.38 o                         
  12   8   4        245.82        232.85        69.95 o                         
  13   8   4        598.49        609.01        80.79 o                         
  14   8   4        966.24       1146.25       117.07 o                         
 -14   9   4        941.33        815.56        84.74 o                         
 -13   9   4        883.89        761.02        75.64 o                         
 -12   9   4         45.08        119.08        59.53 o                         
 -11   9   4       3050.26       2920.06        65.18 o                         
 -10   9   4        581.65        572.85        36.46 o                         
  -9   9   4       3561.84       3365.98        63.41 o                         
  -8   9   4       2049.23       1934.83        47.64 o                         
  -7   9   4        231.60        209.70        26.19 o                         
  -6   9   4       5820.48       5559.93        82.12 o                         
  -5   9   4       4091.88       3903.73        72.85 o                         
  -4   9   4       2252.63       2148.63        49.40 o                         
  -3   9   4      11660.37      11633.69       182.25 o                         
  -2   9   4        563.50        684.28        66.11 o                         
  -1   9   4       4273.32       4412.47       102.90 o                         
   0   9   4       5050.41       5055.66        76.36 o                         
   1   9   4       1573.51       1663.64        80.78 o                         
   2   9   4       8533.77       8599.44       128.35 o                         
   3   9   4        339.19        353.53        32.99 o                         
   4   9   4       6527.81       6433.31       110.91 o                         
   5   9   4       1075.85       1068.62        40.91 o                         
   6   9   4        507.35        535.29        57.10 o                         
   7   9   4       3339.61       3217.11        83.77 o                         
   8   9   4        582.69        590.53        72.26 o                         
   9   9   4       2387.75       2247.63        95.01 o                         
  10   9   4       1913.07       1929.56        88.15 o                         
  11   9   4         10.32        119.12        70.51 o                         
  12   9   4       1672.65       1716.94       111.02 o                         
  13   9   4        292.87        394.21       101.01 o                         
 -13  10   4        154.25        191.99        85.96 o                         
 -12  10   4         63.25        127.85        62.06 o                         
 -11  10   4         15.95         18.85        34.13 o                         
 -10  10   4        139.82        206.04        82.18 o                         
  -9  10   4         52.89         81.30        35.25 o                         
  -8  10   4          6.13         10.41        48.51 o                         
  -7  10   4        307.90        359.21        33.03 o                         
  -6  10   4         64.37         52.76        36.51 o                         
  -5  10   4        244.25        198.11        35.19 o                         
  -4  10   4          2.83        -27.02        29.57 o                         
  -3  10   4        114.94         99.76        36.58 o                         
  -2  10   4         37.67         89.67        35.09 o                         
  -1  10   4         61.74         84.23        38.56 o                         
   0  10   4          4.29         78.85        39.92 o                         
   1  10   4        281.00        320.74        32.56 o                         
   2  10   4         85.57        131.36        47.31 o                         
   3  10   4         20.54         69.87        41.20 o                         
   4  10   4        185.24        241.15        34.50 o                         
   5  10   4          0.70         33.35        37.37 o                         
   6  10   4          3.78        136.77        45.45 o                         
   7  10   4        538.53        506.94        59.39 o                         
   8  10   4         38.83        -20.45        58.26 o                         
   9  10   4         66.26        125.69        55.86 o                         
  10  10   4        340.01        259.43        64.88 o                         
  11  10   4         18.69         34.20        73.32 o                         
  12  10   4         66.91         49.50        87.99 o                         
 -12  11   4        402.02        406.33       154.05 o                         
 -11  11   4       1323.83       1313.53        86.94 o                         
 -10  11   4        135.24        115.34        38.83 o                         
  -9  11   4       1396.56       1437.63        54.45 o                         
  -8  11   4       1620.35       1609.72        56.76 o                         
  -7  11   4        462.04        539.54        40.81 o                         
  -6  11   4       2056.42       2064.18        62.65 o                         
  -5  11   4       1473.98       1447.35        49.51 o                         
  -4  11   4       1938.28       1890.89        54.11 o                         
  -3  11   4       4438.80       4586.29        92.66 o                         
  -2  11   4          6.44          6.42        40.25 o                         
  -1  11   4       5501.65       5546.07       161.33 o                         
   0  11   4       1092.46       1198.73        58.50 o                         
   1  11   4        327.39        364.87        37.84 o                         
   2  11   4       4034.84       4111.77        81.07 o                         
   3  11   4        215.95        187.06        38.55 o                         
   4  11   4       2499.75       2549.92       104.04 o                         
   5  11   4       2541.91       2582.84        90.36 o                         
   6  11   4        117.65        143.40        54.43 o                         
   7  11   4       2314.18       2238.26        84.69 o                         
   8  11   4        455.87        459.09        70.02 o                         
   9  11   4        372.92        388.07        65.64 o                         
  10  11   4       1412.09       1420.81        92.85 o                         
  11  11   4         10.93         19.64       181.02 o                         
 -10  12   4        621.56        618.11        52.05 o                         
  -9  12   4        548.93        578.05        53.93 o                         
  -8  12   4        162.31        249.72        46.13 o                         
  -7  12   4       1615.72       1485.34        59.54 o                         
  -6  12   4          8.47          1.76        39.64 o                         
  -5  12   4        846.77        789.96        47.31 o                         
  -4  12   4       1285.08       1398.27        65.55 o                         
  -3  12   4         50.02         65.36        41.33 o                         
  -2  12   4       2443.77       2519.24        75.50 o                         
  -1  12   4        257.97        248.38        41.62 o                         
   0  12   4       1136.62       1198.89        56.95 o                         
   1  12   4       1091.50       1089.12        62.17 o                         
   2  12   4        193.84        189.66        50.01 o                         
   3  12   4       1311.50       1375.43        56.46 o                         
   4  12   4        457.79        480.18        47.87 o                         
   5  12   4       1005.04        962.80        62.47 o                         
   6  12   4        933.45        944.11        63.59 o                         
   7  12   4          1.74        -10.00        65.08 o                         
   8  12   4       1020.52        842.69        75.40 o                         
   9  12   4        178.49        228.71        68.75 o                         
  -8  13   4         22.43         42.41        51.07 o                         
  -7  13   4         43.91         42.49        40.05 o                         
  -6  13   4        152.75        192.09        48.01 o                         
  -5  13   4          4.34         59.00        49.14 o                         
  -4  13   4         25.56         -4.02        48.30 o                         
  -3  13   4        126.02        114.85        43.74 o                         
  -2  13   4          2.52         26.32        55.96 o                         
  -1  13   4        259.97        344.19        57.42 o                         
   0  13   4         43.57         68.90        47.40 o                         
   1  13   4         92.92        188.11        50.55 o                         
   2  13   4         24.89        -36.14        53.01 o                         
   3  13   4        124.77         86.50       108.34 o                         
   4  13   4          8.08        -41.59        47.33 o                         
   5  13   4        316.18        424.86        77.26 o                         
   6  13   4          0.38         47.79        56.59 o                         
   7  13   4         23.21        -22.47        83.89 o                         
  -5  14   4       1253.55       1277.04        77.46 o                         
  -4  14   4        383.70        303.60        78.15 o                         
  -3  14   4         91.01        -71.67       134.49 o                         
  -2  14   4       1051.75       1117.13        63.54 o                         
  -1  14   4        393.49        515.41        79.82 o                         
   0  14   4       1051.58       1076.64        71.84 o                         
   1  14   4       1127.91       1248.33        73.68 o                         
   2  14   4        126.51        -43.52        56.89 o                         
   3  14   4        859.75        856.61        86.73 o                         
   4  14   4        334.51        381.12        62.13 o                         
 -17   1   5       2198.21       2225.13        95.16 o                         
 -16   1   5       2668.12       2659.12        91.53 o                         
 -15   1   5        991.34       1008.51        68.47 o                         
 -14   1   5       6403.84       6515.01       114.92 o                         
 -13   1   5         90.91        114.58        22.16 o                         
 -12   1   5       7472.68       7429.34        90.89 o                         
 -11   1   5       5265.91       5234.47        91.06 o                         
 -10   1   5        539.49        557.49        29.51 o                         
  -9   1   5      19533.71      20186.40       395.86 o                         
  -8   1   5       3465.18       3663.25        36.56 o                         
  -7   1   5      16477.26      16056.52       151.81 o                         
  -6   1   5      17747.99      17231.06       200.31 o                         
  -5   1   5        336.01        312.79        11.33 o                         
  -4   1   5      17059.27      16259.60       234.10 o                         
  -3   1   5       8402.26       8162.43        66.80 o                         
  -2   1   5       9178.47       9476.53       118.21 o                         
  -1   1   5      54675.23      61954.77      1693.49 o                         
   0   1   5       2720.66       2678.06        21.03 o                         
   1   1   5      32672.54      34640.89       517.49 o                         
   2   1   5      28116.94      29000.90       315.02 o                         
   3   1   5       5904.91       5650.12        47.54 o                         
   4   1   5      31016.80      30938.75       392.93 o                         
   5   1   5       3883.43       3646.52        55.18 o                         
   6   1   5      19071.79      18786.88       260.75 o                         
   7   1   5      15431.31      15753.47       353.25 o                         
   8   1   5        476.59        536.74        31.84 o                         
   9   1   5      18755.33      19456.60       284.01 o                         
  10   1   5       2086.82       2350.29        77.67 o                         
  11   1   5       4339.20       4762.13       219.88 o                         
  12   1   5       4368.94       4886.33       156.40 o                         
  13   1   5          2.66         89.91        73.62 o                         
  14   1   5       2330.14       2661.36       165.34 o                         
  15   1   5       1333.94       1536.07       168.11 o                         
  16   1   5        501.21        455.22       106.49 o                         
 -17   2   5        285.36        309.87       120.28 o                         
 -16   2   5       1282.44       1264.27        71.27 o                         
 -15   2   5       2909.03       2879.37       106.56 o                         
 -14   2   5        248.97        297.72        39.90 o                         
 -13   2   5       8889.54       8800.83       171.19 o                         
 -12   2   5       4608.18       4464.58        87.58 o                         
 -11   2   5       5531.58       5354.81        75.28 o                         
 -10   2   5      11107.08      10582.67       186.99 o                         
  -9   2   5         75.99        121.70        22.94 o                         
  -8   2   5       9222.96       9178.70       106.72 o                         
  -7   2   5      17948.99      17862.92       178.19 o                         
  -6   2   5       9664.80       9709.64       146.90 o                         
  -5   2   5      23695.55      24068.14       296.39 o                         
  -4   2   5        725.08        854.09        11.34 o                         
  -3   2   5      35798.85      41271.39      1056.82 o                         
  -2   2   5      18425.30      18678.88       298.56 o                         
  -1   2   5        324.19        343.16         6.88 o                         
   0   2   5      50926.53      57780.95      2465.14 o                         
   1   2   5       2337.11       2362.54        21.04 o                         
   2   2   5      14902.88      15248.54       255.30 o                         
   3   2   5      31926.77      31689.31       429.22 o                         
   4   2   5       2302.06       2230.02        41.12 o                         
   5   2   5      21765.30      22160.05       300.54 o                         
   6   2   5       8026.77       7774.93       127.88 o                         
   7   2   5       8081.44       8055.73       131.04 o                         
   8   2   5       7976.28       8022.57       151.06 o                         
   9   2   5          7.22         33.08        25.04 o                         
  10   2   5       2842.91       2806.12        66.74 o                         
  11   2   5       6766.62       6937.33       237.70 o                         
  12   2   5       1894.71       2068.09        80.44 o                         
  13   2   5       4868.26       5277.68       181.33 o                         
  14   2   5        283.83        473.28        71.73 o                         
  15   2   5       1043.67       1103.71        98.26 o                         
  16   2   5        849.54        756.17       139.25 o                         
 -17   3   5        230.20        317.77        64.24 o                         
 -16   3   5         36.00         45.50        55.03 o                         
 -15   3   5        139.37        183.51        49.72 o                         
 -14   3   5        793.61        747.06        43.88 o                         
 -13   3   5        218.20        281.95        42.79 o                         
 -12   3   5         96.43         70.45        29.20 o                         
 -11   3   5       1102.89       1060.13        29.73 o                         
 -10   3   5        818.81        769.49        21.88 o                         
  -9   3   5       1695.25       1698.38        36.78 o                         
  -8   3   5        153.82        168.72        17.38 o                         
  -7   3   5        701.23        717.71        25.44 o                         
  -6   3   5        205.96        292.75        16.69 o                         
  -5   3   5        227.76        205.16        12.24 o                         
  -4   3   5       2877.91       2746.70        34.77 o                         
  -3   3   5        470.37        421.02        11.47 o                         
  -2   3   5        468.85        425.72        10.98 o                         
  -1   3   5        930.98        981.73        11.41 o                         
   0   3   5       3325.66       3250.79        28.31 o                         
   1   3   5        359.40        403.40        12.52 o                         
   2   3   5       3437.27       3326.28        50.57 o                         
   3   3   5        191.20        281.95        24.05 o                         
   4   3   5       4035.29       3892.89        36.56 o                         
   5   3   5       1028.16       1095.53        20.65 o                         
   6   3   5        140.81        165.20        14.58 o                         
   7   3   5       3055.39       2895.97        55.03 o                         
   8   3   5         78.09        104.55        23.08 o                         
   9   3   5       1261.27       1319.10        36.30 o                         
  10   3   5       1086.82       1142.90        39.90 o                         
  11   3   5        392.14        374.32        34.48 o                         
  12   3   5          2.99         15.58        29.31 o                         
  13   3   5         76.47        -11.27        68.10 o                         
  14   3   5          7.72         33.67        64.36 o                         
  15   3   5        402.91        547.02        83.15 o                         
  16   3   5         49.30        136.49        83.37 o                         
 -17   4   5        570.29        545.70        84.29 o                         
 -16   4   5       2531.03       2552.65       109.84 o                         
 -15   4   5       3175.63       2975.77        67.41 o                         
 -14   4   5        408.34        482.41        37.18 o                         
 -13   4   5       5480.65       5049.60       102.92 o                         
 -12   4   5       6388.71       6052.27        83.18 o                         
 -11   4   5       4036.06       3941.18        50.43 o                         
 -10   4   5      15909.38      15395.57       244.95 o                         
  -9   4   5         64.71         64.32        23.41 o                         
  -8   4   5      20586.53      19401.57       292.34 o                         
  -7   4   5       2317.67       2268.40        28.08 o                         
  -6   4   5       1107.00       1089.02        24.94 o                         
  -5   4   5      41747.12      41311.36       669.34 o                         
  -4   4   5       2841.95       2598.15        27.71 o                         
  -3   4   5      29655.52      28696.04       354.26 o                         
  -2   4   5      20731.35      20115.97       356.30 o                         
  -1   4   5       6080.57       5716.82        51.82 o                         
   0   4   5       8770.19       8348.09        71.11 o                         
   1   4   5      14504.33      13503.18       272.73 o                         
   2   4   5      17893.03      17193.41       215.93 o                         
   3   4   5      39285.51      38034.64       771.79 o                         
   4   4   5        898.40        944.67        24.70 o                         
   5   4   5      23313.26      23652.79       338.80 o                         
   6   4   5       5518.78       5508.90        63.21 o                         
   7   4   5       4807.26       4843.35        53.60 o                         
   8   4   5      13992.45      13637.59       160.29 o                         
   9   4   5        506.62        473.27        45.36 o                         
  10   4   5       9407.87       9184.66       272.83 o                         
  11   4   5       1382.55       1547.15        49.41 o                         
  12   4   5         75.91        110.62        40.98 o                         
  13   4   5       5605.17       5833.52       154.02 o                         
  14   4   5        336.47        394.46        71.86 o                         
  15   4   5        844.40        896.45        79.69 o                         
  16   4   5       1575.00       1658.25       116.36 o                         
 -16   5   5       1076.24       1135.22        76.24 o                         
 -15   5   5        387.68        438.04        42.24 o                         
 -14   5   5       2920.34       2757.45        63.31 o                         
 -13   5   5          8.77          5.99        36.24 o                         
 -12   5   5        256.35        302.49        32.96 o                         
 -11   5   5       6737.11       6528.74        91.25 o                         
 -10   5   5         39.74         84.63        26.41 o                         
  -9   5   5       8498.90       8098.64       170.56 o                         
  -8   5   5        274.60        308.34        24.52 o                         
  -7   5   5       7537.93       7139.28        79.86 o                         
  -6   5   5       4464.62       4388.48        42.57 o                         
  -5   5   5       1046.18       1009.83        18.08 o                         
  -4   5   5      13199.44      12511.68       117.39 o                         
  -3   5   5      10617.11      10375.77        90.29 o                         
  -2   5   5      13867.86      13404.90       134.25 o                         
  -1   5   5       5686.93       5793.59        54.18 o                         
   0   5   5         45.36         99.90        13.95 o                         
   1   5   5       8519.40       8363.68        84.29 o                         
   2   5   5       6740.12       6080.20        59.03 o                         
   3   5   5       3513.70       3323.46        46.83 o                         
   4   5   5      15630.72      14947.60       205.64 o                         
   5   5   5       1672.38       1594.52        36.08 o                         
   6   5   5        906.07        998.61        47.68 o                         
   7   5   5       9077.09       8593.91       116.00 o                         
   8   5   5        279.57        336.64        41.66 o                         
   9   5   5       8301.47       8300.22       142.48 o                         
  10   5   5        302.57        389.35        75.51 o                         
  11   5   5       2504.40       2380.43        78.42 o                         
  12   5   5        535.56        479.58        57.03 o                         
  13   5   5         80.94         80.35        34.38 o                         
  14   5   5       1666.32       1646.08       105.40 o                         
  15   5   5        905.66       1030.40        85.62 o                         
 -16   6   5        135.60        248.59        70.46 o                         
 -15   6   5         95.15         77.36        40.20 o                         
 -14   6   5          5.51         45.02        37.75 o                         
 -13   6   5       1433.99       1457.20        62.69 o                         
 -12   6   5         11.56         39.28        24.78 o                         
 -11   6   5       1504.26       1508.65        41.99 o                         
 -10   6   5        730.74        766.08        47.69 o                         
  -9   6   5         24.98         23.82        22.86 o                         
  -8   6   5       1019.27       1032.96        44.67 o                         
  -7   6   5       3771.71       3574.71        46.67 o                         
  -6   6   5       3997.94       3692.71        40.13 o                         
  -5   6   5        360.22        325.84        17.67 o                         
  -4   6   5        117.54        142.70        16.40 o                         
  -3   6   5         26.17         36.92        15.28 o                         
  -2   6   5       2508.70       2478.34        27.90 o                         
  -1   6   5        305.75        295.15        16.66 o                         
   0   6   5       7789.97       7163.51        74.32 o                         
   1   6   5        333.54        375.21        18.53 o                         
   2   6   5         62.85         54.90        18.05 o                         
   3   6   5        680.82        675.37        27.08 o                         
   4   6   5       1360.96       1401.61        38.70 o                         
   5   6   5       4390.68       4163.11        73.34 o                         
   6   6   5       3054.31       3123.77        60.90 o                         
   7   6   5        958.15        925.17        49.37 o                         
   8   6   5        424.89        442.93        29.85 o                         
   9   6   5        261.86        236.59        16.71 o                         
  10   6   5         73.03         99.59        49.23 o                         
  11   6   5       2077.09       2390.42        92.84 o                         
  12   6   5         20.45        -95.02        57.28 o                         
  13   6   5        459.60        556.62        50.69 o                         
  14   6   5        123.63         47.95        75.76 o                         
  15   6   5         23.53        -21.31        82.45 o                         
 -15   7   5        385.51        342.85        53.84 o                         
 -14   7   5       3900.86       3664.34       114.48 o                         
 -13   7   5        522.87        513.79        68.36 o                         
 -12   7   5       7820.79       7418.19       126.94 o                         
 -11   7   5       1339.23       1308.95        38.81 o                         
 -10   7   5        601.47        588.75        36.02 o                         
  -9   7   5       8745.53       8273.78       116.25 o                         
  -8   7   5       6387.70       6304.98        84.23 o                         
  -7   7   5       9548.69       9190.20       115.95 o                         
  -6   7   5      17019.74      16177.81       202.32 o                         
  -5   7   5       3403.72       3154.95        53.22 o                         
  -4   7   5       6916.29       6499.92        78.03 o                         
  -3   7   5       3960.27       3908.91        51.65 o                         
  -2   7   5        659.33        746.26        24.52 o                         
  -1   7   5      33917.86      33222.44       586.76 o                         
   0   7   5         16.22         80.64        21.82 o                         
   1   7   5      19123.93      18630.32       254.67 o                         
   2   7   5       2785.47       2657.44        47.24 o                         
   3   7   5       1405.73       1390.87        37.13 o                         
   4   7   5       8544.19       8083.07       103.22 o                         
   5   7   5       6959.95       6484.90       115.08 o                         
   6   7   5      12813.15      12271.38       207.21 o                         
   7   7   5       6310.12       6176.33       115.60 o                         
   8   7   5        488.34        492.52        51.85 o                         
   9   7   5       5200.58       5278.41       151.51 o                         
  10   7   5       2351.57       2364.24        73.29 o                         
  11   7   5       1517.21       1359.25        76.93 o                         
  12   7   5       4609.23       4647.91       138.60 o                         
  13   7   5          0.99         48.16        65.39 o                         
  14   7   5       1898.17       1936.55       120.12 o                         
 -14   8   5        185.34        192.68        56.32 o                         
 -13   8   5       1221.93       1370.65        87.62 o                         
 -12   8   5        567.48        510.48        36.92 o                         
 -11   8   5        854.83        809.89        42.99 o                         
 -10   8   5        539.45        505.37        31.97 o                         
  -9   8   5        339.94        382.99        29.65 o                         
  -8   8   5        472.52        486.69        26.69 o                         
  -7   8   5       7002.25       6784.14        88.34 o                         
  -6   8   5        659.86        715.61        38.14 o                         
  -5   8   5       3039.10       2875.48        46.38 o                         
  -4   8   5        215.07        228.74        26.96 o                         
  -3   8   5       1268.52       1279.24        37.31 o                         
  -2   8   5       2308.57       2372.01        37.42 o                         
  -1   8   5         77.01        111.01        24.78 o                         
   0   8   5      10086.87      10180.04       124.16 o                         
   1   8   5         20.26         65.73        24.97 o                         
   2   8   5       3519.67       3512.54        55.66 o                         
   3   8   5        452.04        463.08        27.49 o                         
   4   8   5        209.95        245.73        30.41 o                         
   5   8   5       3763.49       3514.98       112.80 o                         
   6   8   5        736.64        792.44        44.23 o                         
   7   8   5       3280.62       3164.26        75.88 o                         
   8   8   5        638.85        582.07        50.04 o                         
   9   8   5        154.89        239.42        59.15 o                         
  10   8   5        256.96        244.02        57.19 o                         
  11   8   5       1668.53       1762.15        92.80 o                         
  12   8   5        767.50        702.10        74.23 o                         
  13   8   5        821.81        805.60        97.24 o                         
 -14   9   5        359.36        422.41        73.81 o                         
 -13   9   5         88.60         87.33        52.24 o                         
 -12   9   5        293.35        244.39        54.21 o                         
 -11   9   5        816.77        836.52        52.56 o                         
 -10   9   5        538.46        521.77        47.14 o                         
  -9   9   5       2144.91       2110.46        67.26 o                         
  -8   9   5         27.57         18.81        33.11 o                         
  -7   9   5        864.13        802.12        42.45 o                         
  -6   9   5        792.08        726.40        30.39 o                         
  -5   9   5        133.65        153.56        27.79 o                         
  -4   9   5       4677.28       4533.00        71.15 o                         
  -3   9   5        726.52        724.40        49.91 o                         
  -2   9   5       1660.03       1638.46        41.84 o                         
  -1   9   5        443.70        466.47        26.73 o                         
   0   9   5        931.29       1008.77        50.48 o                         
   1   9   5       1138.14       1157.07        49.67 o                         
   2   9   5       5672.81       5690.21       115.20 o                         
   3   9   5        403.31        400.49        39.92 o                         
   4   9   5       2180.93       2168.58        62.42 o                         
   5   9   5          1.82         64.81        31.31 o                         
   6   9   5         25.89         43.38        38.82 o                         
   7   9   5       1866.49       1888.14        66.04 o                         
   8   9   5        458.97        472.68        61.77 o                         
   9   9   5       2414.74       2517.03       119.19 o                         
  10   9   5        278.42        279.38        62.93 o                         
  11   9   5        121.35        111.42        60.79 o                         
  12   9   5        121.05        134.89        79.56 o                         
  13   9   5         96.10        228.55        95.03 o                         
 -13  10   5       1029.38       1044.50        72.81 o                         
 -12  10   5        720.36        646.22        61.29 o                         
 -11  10   5        363.23        357.36        39.97 o                         
 -10  10   5       6010.20       5961.69       110.00 o                         
  -9  10   5        100.70        178.91        32.11 o                         
  -8  10   5       3910.87       3770.35        64.96 o                         
  -7  10   5        751.20        656.37        42.14 o                         
  -6  10   5         72.34         67.12        28.63 o                         
  -5  10   5       7166.63       7018.44       122.07 o                         
  -4  10   5       1896.47       1772.30        47.05 o                         
  -3  10   5      10045.59      10029.38       185.28 o                         
  -2  10   5       1859.91       2016.38        65.76 o                         
  -1  10   5       1111.47       1151.56        45.26 o                         
   0  10   5       2308.01       2365.97        83.13 o                         
   1  10   5       3438.93       3619.71        78.26 o                         
   2  10   5       2201.74       2290.81        59.33 o                         
   3  10   5       8240.66       8187.64       150.81 o                         
   4  10   5        936.56        940.19        48.23 o                         
   5  10   5       2888.67       2857.93        65.44 o                         
   6  10   5        854.30        850.11        60.62 o                         
   7  10   5        292.46        323.44        72.19 o                         
   8  10   5       4147.67       4151.69       130.02 o                         
   9  10   5        131.56        143.64        59.80 o                         
  10  10   5       2320.17       2458.85       106.98 o                         
  11  10   5        566.84        628.05        87.82 o                         
  12  10   5        111.88        125.36        92.12 o                         
 -11  11   5        697.65        612.93        45.87 o                         
 -10  11   5         26.83         43.40        38.15 o                         
  -9  11   5        906.45        920.90        43.07 o                         
  -8  11   5         10.03         18.31        33.78 o                         
  -7  11   5        198.52        206.65        37.93 o                         
  -6  11   5        189.46        200.22        35.14 o                         
  -5  11   5        391.87        407.28        41.42 o                         
  -4  11   5       1333.01       1333.58        57.55 o                         
  -3  11   5        771.32        770.59        42.60 o                         
  -2  11   5       1139.62       1188.89        44.12 o                         
  -1  11   5        135.16        106.18        33.33 o                         
   0  11   5        146.70        157.49        33.50 o                         
   1  11   5         61.90       -167.00        83.50 o                         
   2  11   5        871.78        872.42        52.02 o                         
   3  11   5        865.50        847.90        44.87 o                         
   4  11   5        750.74        710.14        63.77 o                         
   5  11   5        245.30        317.94        52.79 o                         
   6  11   5        242.11        140.30        50.26 o                         
   7  11   5         67.59         37.94        59.75 o                         
   8  11   5         20.34         76.35        88.41 o                         
   9  11   5       1102.03       1153.54        80.39 o                         
  10  11   5         38.15        -49.89        77.76 o                         
 -10  12   5        210.81        239.95        57.06 o                         
  -9  12   5         27.98         58.02        37.36 o                         
  -8  12   5       1155.73       1151.43        53.29 o                         
  -7  12   5        509.87        592.52        50.99 o                         
  -6  12   5        724.37        725.98        46.45 o                         
  -5  12   5       1192.27       1121.07        50.31 o                         
  -4  12   5          8.02        -44.65        51.50 o                         
  -3  12   5        255.63        257.47        42.75 o                         
  -2  12   5       1869.48       1965.51        78.30 o                         
  -1  12   5        106.00        286.85        59.65 o                         
   0  12   5       1797.50       1970.59        60.25 o                         
   1  12   5         98.14        125.04        43.43 o                         
   2  12   5        231.73        152.25        54.13 o                         
   3  12   5        477.16        492.92        63.81 o                         
   4  12   5        504.00        561.81        48.42 o                         
   5  12   5       1193.09       1210.65        67.38 o                         
   6  12   5        928.65        928.61        71.21 o                         
   7  12   5        244.80        300.19       120.43 o                         
   8  12   5        229.30        380.10        67.88 o                         
   9  12   5        139.95         66.15        71.35 o                         
  -8  13   5        687.05        701.72        48.68 o                         
  -7  13   5       1011.78       1022.03        59.89 o                         
  -6  13   5       1751.98       1698.83        61.23 o                         
  -5  13   5        289.15        308.84        69.33 o                         
  -4  13   5        999.20        966.85        60.33 o                         
  -3  13   5        807.65        734.37        68.76 o                         
  -2  13   5        208.90        220.76        51.65 o                         
  -1  13   5       2950.59       3203.25       127.63 o                         
   0  13   5          1.01        111.01        68.06 o                         
   1  13   5       2405.71       2502.99        75.76 o                         
   2  13   5        121.65        128.23        44.84 o                         
   3  13   5         33.46        -39.40        76.66 o                         
   4  13   5       1558.54       1513.29        68.14 o                         
   5  13   5        257.09        288.89        53.75 o                         
   6  13   5        813.23        841.16        76.52 o                         
   7  13   5        811.14        864.71       100.48 o                         
  -5  14   5        101.99         59.10        64.03 o                         
  -4  14   5         40.50        -32.09        57.80 o                         
  -3  14   5         13.05         -7.00        46.69 o                         
  -2  14   5         96.31         95.06        80.89 o                         
  -1  14   5          0.09         86.66        57.69 o                         
   0  14   5        171.93        181.71        50.19 o                         
   1  14   5          1.99         11.66        58.75 o                         
   2  14   5        159.95        182.70        67.04 o                         
   3  14   5         14.56         21.59        49.64 o                         
   4  14   5          0.28        -71.26        70.26 o                         
 -17   0   6        100.09         54.27       103.77 o                         
 -16   0   6       4197.29       4216.99       136.65 o                         
 -15   0   6       2942.53       2931.13       119.64 o                         
 -14   0   6       4257.62       4250.47       141.00 o                         
 -13   0   6      12692.07      13115.72       255.23 o                         
 -12   0   6       5706.98       5781.71       123.78 o                         
 -11   0   6       8861.45       8896.15       199.94 o                         
 -10   0   6       3677.43       3620.63        75.13 o                         
  -9   0   6        748.62        818.63        39.45 o                         
  -8   0   6      38816.83      38469.51      1348.10 o                         
  -7   0   6         64.83        258.95        61.37 o                         
  -6   0   6      59882.89      61778.34      1648.27 o                         
  -5   0   6       3095.35       2664.37        64.61 o                         
  -4   0   6       2096.74       1976.49        26.85 o                         
  -3   0   6       8396.32       8766.74        64.69 o                         
  -2   0   6      30299.65      31171.12       689.95 o                         
  -1   0   6      71958.76      89908.09      2563.89 o                         
   0   0   6      89701.84     113164.08      3941.49 o                         
   1   0   6       5746.81       5792.05        54.32 o                         
   2   0   6      69923.01      87190.62      2867.30 o                         
   3   0   6        524.19        486.33        15.32 o                         
   4   0   6        288.77        424.75        25.45 o                         
   5   0   6      42092.13      39447.86       839.09 o                         
   6   0   6         98.79        186.22        37.05 o                         
   7   0   6      27514.02      27908.83       497.95 o                         
   8   0   6       2683.38       2725.17        92.68 o                         
   9   0   6       5472.93       5996.03       297.81 o                         
  10   0   6       6169.03       6473.49       223.07 o                         
  11   0   6       1812.88       1938.64       126.85 o                         
  12   0   6       3814.68       4269.04       210.27 o                         
  13   0   6       5445.97       6077.17       292.33 o                         
  14   0   6        812.64        881.10       235.19 o                         
  15   0   6       1687.80       1675.57       181.93 o                         
  16   0   6       1295.60       1658.43       203.42 o                         
 -17   1   6        362.37        383.62        63.81 o                         
 -16   1   6          0.42        -41.26        43.12 o                         
 -15   1   6         14.49         50.25        27.08 o                         
 -14   1   6       2674.83       2737.48        96.02 o                         
 -13   1   6        367.17        391.24        30.30 o                         
 -12   1   6       4603.70       4707.89        73.11 o                         
 -11   1   6        182.52        201.32        20.12 o                         
 -10   1   6       1846.56       1844.00        40.39 o                         
  -9   1   6        295.64        301.85        21.97 o                         
  -8   1   6       3590.46       3599.93        37.42 o                         
  -7   1   6      18427.91      17687.21       178.47 o                         
  -6   1   6        757.74        871.49        14.25 o                         
  -5   1   6      10168.27       9915.14       152.29 o                         
  -4   1   6       2508.69       2592.39        55.95 o                         
  -3   1   6        818.69        719.08        11.76 o                         
  -2   1   6         78.65        158.02        11.22 o                         
  -1   1   6      24286.33      25551.55       345.38 o                         
   0   1   6      23843.41      24720.94       248.92 o                         
   1   1   6       5692.86       5434.01        35.18 o                         
   2   1   6       1871.26       1797.40        18.73 o                         
   3   1   6        737.36        760.10        19.08 o                         
   4   1   6      12744.61      12290.24       139.40 o                         
   5   1   6         42.35        131.24        19.25 o                         
   6   1   6      11823.94      11941.97       141.04 o                         
   7   1   6        393.48        437.91        26.39 o                         
   8   1   6       4098.92       4202.98        76.55 o                         
   9   1   6        242.95        243.46        19.04 o                         
  10   1   6       3265.75       3399.68       112.94 o                         
  11   1   6       4583.55       4875.31       234.62 o                         
  12   1   6        866.52       1087.85        87.35 o                         
  13   1   6       1238.46       1485.96       181.48 o                         
  14   1   6        422.41        456.30       110.05 o                         
  15   1   6          0.95       -182.02       144.34 o                         
  16   1   6          4.76        116.64       207.19 o                         
 -17   2   6         19.37         30.69        98.28 o                         
 -16   2   6       2837.18       2748.69       106.34 o                         
 -15   2   6        558.15        529.30        44.93 o                         
 -14   2   6       3509.52       3559.20        80.32 o                         
 -13   2   6        672.81        655.08        48.17 o                         
 -12   2   6        106.70        119.58        30.23 o                         
 -11   2   6       3729.55       3645.08        71.53 o                         
 -10   2   6       4746.95       4691.08       108.30 o                         
  -9   2   6       6587.88       6425.92        88.98 o                         
  -8   2   6       8495.88       8502.25        97.51 o                         
  -7   2   6        640.21        656.62        19.81 o                         
  -6   2   6       1136.16       1173.39        16.09 o                         
  -5   2   6       7959.29       7345.82        95.69 o                         
  -4   2   6        160.92        150.46        11.95 o                         
  -3   2   6      34653.41      36005.31      1053.47 o                         
  -2   2   6        472.55        443.14         9.75 o                         
  -1   2   6       3320.76       3308.67        40.98 o                         
   0   2   6      19423.83      20462.83       230.95 o                         
   1   2   6       1072.98        972.53        13.10 o                         
   2   2   6      22693.96      22284.84       222.81 o                         
   3   2   6       3345.40       2907.24        36.11 o                         
   4   2   6      25782.67      24910.33       341.40 o                         
   5   2   6        105.04         90.76        21.67 o                         
   6   2   6       1543.50       1412.90        24.61 o                         
   7   2   6       3575.82       3603.16        68.09 o                         
   8   2   6       8342.45       8354.08       147.07 o                         
   9   2   6       2907.57       2964.50        62.75 o                         
  10   2   6       3345.84       3476.17       105.33 o                         
  11   2   6         20.48         61.54        27.94 o                         
  12   2   6         20.45        101.25        53.83 o                         
  13   2   6        907.32        920.12       112.26 o                         
  14   2   6        376.59        498.10        75.27 o                         
  15   2   6       2640.61       2962.62       162.21 o                         
  16   2   6         79.81        117.47        81.51 o                         
 -17   3   6       4103.42       3879.76       201.01 o                         
 -16   3   6          6.77        -14.69        60.78 o                         
 -15   3   6       5522.06       5490.20       100.76 o                         
 -14   3   6       1563.55       1484.19        46.82 o                         
 -13   3   6         95.00        128.40        32.87 o                         
 -12   3   6      10046.56       9464.78       236.54 o                         
 -11   3   6       3013.76       2978.63        53.69 o                         
 -10   3   6      17146.64      16479.56       189.84 o                         
  -9   3   6       8197.73       8231.52        86.84 o                         
  -8   3   6       5992.81       5667.83        85.46 o                         
  -7   3   6       4793.90       4667.36        75.37 o                         
  -6   3   6      15592.39      15257.26       242.43 o                         
  -5   3   6       8521.34       8481.89       102.31 o                         
  -4   3   6      57242.68      63434.54      1611.08 o                         
  -3   3   6        854.37        935.78        15.60 o                         
  -2   3   6      45446.78      51044.05      2223.05 o                         
  -1   3   6       4324.59       4260.33        34.38 o                         
   0   3   6         63.50         92.27         9.73 o                         
   1   3   6      22838.07      21594.99       233.30 o                         
   2   3   6       6480.47       5941.61        72.23 o                         
   3   3   6      43611.31      41198.36       849.38 o                         
   4   3   6      18155.07      18430.91       203.45 o                         
   5   3   6       7455.37       7647.68        79.59 o                         
   6   3   6      14829.56      15061.74       159.25 o                         
   7   3   6       2169.84       2171.88        41.58 o                         
   8   3   6       3048.45       2934.41        61.33 o                         
   9   3   6      17369.00      17010.68       361.18 o                         
  10   3   6        671.80        693.38        32.74 o                         
  11   3   6       6208.20       6172.75        96.47 o                         
  12   3   6       1553.17       1553.04        69.57 o                         
  13   3   6        748.85        633.40        65.92 o                         
  14   3   6       3206.41       3332.87       128.45 o                         
  15   3   6        183.93         42.15       143.76 o                         
  16   3   6       1652.93       1666.89       199.08 o                         
 -16   4   6        855.41        769.62        98.62 o                         
 -15   4   6         66.87         99.21        43.47 o                         
 -14   4   6        524.23        550.32        38.15 o                         
 -13   4   6         15.43         55.49        35.13 o                         
 -12   4   6        879.09        908.91        37.10 o                         
 -11   4   6        469.35        482.56        26.10 o                         
 -10   4   6       2360.09       2397.81        35.26 o                         
  -9   4   6       3146.37       2978.08        64.20 o                         
  -8   4   6        372.96        403.10        28.57 o                         
  -7   4   6       1664.17       1597.38        24.52 o                         
  -6   4   6         45.26         50.31        12.45 o                         
  -5   4   6       5416.50       5163.98        54.07 o                         
  -4   4   6        153.96        191.75        11.98 o                         
  -3   4   6      14871.79      14939.76       163.47 o                         
  -2   4   6       4661.80       4604.47        47.67 o                         
  -1   4   6       1237.45       1346.58        14.02 o                         
   0   4   6         31.19         58.79        11.41 o                         
   1   4   6       5154.49       4949.27        41.93 o                         
   2   4   6       5014.37       4918.67        62.96 o                         
   3   4   6       1198.61       1169.49        24.29 o                         
   4   4   6      12472.77      12055.36       156.43 o                         
   5   4   6        122.76        166.20        22.90 o                         
   6   4   6         72.67         98.61        17.60 o                         
   7   4   6         32.02         63.12        21.07 o                         
   8   4   6       3497.59       3080.84        38.08 o                         
   9   4   6       2367.07       2329.09        59.41 o                         
  10   4   6       2108.07       2202.95        69.95 o                         
  11   4   6        831.23        816.02        35.20 o                         
  12   4   6         88.05         58.65        53.54 o                         
  13   4   6         99.61        114.49        67.40 o                         
  14   4   6         31.23        -33.65        73.72 o                         
  15   4   6       1080.50       1192.88        85.80 o                         
 -16   5   6         11.33         90.98        45.79 o                         
 -15   5   6       1819.53       1685.15        75.14 o                         
 -14   5   6       1462.68       1362.44        73.56 o                         
 -13   5   6       1432.95       1387.15        45.78 o                         
 -12   5   6       6613.85       6256.84        82.66 o                         
 -11   5   6         47.86         34.02        22.31 o                         
 -10   5   6       3174.12       3128.88        61.92 o                         
  -9   5   6       2140.37       2188.08        41.28 o                         
  -8   5   6          6.05         19.39        19.70 o                         
  -7   5   6       8849.67       8511.92       121.79 o                         
  -6   5   6       1901.92       1858.73        31.97 o                         
  -5   5   6       6852.36       6255.11        68.53 o                         
  -4   5   6       5829.82       5626.29        44.85 o                         
  -3   5   6       1398.49       1313.83        18.04 o                         
  -2   5   6       8423.94       8024.19        77.38 o                         
  -1   5   6      12270.89      11507.27       106.94 o                         
   0   5   6       7193.92       6659.85        57.57 o                         
   1   5   6      13858.58      12629.74       132.84 o                         
   2   5   6        215.09        230.10        16.91 o                         
   3   5   6       4683.50       4746.46        61.69 o                         
   4   5   6      18433.87      17613.26       260.82 o                         
   5   5   6        638.01        674.77        32.23 o                         
   6   5   6      18050.22      17511.70       246.75 o                         
   7   5   6        186.99        219.85        24.15 o                         
   8   5   6       1720.67       1709.66        28.58 o                         
   9   5   6       2193.35       2219.46        69.62 o                         
  10   5   6        310.57        341.18        43.46 o                         
  11   5   6       3506.89       3504.76       111.97 o                         
  12   5   6       1729.75       2093.20        77.31 o                         
  13   5   6       1406.52       1371.99        92.98 o                         
  14   5   6        895.24        943.62        86.34 o                         
  15   5   6         61.66         68.36        69.31 o                         
 -16   6   6       1689.16       1495.15       136.38 o                         
 -15   6   6       1547.36       1431.63        84.80 o                         
 -14   6   6       1698.08       1717.30        52.70 o                         
 -13   6   6       4921.78       4758.79        83.70 o                         
 -12   6   6        245.34        262.50        29.96 o                         
 -11   6   6       4928.01       4601.42        89.47 o                         
 -10   6   6       3393.97       3296.60        55.88 o                         
  -9   6   6        576.84        560.92        29.34 o                         
  -8   6   6      14807.50      14206.85       182.78 o                         
  -7   6   6        137.78        180.45        19.72 o                         
  -6   6   6      17893.47      16725.13       203.54 o                         
  -5   6   6       3294.56       3294.14        48.46 o                         
  -4   6   6       1156.00       1139.80        21.07 o                         
  -3   6   6      11150.85      11042.54       109.93 o                         
  -2   6   6       4035.21       3822.57        37.27 o                         
  -1   6   6      14565.72      14349.26       163.07 o                         
   0   6   6      20713.02      20327.94       277.43 o                         
   1   6   6       4438.21       4359.12        47.77 o                         
   2   6   6      11243.10      11096.17       133.45 o                         
   3   6   6       3034.27       2913.38        49.35 o                         
   4   6   6       4738.23       4552.62        71.75 o                         
   5   6   6      10905.22      10703.42       213.95 o                         
   6   6   6        160.85        172.16        35.94 o                         
   7   6   6      10658.49      10188.72       181.34 o                         
   8   6   6       1652.60       1629.11        34.08 o                         
   9   6   6        645.44        705.97        30.25 o                         
  10   6   6       3840.57       3740.33        95.93 o                         
  11   6   6        475.63        593.33        62.46 o                         
  12   6   6       2058.54       1990.73        89.06 o                         
  13   6   6       1683.81       1621.32        59.37 o                         
  14   6   6        118.80        217.96        74.10 o                         
 -15   7   6         44.21         18.60        40.35 o                         
 -14   7   6        325.40        310.29        43.90 o                         
 -13   7   6        104.45         59.58        52.05 o                         
 -12   7   6        332.40        375.58        31.18 o                         
 -11   7   6        128.41        143.67        38.32 o                         
 -10   7   6        161.90        113.62        29.22 o                         
  -9   7   6        438.49        448.28        35.60 o                         
  -8   7   6        479.82        484.64        28.69 o                         
  -7   7   6        876.64        848.67        27.92 o                         
  -6   7   6         59.78         60.24        19.85 o                         
  -5   7   6       2342.20       2153.58        39.67 o                         
  -4   7   6        879.50        911.30        29.75 o                         
  -3   7   6        124.49        130.72        17.76 o                         
  -2   7   6         95.98        142.22        19.43 o                         
  -1   7   6        446.56        494.87        32.96 o                         
   0   7   6       1510.99       1586.34        34.20 o                         
   1   7   6         79.67        104.02        20.83 o                         
   2   7   6       1976.92       2038.36        33.45 o                         
   3   7   6        640.28        673.11        28.43 o                         
   4   7   6          4.46         43.75        56.87 o                         
   5   7   6         94.19        136.72        36.32 o                         
   6   7   6       2221.48       2149.41        56.30 o                         
   7   7   6        697.72        684.24        50.98 o                         
   8   7   6        239.22        181.91        33.62 o                         
   9   7   6          1.25         49.20        31.02 o                         
  10   7   6          4.73         40.42        47.51 o                         
  11   7   6         10.57         55.94        84.98 o                         
  12   7   6        153.29        141.32        56.84 o                         
  13   7   6        788.63        796.43        79.93 o                         
  14   7   6         58.22          5.85        65.26 o                         
 -14   8   6        865.05        933.43        64.78 o                         
 -13   8   6       1942.03       1883.46        74.23 o                         
 -12   8   6         12.98         41.09        32.14 o                         
 -11   8   6       3540.78       3244.78        64.12 o                         
 -10   8   6       1555.52       1515.54        46.42 o                         
  -9   8   6       2674.63       2475.49        53.23 o                         
  -8   8   6       4972.65       4716.29        71.31 o                         
  -7   8   6        157.03        131.87        36.16 o                         
  -6   8   6       3048.36       2998.74        44.40 o                         
  -5   8   6       5280.78       5037.55        71.07 o                         
  -4   8   6        997.61       1025.63        25.73 o                         
  -3   8   6       6667.14       6683.18        99.05 o                         
  -2   8   6       1142.40       1100.46        37.35 o                         
  -1   8   6       4693.86       4767.46        69.91 o                         
   0   8   6       5144.73       5216.86        65.20 o                         
   1   8   6        178.91        206.61        23.32 o                         
   2   8   6      13847.74      13307.83       198.66 o                         
   3   8   6       1323.42       1328.51        44.33 o                         
   4   8   6       1248.20       1240.35        36.40 o                         
   5   8   6       4534.63       4305.85        89.77 o                         
   6   8   6         22.87         82.95        36.94 o                         
   7   8   6       1750.45       1713.15        66.45 o                         
   8   8   6       3187.90       3261.34        87.61 o                         
   9   8   6        563.24        585.74        43.81 o                         
  10   8   6       2137.98       2173.93        76.95 o                         
  11   8   6        184.06        163.84        68.24 o                         
  12   8   6        327.02        324.91       119.85 o                         
  13   8   6       1000.27        948.27        79.88 o                         
 -13   9   6        187.49        129.60        60.14 o                         
 -12   9   6       2033.84       2011.76        63.20 o                         
 -11   9   6        642.89        553.96        52.47 o                         
 -10   9   6       2975.43       2935.27        64.70 o                         
  -9   9   6       1766.72       1641.93        41.63 o                         
  -8   9   6         37.18         77.35        29.69 o                         
  -7   9   6       4799.98       4491.18        78.15 o                         
  -6   9   6       1364.46       1314.24        38.69 o                         
  -5   9   6       1455.43       1475.29        37.58 o                         
  -4   9   6       6845.94       6470.45        80.60 o                         
  -3   9   6        794.79        844.79        34.15 o                         
  -2   9   6       4372.82       4210.28        59.77 o                         
  -1   9   6       1649.71       1754.60        37.72 o                         
   0   9   6       1886.03       1901.96        40.18 o                         
   1   9   6       5458.10       5611.33        85.62 o                         
   2   9   6        143.42         94.98        41.80 o                         
   3   9   6       4393.25       4154.32        75.13 o                         
   4   9   6       3067.97       2911.98        72.90 o                         
   5   9   6        717.87        704.02        57.71 o                         
   6   9   6       2685.09       2542.55        73.95 o                         
   7   9   6        930.66        955.40        55.33 o                         
   8   9   6       2849.29       2682.44        87.20 o                         
   9   9   6       1478.84       1481.93        85.15 o                         
  10   9   6          4.52         18.67        66.43 o                         
  11   9   6       2321.09       2312.04       102.99 o                         
  12   9   6        145.45        196.95        64.07 o                         
 -12  10   6        113.80        211.46        59.00 o                         
 -11  10   6         57.87         72.29        41.19 o                         
 -10  10   6        122.30        113.21        45.36 o                         
  -9  10   6         25.17         45.58        33.09 o                         
  -8  10   6         82.19         91.80        31.26 o                         
  -7  10   6          3.22         30.97        26.58 o                         
  -6  10   6         69.68         68.37        43.54 o                         
  -5  10   6         35.04         63.55        30.73 o                         
  -4  10   6         20.26          4.34        33.58 o                         
  -3  10   6         79.52         39.81        60.44 o                         
  -2  10   6        208.66        254.58        32.85 o                         
  -1  10   6         70.82        126.78        31.77 o                         
   0  10   6        704.37        727.48        34.11 o                         
   1  10   6         36.08         56.03        28.90 o                         
   2  10   6         98.68        137.97        31.62 o                         
   3  10   6        291.23        338.64        47.49 o                         
   4  10   6          6.72         29.88        40.41 o                         
   5  10   6         10.82         53.27        40.47 o                         
   6  10   6        138.68        257.37        54.03 o                         
   7  10   6        193.37        237.78        51.10 o                         
   8  10   6          7.38         -8.88        52.77 o                         
   9  10   6         90.68         43.25        66.30 o                         
  10  10   6          2.08        -29.72        63.52 o                         
  11  10   6        214.20        295.06        80.95 o                         
 -11  11   6         55.13         89.36        39.14 o                         
 -10  11   6        799.69        832.75        47.23 o                         
  -9  11   6       2128.68       2058.92        69.82 o                         
  -8  11   6        276.93        311.56        34.84 o                         
  -7  11   6       2317.59       2200.55        52.81 o                         
  -6  11   6        706.11        777.55        46.93 o                         
  -5  11   6       1588.75       1472.48        48.55 o                         
  -4  11   6       2728.18       2651.45        60.11 o                         
  -3  11   6         56.39         59.61        32.51 o                         
  -2  11   6       4235.89       4333.57       106.00 o                         
  -1  11   6       1206.82       1270.20        61.39 o                         
   0  11   6        474.52        510.46        42.03 o                         
   1  11   6       2579.81       2600.07        84.82 o                         
   2  11   6        357.73        412.27        38.90 o                         
   3  11   6       1796.91       1870.85        59.84 o                         
   4  11   6       1497.44       1542.11        73.90 o                         
   5  11   6         52.89         45.30        45.83 o                         
   6  11   6       2373.39       2407.70        84.28 o                         
   7  11   6        323.14        234.92        57.10 o                         
   8  11   6        293.75        201.58       106.24 o                         
   9  11   6       1533.10       1648.87        92.51 o                         
  10  11   6         16.06         22.11       103.34 o                         
  -9  12   6        149.82        163.71        41.77 o                         
  -8  12   6       1203.02       1253.40        56.09 o                         
  -7  12   6          7.05        -15.93        38.44 o                         
  -6  12   6        835.08        789.29        50.12 o                         
  -5  12   6        676.96        685.97        40.05 o                         
  -4  12   6         91.59         62.85        41.58 o                         
  -3  12   6       1821.99       1884.67        56.86 o                         
  -2  12   6        112.57        193.28        38.12 o                         
  -1  12   6        667.24        675.69        47.05 o                         
   0  12   6        925.84        915.87        58.81 o                         
   1  12   6         95.49         74.44        50.14 o                         
   2  12   6        917.90        888.07        51.24 o                         
   3  12   6        430.63        538.97        62.42 o                         
   4  12   6        835.21        852.15        56.96 o                         
   5  12   6        743.79        726.71       111.76 o                         
   6  12   6          0.44          1.54        58.84 o                         
   7  12   6        606.19        579.41        78.05 o                         
   8  12   6        302.04        327.37       106.22 o                         
  -7  13   6        126.37        228.70        44.84 o                         
  -6  13   6         12.37         39.53        41.38 o                         
  -5  13   6         64.99         49.87        43.64 o                         
  -4  13   6         88.93        125.47        47.76 o                         
  -3  13   6          3.74         -3.20        50.15 o                         
  -2  13   6         25.11         58.98        81.09 o                         
  -1  13   6        160.58        210.65        43.29 o                         
   0  13   6          2.98         35.10        41.81 o                         
   1  13   6        129.44        172.80        64.43 o                         
   2  13   6         42.79         74.42        43.40 o                         
   3  13   6          0.47        -15.77        50.35 o                         
   4  13   6        203.98        254.76        60.01 o                         
   5  13   6         15.69         -7.15        57.34 o                         
   6  13   6         27.14        118.57        63.07 o                         
  -4  14   6        154.55        105.33        61.51 o                         
  -3  14   6        729.09        781.70        56.57 o                         
  -2  14   6        256.31        258.60        50.11 o                         
  -1  14   6        427.08        531.52        88.71 o                         
   0  14   6        976.24       1060.47        69.35 o                         
   1  14   6         49.76         13.88        54.07 o                         
   2  14   6        769.68        757.65        71.15 o                         
   3  14   6        268.61        321.27        54.24 o                         
 -17   1   7       1468.92       1417.88        66.55 o                         
 -16   1   7       1117.22       1161.85        68.06 o                         
 -15   1   7       4252.20       4322.19        70.36 o                         
 -14   1   7         25.68         78.91        21.50 o                         
 -13   1   7       4668.47       4543.66        61.98 o                         
 -12   1   7       2751.93       2771.22        83.17 o                         
 -11   1   7        904.75        901.03        26.78 o                         
 -10   1   7      11602.00      11779.24       160.32 o                         
  -9   1   7       3380.17       3424.96        64.89 o                         
  -8   1   7      10655.10      10681.91       187.03 o                         
  -7   1   7      17946.02      17803.79       205.79 o                         
  -6   1   7         20.39         12.90         9.05 o                         
  -5   1   7      19354.31      18597.54       327.58 o                         
  -4   1   7      11040.26      11169.67       144.75 o                         
  -3   1   7       3590.64       3469.50        30.31 o                         
  -2   1   7      37604.86      40723.46      1330.94 o                         
  -1   1   7        214.57        211.89        13.59 o                         
   0   1   7      21459.12      21698.36       192.77 o                         
   1   1   7      24684.52      26219.37       267.71 o                         
   2   1   7       4293.16       4533.19        46.80 o                         
   3   1   7      17614.30      17521.71       154.23 o                         
   4   1   7       1453.34       1320.08        20.27 o                         
   5   1   7      10621.59       9997.00       128.09 o                         
   6   1   7      15620.37      15276.61       200.22 o                         
   7   1   7         34.85         48.25        24.72 o                         
   8   1   7      15885.07      16532.93       349.89 o                         
   9   1   7       3596.95       3614.85        90.59 o                         
  10   1   7       3122.41       3430.96       117.02 o                         
  11   1   7       5180.78       5573.13       286.96 o                         
  12   1   7        489.59        792.27       154.05 o                         
  13   1   7       3153.71       3381.00       175.20 o                         
  14   1   7       1293.05       1498.88       118.95 o                         
  15   1   7        403.55        362.13       123.84 o                         
 -17   2   7       1440.54       1541.83        65.03 o                         
 -16   2   7        798.62        726.15        54.18 o                         
 -15   2   7          6.79        -15.20        36.78 o                         
 -14   2   7       3487.58       3365.00        75.68 o                         
 -13   2   7       1992.20       2059.60        54.82 o                         
 -12   2   7       2824.73       2755.72       100.00 o                         
 -11   2   7       6345.10       6082.56       116.42 o                         
 -10   2   7        812.08        832.42        26.49 o                         
  -9   2   7       4437.49       4200.44        40.68 o                         
  -8   2   7      10765.71      10239.04       154.87 o                         
  -7   2   7       1445.65       1490.22        31.50 o                         
  -6   2   7      17943.59      17437.81       395.96 o                         
  -5   2   7        721.48        710.80        18.72 o                         
  -4   2   7      18320.38      18064.73       326.15 o                         
  -3   2   7      12527.69      12549.92       193.98 o                         
  -2   2   7         33.53         68.92        15.67 o                         
  -1   2   7      33950.68      35381.08       572.19 o                         
   0   2   7       1414.16       1231.96        13.37 o                         
   1   2   7      25817.88      25787.46       314.79 o                         
   2   2   7       6594.98       5825.83        45.81 o                         
   3   2   7        130.85        135.83        13.81 o                         
   4   2   7      16898.86      16490.87       257.25 o                         
   5   2   7       4828.23       4642.99        59.61 o                         
   6   2   7       5393.12       5572.71        72.30 o                         
   7   2   7       9174.79       9257.38       129.66 o                         
   8   2   7        444.16        443.80        28.19 o                         
   9   2   7        874.36        861.76        40.71 o                         
  10   2   7       4979.40       4845.90       111.80 o                         
  11   2   7        453.08        430.78        33.67 o                         
  12   2   7       4704.73       5029.86       207.11 o                         
  13   2   7        340.04        314.56       102.47 o                         
  14   2   7       1054.21       1068.55       100.20 o                         
  15   2   7        908.10        982.30        93.22 o                         
 -17   3   7         30.75         19.67        52.72 o                         
 -16   3   7        296.31        394.68        75.32 o                         
 -15   3   7        142.87        157.29        41.90 o                         
 -14   3   7        335.26        398.38        39.08 o                         
 -13   3   7         18.31         21.94        34.87 o                         
 -12   3   7        146.76        142.80        27.19 o                         
 -11   3   7         35.99         34.32        30.29 o                         
 -10   3   7        684.13        760.42        34.33 o                         
  -9   3   7          0.27         50.47        22.84 o                         
  -8   3   7        116.20        147.90        17.22 o                         
  -7   3   7          6.41         18.23        21.32 o                         
  -6   3   7          8.45         37.38        11.25 o                         
  -5   3   7         30.40         61.66        16.44 o                         
  -4   3   7       4442.63       3985.00        37.60 o                         
  -3   3   7       3808.94       3448.04        33.52 o                         
  -2   3   7       1107.74       1115.35        30.52 o                         
  -1   3   7        154.23        199.71         9.60 o                         
   0   3   7       3505.18       4009.75        57.56 o                         
   1   3   7        274.29        262.36        13.69 o                         
   2   3   7        230.49        279.08        12.37 o                         
   3   3   7       5711.32       5421.81        56.22 o                         
   4   3   7        376.59        370.68        16.78 o                         
   5   3   7          4.67         40.17        25.48 o                         
   6   3   7         91.15        121.53        14.98 o                         
   7   3   7         50.01         15.74        25.22 o                         
   8   3   7        805.83        835.52        25.36 o                         
   9   3   7         56.65         79.11        34.65 o                         
  10   3   7          5.38         27.51        26.03 o                         
  11   3   7         30.61         70.49        38.73 o                         
  12   3   7          2.75        -10.89        50.94 o                         
  13   3   7         28.32       -120.74        60.37 o                         
  14   3   7        327.45        345.96        98.39 o                         
  15   3   7        155.77        115.99        89.67 o                         
 -16   4   7       2572.61       2468.38        69.21 o                         
 -15   4   7        446.55        485.23        64.63 o                         
 -14   4   7       4697.29       4420.65        90.24 o                         
 -13   4   7       1940.32       1834.40        58.71 o                         
 -12   4   7       3096.33       3050.36        57.76 o                         
 -11   4   7       7730.58       7517.48        83.54 o                         
 -10   4   7        298.15        325.15        25.13 o                         
  -9   4   7      13802.44      13183.68       279.08 o                         
  -8   4   7       1430.93       1489.96        29.74 o                         
  -7   4   7       1087.53       1062.52        24.64 o                         
  -6   4   7      19476.00      18230.79       235.10 o                         
  -5   4   7       2798.09       2690.38        57.62 o                         
  -4   4   7      21960.46      21188.24       271.41 o                         
  -3   4   7      31345.83      31337.48       415.69 o                         
  -2   4   7       6107.71       5875.33        79.15 o                         
  -1   4   7      17747.87      17301.53       168.64 o                         
   0   4   7       2603.19       2416.64        23.67 o                         
   1   4   7       6328.90       6230.22        75.36 o                         
   2   4   7      32955.71      30469.54       435.38 o                         
   3   4   7        767.94        780.67        20.96 o                         
   4   4   7      16033.61      15531.18       170.97 o                         
   5   4   7       5777.29       5547.57        65.09 o                         
   6   4   7       4159.05       4257.94        45.34 o                         
   7   4   7       4016.91       3965.77        51.80 o                         
   8   4   7       4072.79       3991.51        55.89 o                         
   9   4   7       7065.41       6631.67       130.51 o                         
  10   4   7       3371.49       3658.03        98.07 o                         
  11   4   7        166.16        147.36        30.99 o                         
  12   4   7       3842.77       3882.60       120.25 o                         
  13   4   7        807.01        888.98        82.92 o                         
  14   4   7        832.89        968.39       114.24 o                         
  15   4   7       2384.36       2491.50       145.49 o                         
 -16   5   7         70.02        115.53        53.90 o                         
 -15   5   7       3000.38       2813.31        71.70 o                         
 -14   5   7         39.55         48.47        40.38 o                         
 -13   5   7       1059.03        994.02        48.11 o                         
 -12   5   7       1737.28       1640.95        38.08 o                         
 -11   5   7         33.19         74.66        26.35 o                         
 -10   5   7       6557.79       6413.49       132.99 o                         
  -9   5   7        865.24        824.23        31.57 o                         
  -8   5   7       5784.66       5391.20        70.99 o                         
  -7   5   7       2318.07       2188.43        32.19 o                         
  -6   5   7        183.64        180.36        25.72 o                         
  -5   5   7       6987.27       6829.71       100.72 o                         
  -4   5   7      12063.23      11531.70       108.95 o                         
  -3   5   7      11551.76      10999.81       117.77 o                         
  -2   5   7       1978.74       1811.18        19.90 o                         
  -1   5   7        180.83        221.42        13.68 o                         
   0   5   7       4031.82       3749.23        33.60 o                         
   1   5   7       5902.34       5616.21        52.46 o                         
   2   5   7        134.57        150.49        16.98 o                         
   3   5   7      19759.95      19083.63       265.28 o                         
   4   5   7       1069.84       1080.09        24.22 o                         
   5   5   7       2537.68       2516.57        36.97 o                         
   6   5   7       3259.34       3103.20        55.38 o                         
   7   5   7        536.98        563.35        29.76 o                         
   8   5   7       9137.44       8759.23       102.15 o                         
   9   5   7       1328.54       1367.55        55.53 o                         
  10   5   7       2576.65       2652.53       108.10 o                         
  11   5   7       1550.33       1550.08        69.19 o                         
  12   5   7         96.05         95.04        51.65 o                         
  13   5   7        226.55        171.95        65.35 o                         
  14   5   7       1083.18       1241.53        93.34 o                         
 -15   6   7         22.22         55.40        46.64 o                         
 -14   6   7       1371.41       1315.73        65.38 o                         
 -13   6   7        108.98        135.65        28.97 o                         
 -12   6   7       1349.21       1323.28        50.05 o                         
 -11   6   7        377.47        389.97        25.97 o                         
 -10   6   7        241.54        242.43        30.05 o                         
  -9   6   7          9.84         15.79        25.61 o                         
  -8   6   7       3421.12       3246.10        48.33 o                         
  -7   6   7        630.75        630.49        21.05 o                         
  -6   6   7       3324.89       3139.36        37.79 o                         
  -5   6   7        130.19        111.44        16.07 o                         
  -4   6   7       1408.14       1355.93        19.74 o                         
  -3   6   7        299.51        366.68        14.85 o                         
  -2   6   7        243.43        258.72        17.71 o                         
  -1   6   7       5860.46       5577.92        68.38 o                         
   0   6   7       1538.83       1509.07        23.76 o                         
   1   6   7       3592.09       3371.71        37.90 o                         
   2   6   7         94.32        171.03        25.82 o                         
   3   6   7        433.46        376.79        24.18 o                         
   4   6   7       2016.74       1995.68        52.28 o                         
   5   6   7       1379.73       1447.56        57.36 o                         
   6   6   7         32.16         81.03        30.91 o                         
   7   6   7       1135.21       1097.77        30.64 o                         
   8   6   7         54.90         82.99        26.80 o                         
   9   6   7        239.50        253.94        29.73 o                         
  10   6   7       1410.42       1475.84        82.38 o                         
  11   6   7          3.10         75.94        45.34 o                         
  12   6   7        891.28        902.64        68.25 o                         
  13   6   7        180.18        205.57        91.22 o                         
  14   6   7         17.94         58.90       105.67 o                         
 -15   7   7       1689.36       1525.99        64.25 o                         
 -14   7   7        384.47        390.66        41.32 o                         
 -13   7   7       3156.25       3105.20        86.75 o                         
 -12   7   7       1800.41       1765.11        47.04 o                         
 -11   7   7        894.39        956.84        37.54 o                         
 -10   7   7       3726.18       3523.69        72.77 o                         
  -9   7   7       1833.04       1754.59        42.52 o                         
  -8   7   7       2944.71       2842.94        42.78 o                         
  -7   7   7      13800.04      13011.30       152.25 o                         
  -6   7   7        546.82        530.17        22.48 o                         
  -5   7   7      12483.66      11771.12       136.79 o                         
  -4   7   7        235.86        291.09        19.07 o                         
  -3   7   7        572.25        583.65        28.24 o                         
  -2   7   7      17007.85      16593.59       197.98 o                         
  -1   7   7        738.80        755.53        26.20 o                         
   0   7   7      19347.45      19282.88       328.44 o                         
   1   7   7       6842.75       6623.20        80.27 o                         
   2   7   7       4902.97       4866.57        68.83 o                         
   3   7   7       3698.21       3685.71        74.90 o                         
   4   7   7       4174.58       4056.11        87.87 o                         
   5   7   7       4330.77       4088.27        92.46 o                         
   6   7   7      10680.34      10396.04       238.71 o                         
   7   7   7       1049.50       1059.93        50.41 o                         
   8   7   7       3908.34       3849.56        64.82 o                         
   9   7   7        775.07        889.25        40.88 o                         
  10   7   7        869.95        886.56        66.97 o                         
  11   7   7       3001.13       2970.93       113.84 o                         
  12   7   7         42.23         55.49        54.53 o                         
  13   7   7       2834.49       2999.20       105.56 o                         
 -14   8   7        527.25        553.24        44.62 o                         
 -13   8   7       1011.48        923.62        72.79 o                         
 -12   8   7        659.59        684.22        57.44 o                         
 -11   8   7        878.80        821.03        48.07 o                         
 -10   8   7        102.09        156.82        28.66 o                         
  -9   8   7        390.29        380.10        43.78 o                         
  -8   8   7       3160.27       3136.43        62.66 o                         
  -7   8   7        629.34        581.36        30.57 o                         
  -6   8   7       2715.32       2609.27        42.97 o                         
  -5   8   7        460.82        485.07        28.99 o                         
  -4   8   7        611.69        581.22        22.05 o                         
  -3   8   7        582.09        631.10        24.50 o                         
  -2   8   7        121.94        116.81        21.33 o                         
  -1   8   7       7863.23       8268.52       106.23 o                         
   0   8   7        241.22        259.44        22.65 o                         
   1   8   7       4039.38       3986.06        54.96 o                         
   2   8   7         92.59        155.44        26.45 o                         
   3   8   7        846.64        808.79        43.69 o                         
   4   8   7       1573.65       1478.25        61.59 o                         
   5   8   7       3037.23       2966.27        72.64 o                         
   6   8   7       1554.55       1451.69        52.54 o                         
   7   8   7       2065.04       2056.30        53.47 o                         
   8   8   7        403.84        387.20        33.65 o                         
   9   8   7        107.78        156.52        48.29 o                         
  10   8   7        643.31        637.60        70.44 o                         
  11   8   7         32.84         63.35        51.51 o                         
  12   8   7       1473.98       1562.90       114.01 o                         
  13   8   7         14.22        -13.34        54.59 o                         
 -13   9   7         97.31         96.10        57.88 o                         
 -12   9   7        391.24        458.68        46.09 o                         
 -11   9   7          7.40         -1.12        41.32 o                         
 -10   9   7       2061.32       2009.13        56.06 o                         
  -9   9   7         77.02         72.21        34.92 o                         
  -8   9   7       1344.58       1318.61        35.45 o                         
  -7   9   7        210.56        186.26        25.91 o                         
  -6   9   7         77.66        111.34        24.30 o                         
  -5   9   7       1200.44       1268.60        35.19 o                         
  -4   9   7       2125.75       2094.53        39.61 o                         
  -3   9   7       1434.54       1384.16        33.72 o                         
  -2   9   7       1859.06       1946.34        46.59 o                         
  -1   9   7          0.59         44.98        23.33 o                         
   0   9   7        425.40        418.73        26.77 o                         
   1   9   7       1995.83       2061.67        47.41 o                         
   2   9   7         13.31         45.29        32.59 o                         
   3   9   7       2362.27       2414.45        55.97 o                         
   4   9   7         49.85         12.93        35.06 o                         
   5   9   7        204.21        197.33        49.96 o                         
   6   9   7        352.95        383.58        43.41 o                         
   7   9   7        245.76        262.07        51.91 o                         
   8   9   7       1732.04       1667.66        72.19 o                         
   9   9   7        500.73        651.50        72.35 o                         
  10   9   7        185.59        222.62        54.39 o                         
  11   9   7        296.67        360.28        69.59 o                         
  12   9   7         62.18         55.14        55.49 o                         
 -12  10   7        341.79        365.74        61.57 o                         
 -11  10   7       3108.79       3110.95       101.44 o                         
 -10  10   7         55.38         97.57        34.43 o                         
  -9  10   7       3751.80       3781.70        88.65 o                         
  -8  10   7        751.64        632.48        35.95 o                         
  -7  10   7        642.01        637.81        34.93 o                         
  -6  10   7       2136.21       2040.37        53.12 o                         
  -5  10   7       1793.36       1732.70        45.13 o                         
  -4  10   7       4311.30       4261.90        68.58 o                         
  -3  10   7       5179.87       5182.18        92.41 o                         
  -2  10   7       1914.50       2014.99        58.27 o                         
  -1  10   7       2864.75       2873.13        64.88 o                         
   0  10   7        768.66        864.08        59.58 o                         
   1  10   7        372.16        366.02        32.47 o                         
   2  10   7       7391.80       7390.03       165.51 o                         
   3  10   7          2.24         24.47        41.37 o                         
   4  10   7       5364.05       5213.89       123.68 o                         
   5  10   7        194.25        213.51        50.81 o                         
   6  10   7        208.47        161.26        82.88 o                         
   7  10   7       2120.97       1912.22        75.93 o                         
   8  10   7        444.60        485.70        60.79 o                         
   9  10   7       2147.31       2057.52        95.28 o                         
  10  10   7       1087.16       1068.88        81.90 o                         
  11  10   7        381.27        429.43        73.44 o                         
 -11  11   7         43.25         19.01        43.08 o                         
 -10  11   7        632.49        546.18        50.44 o                         
  -9  11   7         19.65        -20.85        36.24 o                         
  -8  11   7        264.41        303.83        37.36 o                         
  -7  11   7          4.51         45.53        41.75 o                         
  -6  11   7        120.13        121.31        40.84 o                         
  -5  11   7        820.11        840.97        45.54 o                         
  -4  11   7        380.72        426.24        74.38 o                         
  -3  11   7        892.21        913.94        41.51 o                         
  -2  11   7        101.26         84.60        35.52 o                         
  -1  11   7        241.60        248.00        33.23 o                         
   0  11   7         43.99         48.07        33.80 o                         
   1  11   7       1098.85       1116.04        47.02 o                         
   2  11   7        278.88        298.83        37.90 o                         
   3  11   7       1050.65       1103.48        52.61 o                         
   4  11   7        138.12        106.69        48.71 o                         
   5  11   7        298.16        259.84        62.92 o                         
   6  11   7          0.33         94.20        80.48 o                         
   7  11   7         27.39         41.82        53.22 o                         
   8  11   7        519.60        602.40        84.76 o                         
   9  11   7          7.22        -72.66        73.11 o                         
  -9  12   7        322.39        368.18        41.49 o                         
  -8  12   7        505.09        603.48        45.58 o                         
  -7  12   7        102.98         68.24        44.03 o                         
  -6  12   7       1681.78       1706.88        59.44 o                         
  -5  12   7          1.00        -66.54        58.07 o                         
  -4  12   7        334.41        339.01        35.88 o                         
  -3  12   7        685.75        695.65        39.97 o                         
  -2  12   7          2.16        108.66        76.69 o                         
  -1  12   7       1367.57       1594.87        85.48 o                         
   0  12   7        227.06        300.29        45.49 o                         
   1  12   7        400.38        461.42        51.93 o                         
   2  12   7        390.01        413.41        47.90 o                         
   3  12   7          4.30         -2.89        53.00 o                         
   4  12   7        365.75        386.56        46.34 o                         
   5  12   7        875.40        977.05       138.78 o                         
   6  12   7        357.67        338.47        58.97 o                         
   7  12   7        290.53        366.41        76.57 o                         
   8  12   7         62.57         16.42        81.72 o                         
  -7  13   7       1584.33       1599.17        72.21 o                         
  -6  13   7        143.87         68.59        55.95 o                         
  -5  13   7       1170.67       1182.22        59.96 o                         
  -4  13   7        184.26        219.35        47.46 o                         
  -3  13   7        188.13        169.66        54.58 o                         
  -2  13   7        883.35        916.59        51.40 o                         
  -1  13   7        373.30        387.16        54.60 o                         
   0  13   7       2004.30       2136.60        76.45 o                         
   1  13   7        181.61        165.63        48.36 o                         
   2  13   7        184.40        157.37        65.78 o                         
   3  13   7        592.17        643.24       117.70 o                         
   4  13   7        250.15        314.83        50.77 o                         
   5  13   7        432.19        407.78        90.10 o                         
  -2  14   7         20.08        175.04        52.52 o                         
  -1  14   7        241.26        289.36        51.22 o                         
   0  14   7          1.43         23.30        69.05 o                         
   1  14   7         85.28         64.41        52.93 o                         
 -17   0   8       2713.43       2715.76       110.92 o                         
 -16   0   8        570.13        543.16        78.55 o                         
 -15   0   8        655.33        600.28        52.83 o                         
 -14   0   8       6387.44       6252.06       115.97 o                         
 -13   0   8         98.11         99.81        38.36 o                         
 -12   0   8      11493.77      11843.98       226.28 o                         
 -11   0   8       2205.41       2117.64       115.65 o                         
 -10   0   8       1501.35       1630.47        44.37 o                         
  -9   0   8      17077.80      17210.02       411.70 o                         
  -8   0   8       4141.06       4266.79        78.22 o                         
  -7   0   8      22517.16      22081.88       416.85 o                         
  -6   0   8      28425.00      28113.09       445.77 o                         
  -5   0   8      15480.01      14678.38       288.64 o                         
  -4   0   8       7005.67       7471.58        78.06 o                         
  -3   0   8      10497.25      11298.60       181.57 o                         
  -2   0   8      24158.58      27058.61       942.36 o                         
  -1   0   8      33234.31      32232.21       563.41 o                         
   0   0   8       8897.31       9532.15       174.74 o                         
   1   0   8      42635.96      43432.84      1012.42 o                         
   2   0   8        494.57        461.64        17.06 o                         
   3   0   8        569.59        613.48        19.81 o                         
   4   0   8      23666.71      22844.06       425.94 o                         
   5   0   8       2587.45       2636.07        45.08 o                         
   6   0   8      21639.59      20744.31       337.10 o                         
   7   0   8       1566.09       1564.72        97.48 o                         
   8   0   8        168.40        200.42        34.59 o                         
   9   0   8       7023.41       7314.59       240.90 o                         
  10   0   8       2799.00       2816.54       229.25 o                         
  11   0   8       2454.21       2557.35       251.64 o                         
  12   0   8       6903.22       7519.38       335.30 o                         
  13   0   8       1051.22       1070.57       144.45 o                         
  14   0   8       1446.74       1589.86       178.28 o                         
  15   0   8        610.19       1012.52       288.67 o                         
 -17   1   8         87.96        208.93        48.49 o                         
 -16   1   8         51.60         86.13        48.91 o                         
 -15   1   8        855.30        809.54        35.36 o                         
 -14   1   8         72.16         89.12        34.13 o                         
 -13   1   8       2717.53       2769.68        68.67 o                         
 -12   1   8          1.66         47.67        21.93 o                         
 -11   1   8       3739.08       3992.88        65.21 o                         
 -10   1   8          9.91         11.86        24.82 o                         
  -9   1   8       2008.90       1983.26        46.11 o                         
  -8   1   8       7424.31       7309.73       141.76 o                         
  -7   1   8       3681.40       3719.48        35.89 o                         
  -6   1   8       7715.74       7453.84        60.28 o                         
  -5   1   8       2324.01       2443.56        19.97 o                         
  -4   1   8        148.89        179.42        12.40 o                         
  -3   1   8         26.78         38.30        13.62 o                         
  -2   1   8      10905.12      11074.10       105.95 o                         
  -1   1   8         97.56        105.58         8.49 o                         
   0   1   8      23829.97      24645.23       264.95 o                         
   1   1   8       7737.08       7666.68        56.46 o                         
   2   1   8       1163.68       1245.60        17.43 o                         
   3   1   8       7062.57       6867.00        59.16 o                         
   4   1   8        522.91        506.14        18.52 o                         
   5   1   8       8543.02       8279.23        90.63 o                         
   6   1   8       3714.74       3584.84        58.77 o                         
   7   1   8      12132.26      12290.85       160.24 o                         
   8   1   8         43.61        -52.11        40.11 o                         
   9   1   8         91.02        104.20        32.52 o                         
  10   1   8        726.71        641.51        49.93 o                         
  11   1   8       2098.57       2374.55       125.78 o                         
  12   1   8       1230.10       1404.21        97.10 o                         
  13   1   8       1029.25       1099.84       100.36 o                         
  14   1   8         97.91        236.47       113.14 o                         
  15   1   8         94.74         35.05        94.20 o                         
 -16   2   8        339.08        364.35        47.40 o                         
 -15   2   8       2691.80       2728.59        89.82 o                         
 -14   2   8        284.88        304.38        37.63 o                         
 -13   2   8         16.52         20.26        27.11 o                         
 -12   2   8        908.14        839.60        28.00 o                         
 -11   2   8       5439.71       5331.05       114.64 o                         
 -10   2   8       3131.67       2971.52        53.14 o                         
  -9   2   8       7432.02       7291.37        99.89 o                         
  -8   2   8        406.19        401.39        16.59 o                         
  -7   2   8       2825.42       2868.09        43.60 o                         
  -6   2   8       4056.67       3810.41        48.43 o                         
  -5   2   8       1083.86       1043.53        15.30 o                         
  -4   2   8      34887.86      33578.17       757.88 o                         
  -3   2   8        276.51        310.14        16.20 o                         
  -2   2   8      14376.14      14518.62       272.37 o                         
  -1   2   8       5704.25       5891.70        74.17 o                         
   0   2   8         30.99         50.34         7.74 o                         
   1   2   8       3590.43       3406.37        28.97 o                         
   2   2   8      13011.58      12800.57       128.05 o                         
   3   2   8       9042.18       8551.24        95.29 o                         
   4   2   8       5303.40       5108.81        52.80 o                         
   5   2   8       1582.42       1573.75        25.76 o                         
   6   2   8         90.68        143.36        19.38 o                         
   7   2   8       6233.92       6151.42        84.57 o                         
   8   2   8         30.84          9.89        32.92 o                         
   9   2   8       6582.02       6877.40       188.60 o                         
  10   2   8        316.15        205.87        81.79 o                         
  11   2   8       2033.20       2012.73        93.95 o                         
  12   2   8        128.48        133.00       109.25 o                         
  13   2   8        340.51        482.53        91.05 o                         
  14   2   8       1552.79       1770.38       102.27 o                         
  15   2   8        330.92        450.60        86.59 o                         
 -16   3   8       3409.57       3161.35        80.99 o                         
 -15   3   8       1255.89       1226.54        55.72 o                         
 -14   3   8       1038.69       1028.76        42.65 o                         
 -13   3   8       4980.93       4829.46        82.73 o                         
 -12   3   8       1649.76       1564.35        42.81 o                         
 -11   3   8       3710.04       3572.04        72.02 o                         
 -10   3   8      13992.80      13499.45       410.40 o                         
  -9   3   8       3431.98       3159.50        83.91 o                         
  -8   3   8      13067.90      13408.37       216.21 o                         
  -7   3   8       3429.10       3489.22        64.40 o                         
  -6   3   8       2683.70       2558.65        39.33 o                         
  -5   3   8      28141.99      27404.55       299.47 o                         
  -4   3   8        379.02        410.07         9.19 o                         
  -3   3   8      43071.74      46908.05      1980.32 o                         
  -2   3   8       6791.93       6613.86       108.13 o                         
  -1   3   8       2986.12       2894.31        66.71 o                         
   0   3   8       9787.91       9873.98       103.96 o                         
   1   3   8      13020.63      12534.10       120.68 o                         
   2   3   8      29783.46      28068.82       340.99 o                         
   3   3   8      18498.30      17170.63       173.78 o                         
   4   3   8       4247.46       4327.59        63.00 o                         
   5   3   8      16534.31      16289.92       179.66 o                         
   6   3   8       3617.22       3527.12        45.96 o                         
   7   3   8       3145.98       3052.75        37.32 o                         
   8   3   8      19661.60      19019.67       534.55 o                         
   9   3   8        408.54        466.48        35.09 o                         
  10   3   8       7939.00       7650.50       160.93 o                         
  11   3   8        597.08        703.94        50.81 o                         
  12   3   8        537.47        550.33        68.18 o                         
  13   3   8       3170.91       3206.74       123.60 o                         
  14   3   8        172.48        287.50        75.97 o                         
  15   3   8       1791.84       1989.58       121.46 o                         
 -16   4   8        257.38        154.91        56.98 o                         
 -15   4   8        337.90        405.53        41.30 o                         
 -14   4   8        104.93        105.58        55.92 o                         
 -13   4   8         30.27         54.26        35.02 o                         
 -12   4   8        119.28        109.57        24.85 o                         
 -11   4   8       1706.92       1732.51        37.41 o                         
 -10   4   8        259.37        232.59        26.39 o                         
  -9   4   8       1451.82       1435.80        38.06 o                         
  -8   4   8        841.94        792.00        31.93 o                         
  -7   4   8         57.58         87.20        13.77 o                         
  -6   4   8        658.91        670.39        20.24 o                         
  -5   4   8       1224.42       1131.34        31.13 o                         
  -4   4   8       6145.78       6107.21       131.48 o                         
  -3   4   8        359.47        298.32        22.40 o                         
  -2   4   8       3319.68       3179.63        29.33 o                         
  -1   4   8        129.66        142.54        13.26 o                         
   0   4   8       1056.17       1021.27        16.88 o                         
   1   4   8        748.31        786.70        46.71 o                         
   2   4   8       3535.36       3280.14        39.15 o                         
   3   4   8       6054.86       5964.52       103.47 o                         
   4   4   8        892.98        838.99        32.95 o                         
   5   4   8        732.91        764.85        26.01 o                         
   6   4   8        194.76        227.36        18.46 o                         
   7   4   8       2140.81       2022.57        56.00 o                         
   8   4   8         29.12         42.16        18.75 o                         
   9   4   8       1703.91       1692.64        51.04 o                         
  10   4   8        277.98        259.57        40.32 o                         
  11   4   8        287.68        308.06        33.11 o                         
  12   4   8         22.84         86.36        33.48 o                         
  13   4   8         62.46        -76.28        81.25 o                         
  14   4   8        268.89        259.14        71.27 o                         
 -16   5   8        394.20        403.25        56.12 o                         
 -15   5   8       1186.34       1031.21        49.30 o                         
 -14   5   8        114.59        172.11        54.18 o                         
 -13   5   8       4970.01       4843.28       137.33 o                         
 -12   5   8          1.47         23.86        25.36 o                         
 -11   5   8       2100.74       2173.28        38.78 o                         
 -10   5   8       1684.49       1685.02        79.21 o                         
  -9   5   8        270.46        255.07        25.02 o                         
  -8   5   8       7738.00       7276.52       162.63 o                         
  -7   5   8       3203.46       3182.45        76.20 o                         
  -6   5   8       9483.96       8990.69        89.33 o                         
  -5   5   8       6319.67       5966.77        50.44 o                         
  -4   5   8         25.67        131.98        45.20 o                         
  -3   5   8       4815.91       4867.32        42.91 o                         
  -2   5   8       9694.52       9309.94        98.47 o                         
  -1   5   8       1800.34       1745.33        39.33 o                         
   0   5   8      12127.22      11406.75       125.46 o                         
   1   5   8         15.73         74.02        15.10 o                         
   2   5   8       3555.95       3479.09        40.50 o                         
   3   5   8       3893.90       3628.75        41.28 o                         
   4   5   8        440.56        368.28        25.59 o                         
   5   5   8       9040.35       8758.39        89.77 o                         
   6   5   8       2035.94       2041.02        34.53 o                         
   7   5   8       2892.85       2862.91        51.11 o                         
   8   5   8       1800.79       1797.01        74.42 o                         
   9   5   8          3.20         31.51        19.32 o                         
  10   5   8       1054.33       1033.47        53.64 o                         
  11   5   8       2166.64       2317.49        66.28 o                         
  12   5   8        778.27        746.50        59.33 o                         
  13   5   8       1758.40       1821.15       105.55 o                         
  14   5   8         10.32        -78.41        90.13 o                         
 -15   6   8        745.86        745.86        72.07 o                         
 -14   6   8       3189.79       3012.33        83.08 o                         
 -13   6   8         34.30         98.91        28.57 o                         
 -12   6   8       4398.03       4211.07        70.65 o                         
 -11   6   8       1275.43       1258.98        35.33 o                         
 -10   6   8       1115.45       1080.70        30.40 o                         
  -9   6   8       5666.97       5331.84        82.77 o                         
  -8   6   8       1690.19       1609.49        31.06 o                         
  -7   6   8      12192.07      11227.79       162.55 o                         
  -6   6   8       5013.74       4753.19        49.48 o                         
  -5   6   8       2534.32       2526.00        30.66 o                         
  -4   6   8       9554.43       9431.50       129.57 o                         
  -3   6   8       2198.77       2209.22        37.94 o                         
  -2   6   8       3887.42       3930.20        39.69 o                         
  -1   6   8      23914.68      23725.24       301.96 o                         
   0   6   8       1619.09       1684.98        28.30 o                         
   1   6   8      14878.55      14401.21       186.84 o                         
   2   6   8       2121.12       2048.57        77.69 o                         
   3   6   8       1412.89       1383.79        31.76 o                         
   4   6   8       9614.29       9260.17       136.40 o                         
   5   6   8        862.29        811.49        34.48 o                         
   6   6   8       9670.20       9065.36       110.14 o                         
   7   6   8       2822.91       2690.36        52.38 o                         
   8   6   8       1615.80       1632.06        41.74 o                         
   9   6   8       2569.79       2644.96        74.19 o                         
  10   6   8        749.94        808.66        75.20 o                         
  11   6   8       2511.59       2777.83        91.08 o                         
  12   6   8       1853.90       1800.49        64.87 o                         
  13   6   8        379.57        417.55        83.71 o                         
 -14   7   8         92.03         37.51        34.67 o                         
 -13   7   8        195.36        268.85        38.52 o                         
 -12   7   8         29.32         60.48        30.38 o                         
 -11   7   8          0.98         44.38        25.01 o                         
 -10   7   8         73.67         70.14        27.73 o                         
  -9   7   8          9.94         33.87        22.21 o                         
  -8   7   8        159.57        221.77        21.31 o                         
  -7   7   8        340.55        354.84        22.39 o                         
  -6   7   8        767.44        756.37        22.52 o                         
  -5   7   8        254.18        285.60        28.61 o                         
  -4   7   8         52.85         73.32        15.85 o                         
  -3   7   8        141.33        188.16        19.40 o                         
  -2   7   8       1667.86       1736.72        28.47 o                         
  -1   7   8        452.98        482.85        22.62 o                         
   0   7   8        330.62        383.20        32.67 o                         
   1   7   8        341.43        344.07        21.55 o                         
   2   7   8         72.49         93.71        28.87 o                         
   3   7   8         66.04        101.92        28.29 o                         
   4   7   8        708.39        671.06        40.58 o                         
   5   7   8       1886.22       1793.23        39.87 o                         
   6   7   8        345.11        346.94        28.38 o                         
   7   7   8        581.16        556.30        32.24 o                         
   8   7   8          2.62         28.38        23.96 o                         
   9   7   8         27.81         78.52        40.60 o                         
  10   7   8         10.57         48.56        60.03 o                         
  11   7   8         34.11         62.96        69.27 o                         
  12   7   8        212.06        306.06        59.16 o                         
  13   7   8          0.73        145.41        72.21 o                         
 -14   8   8        714.68        708.16        48.94 o                         
 -13   8   8          0.80        -24.56        37.66 o                         
 -12   8   8       1658.50       1728.81        56.07 o                         
 -11   8   8       1561.91       1505.78        50.62 o                         
 -10   8   8       1403.49       1292.78        47.65 o                         
  -9   8   8       4708.14       4309.18        73.82 o                         
  -8   8   8          9.63         87.94        22.84 o                         
  -7   8   8       2079.18       1967.52        38.50 o                         
  -6   8   8       5441.34       5246.40       110.58 o                         
  -5   8   8       1164.70       1146.94        26.25 o                         
  -4   8   8       4987.42       5024.99        70.77 o                         
  -3   8   8       1421.04       1474.42        33.01 o                         
  -2   8   8       4964.59       4909.80        61.51 o                         
  -1   8   8       3276.02       3231.51        42.75 o                         
   0   8   8         50.50         50.17        20.11 o                         
   1   8   8       8094.28       7961.43        93.29 o                         
   2   8   8       1543.40       1592.84        33.80 o                         
   3   8   8       1271.39       1314.86        49.41 o                         
   4   8   8       3458.29       3286.24       118.57 o                         
   5   8   8        217.80        218.66        58.20 o                         
   6   8   8       2381.03       2188.58        56.54 o                         
   7   8   8       1795.14       1836.35        50.77 o                         
   8   8   8        175.52        148.17        36.59 o                         
   9   8   8       3766.62       3745.79       101.94 o                         
  10   8   8         70.94        155.51        55.02 o                         
  11   8   8        583.37        474.42        77.16 o                         
  12   8   8       1394.18       1510.33        95.63 o                         
 -13   9   8       1062.73        969.71        57.40 o                         
 -12   9   8        657.54        693.70        49.85 o                         
 -11   9   8       1835.69       1827.12        56.19 o                         
 -10   9   8       1558.67       1485.86        60.44 o                         
  -9   9   8        107.92        108.07        33.43 o                         
  -8   9   8       3706.98       3486.08        87.62 o                         
  -7   9   8        417.78        476.26        26.70 o                         
  -6   9   8        740.73        705.77        30.40 o                         
  -5   9   8       4354.52       4308.81        69.46 o                         
  -4   9   8          1.08         26.03        24.86 o                         
  -3   9   8       5020.93       4992.52        64.23 o                         
  -2   9   8        920.75        992.55        32.78 o                         
  -1   9   8        556.01        555.69        25.96 o                         
   0   9   8       3856.81       3941.21        55.46 o                         
   1   9   8        316.40        359.53        31.60 o                         
   2   9   8       1403.44       1496.83        62.94 o                         
   3   9   8       5384.43       5196.27       136.03 o                         
   4   9   8       1080.32       1011.85        47.18 o                         
   5   9   8       1785.89       1631.55        70.11 o                         
   6   9   8        523.62        531.38        49.25 o                         
   7   9   8       1544.43       1334.22        68.50 o                         
   8   9   8       1315.32       1447.56        80.26 o                         
   9   9   8         34.54         -2.95        49.01 o                         
  10   9   8       2004.32       1954.04        89.33 o                         
  11   9   8        113.59        187.46        69.07 o                         
 -12  10   8          4.88         54.16        50.10 o                         
 -11  10   8          1.41         26.63        38.55 o                         
 -10  10   8         12.50         48.72        41.22 o                         
  -9  10   8         99.57        130.58        30.40 o                         
  -8  10   8         44.07         80.06        27.78 o                         
  -7  10   8        357.13        349.36        34.19 o                         
  -6  10   8        141.00        155.00        28.45 o                         
  -5  10   8          7.79         24.82        28.90 o                         
  -4  10   8         13.57          8.75        29.64 o                         
  -3  10   8          2.61         11.78        28.62 o                         
  -2  10   8         33.66          3.24        27.35 o                         
  -1  10   8        354.32        411.35        34.16 o                         
   0  10   8        336.78        396.03        32.78 o                         
   1  10   8        144.68        162.88        34.16 o                         
   2  10   8          5.20         -7.96        36.45 o                         
   3  10   8        196.43        212.60        54.72 o                         
   4  10   8         17.10         62.26        47.31 o                         
   5  10   8         24.57         77.12        41.08 o                         
   6  10   8          7.43         13.99        81.93 o                         
   7  10   8        118.42        219.56        56.72 o                         
   8  10   8          8.49          8.55        53.51 o                         
   9  10   8          8.55         70.23        64.73 o                         
  10  10   8        406.46        405.83        57.97 o                         
 -10  11   8       1395.51       1368.39        58.51 o                         
  -9  11   8        129.41        133.49        36.42 o                         
  -8  11   8       1506.78       1532.48        50.56 o                         
  -7  11   8        427.87        436.49        33.65 o                         
  -6  11   8        870.30        812.42        40.84 o                         
  -5  11   8       1684.28       1706.56        65.72 o                         
  -4  11   8         44.54         16.83        45.36 o                         
  -3  11   8       2563.22       2612.34        55.37 o                         
  -2  11   8       1035.07       1198.07        42.06 o                         
  -1  11   8        648.56        639.38        35.06 o                         
   0  11   8       1111.71       1151.46        44.21 o                         
   1  11   8        923.03        941.58        66.78 o                         
   2  11   8       1408.10       1378.59        58.84 o                         
   3  11   8       1663.00       1667.81        53.78 o                         
   4  11   8         94.12         84.29        72.20 o                         
   5  11   8       2680.99       2662.52       156.76 o                         
   6  11   8        146.85        219.95        79.05 o                         
   7  11   8        427.21        468.32        71.43 o                         
   8  11   8       1508.17       1511.05        95.02 o                         
   9  11   8          0.54         25.50        60.19 o                         
  -8  12   8         47.02         51.54        38.52 o                         
  -7  12   8        674.67        727.28        45.14 o                         
  -6  12   8        443.55        496.40        57.08 o                         
  -5  12   8         57.80         13.21        37.45 o                         
  -4  12   8       1434.56       1416.38        55.47 o                         
  -3  12   8         98.95        157.74        44.18 o                         
  -2  12   8        374.22        346.82        47.27 o                         
  -1  12   8       1147.00       1249.50        59.97 o                         
   0  12   8         24.93         43.35        43.89 o                         
   1  12   8       1134.62       1192.94        57.36 o                         
   2  12   8        220.39        213.83        44.86 o                         
   3  12   8        592.03        628.16        49.37 o                         
   4  12   8        654.06        692.46        58.93 o                         
   5  12   8         12.50         11.59        85.08 o                         
   6  12   8        599.53        540.64        70.54 o                         
   7  12   8        375.68        370.75        83.99 o                         
  -6  13   8         36.24         61.61        41.23 o                         
  -5  13   8        196.59        174.13        58.29 o                         
  -4  13   8         32.00         35.00        47.77 o                         
  -3  13   8         32.73         42.49        47.44 o                         
  -2  13   8          4.52        -24.42        38.31 o                         
  -1  13   8          7.90         36.18        42.03 o                         
   0  13   8        119.26        206.43        45.40 o                         
   1  13   8         34.76         12.49        55.32 o                         
   2  13   8         52.13         32.47        57.16 o                         
   3  13   8        131.47        201.81        67.07 o                         
   4  13   8          5.90        -13.45        54.35 o                         
 -16   1   9       2243.64       2253.72        66.81 o                         
 -15   1   9        297.15        247.43        28.76 o                         
 -14   1   9       2660.71       2649.77        61.86 o                         
 -13   1   9       3756.20       3724.76       108.01 o                         
 -12   1   9        929.36        959.15        28.47 o                         
 -11   1   9       7938.95       8259.79       135.19 o                         
 -10   1   9       2370.66       2296.32        48.30 o                         
  -9   1   9       6797.11       6758.10       150.56 o                         
  -8   1   9      12633.98      13053.58       189.57 o                         
  -7   1   9          6.36         16.64        19.02 o                         
  -6   1   9      21972.43      21913.87       208.69 o                         
  -5   1   9       5046.26       4891.79        89.04 o                         
  -4   1   9       3605.65       3549.15        54.34 o                         
  -3   1   9      19552.35      19142.93       397.14 o                         
  -2   1   9        740.16        707.51        14.31 o                         
  -1   1   9      25127.01      26107.31       302.86 o                         
   0   1   9      21870.91      21485.73       243.42 o                         
   1   1   9       3986.83       4168.93        43.56 o                         
   2   1   9      20697.20      20992.31       248.07 o                         
   3   1   9       1887.54       1884.50        28.26 o                         
   4   1   9       9240.94       9117.15        87.39 o                         
   5   1   9      15552.89      14899.70       181.21 o                         
   6   1   9       1281.54       1293.24        36.98 o                         
   7   1   9      10282.70      10213.64       280.84 o                         
   8   1   9       1736.24       1737.13        49.76 o                         
   9   1   9       2820.67       2796.25        50.89 o                         
  10   1   9       4312.95       4265.17       163.99 o                         
  11   1   9         35.34         74.37        64.72 o                         
  12   1   9       2787.03       3080.64       136.56 o                         
  13   1   9        531.60        645.88       115.64 o                         
  14   1   9        370.76        291.75       117.70 o                         
 -16   2   9          1.81         11.97        36.66 o                         
 -15   2   9       3194.73       2930.41        92.26 o                         
 -14   2   9       1252.11       1192.57        44.13 o                         
 -13   2   9       1239.69       1248.71        33.61 o                         
 -12   2   9       6649.50       6574.77       141.99 o                         
 -11   2   9         79.10        103.59        19.98 o                         
 -10   2   9       4591.27       4597.01        95.06 o                         
  -9   2   9       5762.60       5607.99        97.36 o                         
  -8   2   9        896.32       1006.88        19.40 o                         
  -7   2   9      15941.55      15787.97       200.19 o                         
  -6   2   9        781.98        782.86        46.25 o                         
  -5   2   9      11334.88      11505.11       276.78 o                         
  -4   2   9       9538.52       9314.52       160.97 o                         
  -3   2   9       1983.59       2200.15        28.89 o                         
  -2   2   9      12935.38      13187.00       220.57 o                         
  -1   2   9       8338.16       8008.81       105.06 o                         
   0   2   9      16334.32      16105.13       184.93 o                         
   1   2   9      11356.23      11328.80       148.35 o                         
   2   2   9         58.33         75.86        14.38 o                         
   3   2   9      11916.01      11434.90       127.83 o                         
   4   2   9       6594.71       6082.49        75.10 o                         
   5   2   9        187.19        276.74        21.75 o                         
   6   2   9      11317.09      11260.03       128.17 o                         
   7   2   9        308.03        366.16        30.31 o                         
   8   2   9       2792.64       2787.79        64.88 o                         
   9   2   9       2103.82       2050.77        46.28 o                         
  10   2   9         79.54         73.29        27.69 o                         
  11   2   9       3448.53       3296.05        88.57 o                         
  12   2   9        339.96        259.94        93.75 o                         
  13   2   9       1492.10       1420.33        89.70 o                         
  14   2   9       1198.37       1426.19        98.37 o                         
 -16   3   9        260.57        227.70        44.86 o                         
 -15   3   9         16.05         16.30        29.54 o                         
 -14   3   9        230.22        221.97        36.00 o                         
 -13   3   9          0.92         16.44        32.81 o                         
 -12   3   9         44.21         49.43        32.95 o                         
 -11   3   9        782.08        810.48        36.45 o                         
 -10   3   9         21.58         39.97        23.50 o                         
  -9   3   9        152.88        199.85        20.45 o                         
  -8   3   9        749.80        730.35        27.51 o                         
  -7   3   9        439.68        405.55        17.19 o                         
  -6   3   9        111.65        118.03        12.89 o                         
  -5   3   9       2394.83       2274.40        19.93 o                         
  -4   3   9       1803.52       1894.29        27.42 o                         
  -3   3   9        287.90        258.71        21.66 o                         
  -2   3   9        400.39        448.93        27.36 o                         
  -1   3   9          6.31         42.92         8.11 o                         
   0   3   9        729.26        744.68        20.53 o                         
   1   3   9        214.63        220.85        14.22 o                         
   2   3   9        786.87        765.85        15.63 o                         
   3   3   9        252.64        274.73        14.35 o                         
   4   3   9        286.25        259.88        15.73 o                         
   5   3   9         79.85         79.72        19.29 o                         
   6   3   9        596.62        587.37        21.05 o                         
   7   3   9       1311.82       1316.93        32.85 o                         
   8   3   9        327.23        328.83        26.97 o                         
   9   3   9         21.99         14.40        31.85 o                         
  10   3   9        831.61        930.63        36.30 o                         
  11   3   9          3.08        -19.85        34.26 o                         
  12   3   9          8.40         29.91        55.23 o                         
  13   3   9        295.76        356.44        70.53 o                         
  14   3   9          2.68         -5.53       140.78 o                         
 -16   4   9        192.28        242.22        48.50 o                         
 -15   4   9       3003.87       2805.59        82.35 o                         
 -14   4   9       1113.30       1054.12        53.82 o                         
 -13   4   9       2467.29       2259.56        58.92 o                         
 -12   4   9       4514.34       4310.35        76.54 o                         
 -11   4   9       1051.08       1036.69        33.48 o                         
 -10   4   9      10725.11      10409.65       318.61 o                         
  -9   4   9       4598.16       4442.47       126.15 o                         
  -8   4   9       2738.09       2622.80       105.09 o                         
  -7   4   9      10273.21       9924.87       221.12 o                         
  -6   4   9       1862.73       1787.04        24.39 o                         
  -5   4   9      14392.27      13991.76       198.14 o                         
  -4   4   9      20002.70      19764.89       204.89 o                         
  -3   4   9       1520.46       1529.76        24.28 o                         
  -2   4   9      29433.82      28896.32       754.06 o                         
  -1   4   9        145.96        154.42        13.48 o                         
   0   4   9       1406.15       1407.37        27.23 o                         
   1   4   9      21027.87      19808.03       218.89 o                         
   2   4   9        258.87        312.91        21.18 o                         
   3   4   9      14591.81      13513.59       167.58 o                         
   4   4   9       4671.62       4417.75        76.05 o                         
   5   4   9       3771.48       3740.33        56.19 o                         
   6   4   9       3992.05       4023.42        56.78 o                         
   7   4   9       1791.32       1880.98        40.71 o                         
   8   4   9       5384.10       5231.68       150.92 o                         
   9   4   9       4272.36       4165.89        84.00 o                         
  10   4   9       1040.78       1009.91        51.11 o                         
  11   4   9       2499.91       2405.52       106.84 o                         
  12   4   9        671.01        757.84        68.44 o                         
  13   4   9       1070.18       1114.38        81.81 o                         
  14   4   9       1810.79       1814.72        95.49 o                         
 -15   5   9         10.86         50.41        40.99 o                         
 -14   5   9       1160.19       1154.31        48.37 o                         
 -13   5   9        844.69        699.68        42.69 o                         
 -12   5   9         11.83         15.21        29.30 o                         
 -11   5   9       5718.49       5548.13       151.32 o                         
 -10   5   9        997.46       1011.20        36.98 o                         
  -9   5   9       3041.96       2949.54        61.55 o                         
  -8   5   9       3227.60       3081.81        58.75 o                         
  -7   5   9       1761.02       1662.89        24.87 o                         
  -6   5   9       1139.22       1183.88        31.30 o                         
  -5   5   9       9659.90       9274.82       106.12 o                         
  -4   5   9       3834.31       3760.37        70.72 o                         
  -3   5   9      10221.08      10065.39        88.21 o                         
  -2   5   9          8.77         11.74        11.62 o                         
  -1   5   9       5437.05       5124.88       106.75 o                         
   0   5   9       2825.68       2724.89        36.02 o                         
   1   5   9         61.42         80.78        17.86 o                         
   2   5   9      11555.03      11088.06       136.20 o                         
   3   5   9       1227.43       1197.12        25.07 o                         
   4   5   9      11931.20      11306.85       184.43 o                         
   5   5   9        664.84        703.87        25.70 o                         
   6   5   9         10.96         22.70        23.97 o                         
   7   5   9       4047.81       3914.99        67.62 o                         
   8   5   9        690.09        720.87        41.14 o                         
   9   5   9       1695.86       1790.74        53.36 o                         
  10   5   9       2328.80       2431.08        72.43 o                         
  11   5   9        567.05        541.73        46.58 o                         
  12   5   9        245.24        110.92        59.29 o                         
  13   5   9        357.41        283.82        70.86 o                         
 -15   6   9        230.03        261.19        45.82 o                         
 -14   6   9        119.76        183.80        43.68 o                         
 -13   6   9        231.71        202.82        38.57 o                         
 -12   6   9       1182.93       1194.58        35.69 o                         
 -11   6   9        538.98        549.47        35.99 o                         
 -10   6   9         46.30         93.86        23.33 o                         
  -9   6   9        763.08        854.53        62.32 o                         
  -8   6   9        186.66        163.62        17.83 o                         
  -7   6   9       3971.90       3687.53        57.85 o                         
  -6   6   9          0.47         25.47        13.73 o                         
  -5   6   9       1055.98       1009.33        30.05 o                         
  -4   6   9        408.37        425.36        28.11 o                         
  -3   6   9          2.53         -3.96        12.87 o                         
  -2   6   9        907.75        917.03        37.15 o                         
  -1   6   9       1624.11       1535.20        24.96 o                         
   0   6   9       4485.40       4194.66        55.09 o                         
   1   6   9        100.66        156.47        29.22 o                         
   2   6   9         32.89         69.39        25.33 o                         
   3   6   9        591.36        639.75        30.05 o                         
   4   6   9        752.84        707.27        29.50 o                         
   5   6   9         54.26         61.17        23.19 o                         
   6   6   9       2383.77       2291.00        72.49 o                         
   7   6   9         32.17         63.05        37.13 o                         
   8   6   9         79.13        119.05        24.40 o                         
   9   6   9        160.48        143.84        37.53 o                         
  10   6   9        130.69        201.27        44.86 o                         
  11   6   9       1069.64       1217.50        58.95 o                         
  12   6   9        268.30        304.89        66.16 o                         
  13   6   9        130.73        253.10        90.68 o                         
 -14   7   9       1741.95       1703.40        74.87 o                         
 -13   7   9       2748.93       2674.08        65.23 o                         
 -12   7   9        813.07        888.36        42.61 o                         
 -11   7   9       3825.37       3604.28        82.16 o                         
 -10   7   9        428.92        412.29        27.59 o                         
  -9   7   9       2857.55       2523.23        72.22 o                         
  -8   7   9       6542.62       6309.59        93.60 o                         
  -7   7   9         37.98         58.37        20.33 o                         
  -6   7   9      12725.71      12446.79       156.51 o                         
  -5   7   9        725.30        731.79        33.36 o                         
  -4   7   9        539.74        553.74        23.34 o                         
  -3   7   9       6776.21       6719.65        69.77 o                         
  -2   7   9       2070.35       2115.55        35.54 o                         
  -1   7   9       8544.44       8504.92       116.03 o                         
   0   7   9       9127.70       9109.97       101.90 o                         
   1   7   9       2271.43       2114.06        39.97 o                         
   2   7   9       6006.63       5912.42        81.79 o                         
   3   7   9       1300.62       1358.86        40.81 o                         
   4   7   9       2071.69       1979.01        64.37 o                         
   5   7   9      10882.99      10279.10       184.10 o                         
   6   7   9       1130.89       1056.53        32.38 o                         
   7   7   9       5099.81       4769.70        74.63 o                         
   8   7   9        634.00        628.85        32.15 o                         
   9   7   9       1090.35       1038.67        65.24 o                         
  10   7   9       2337.68       2387.97        80.29 o                         
  11   7   9        128.65        284.65        73.70 o                         
  12   7   9       2601.68       2747.28       130.21 o                         
 -13   8   9        301.09        370.39        38.59 o                         
 -12   8   9       1125.05       1116.90        43.32 o                         
 -11   8   9        196.58        238.63        42.42 o                         
 -10   8   9        168.44        210.12        32.00 o                         
  -9   8   9       1237.99       1132.34        37.53 o                         
  -8   8   9          0.96         18.98        23.67 o                         
  -7   8   9       4372.95       4322.07        63.10 o                         
  -6   8   9        160.99        191.79        26.19 o                         
  -5   8   9       2179.24       2094.94        38.98 o                         
  -4   8   9        224.18        273.68        22.84 o                         
  -3   8   9          9.81         16.84        21.46 o                         
  -2   8   9       2194.57       2308.84        45.04 o                         
  -1   8   9       3034.37       3163.63        41.97 o                         
   0   8   9       5163.18       5243.84        69.07 o                         
   1   8   9       1217.32       1222.62        29.83 o                         
   2   8   9        334.69        270.80        28.46 o                         
   3   8   9        515.56        477.63        32.49 o                         
   4   8   9        956.99        941.24        38.87 o                         
   5   8   9        489.01        491.02        52.53 o                         
   6   8   9       2593.69       2666.19       117.83 o                         
   7   8   9        621.99        601.69        36.85 o                         
   8   8   9        782.38        719.54        46.17 o                         
   9   8   9          3.84         15.96        41.75 o                         
  10   8   9         15.35         -0.07        52.69 o                         
  11   8   9        949.63        907.51        91.08 o                         
 -12   9   9          1.93         -1.81        32.36 o                         
 -11   9   9        811.60        725.27        38.09 o                         
 -10   9   9        265.76        342.58        55.57 o                         
  -9   9   9       1410.00       1331.43        39.93 o                         
  -8   9   9        226.10        177.72        25.21 o                         
  -7   9   9         16.63         60.65        23.03 o                         
  -6   9   9        175.64        149.47        32.38 o                         
  -5   9   9       1339.70       1389.56        32.08 o                         
  -4   9   9        771.09        849.13        27.92 o                         
  -3   9   9       2089.82       2192.94        38.97 o                         
  -2   9   9         71.28        117.01        25.53 o                         
  -1   9   9        258.47        259.29        29.04 o                         
   0   9   9        907.12        940.35        30.44 o                         
   1   9   9         51.45         89.58        37.53 o                         
   2   9   9       3315.87       3162.21        65.81 o                         
   3   9   9        283.33        334.13        34.14 o                         
   4   9   9       1158.18       1218.12        44.73 o                         
   5   9   9        128.99        185.42        36.74 o                         
   6   9   9         59.45        135.03        44.86 o                         
   7   9   9        664.79        641.51        58.26 o                         
   8   9   9       1055.48       1220.18       100.83 o                         
   9   9   9        286.90        430.97       117.86 o                         
  10   9   9        646.29        687.13        63.87 o                         
 -11  10   9         81.24        134.05        42.46 o                         
 -10  10   9       2717.43       2695.11        70.20 o                         
  -9  10   9        917.37        877.20        40.40 o                         
  -8  10   9        751.89        794.29        64.21 o                         
  -7  10   9       1589.38       1491.97        48.52 o                         
  -6  10   9        549.83        639.51        42.99 o                         
  -5  10   9       1588.80       1493.21        51.27 o                         
  -4  10   9       5058.90       5107.74       108.87 o                         
  -3  10   9       1049.40       1151.97        63.63 o                         
  -2  10   9       3446.42       3489.70        58.81 o                         
  -1  10   9        290.49        313.21        33.73 o                         
   0  10   9        689.88        676.45        35.82 o                         
   1  10   9       3695.10       3965.14        79.38 o                         
   2  10   9         53.14        121.83        42.98 o                         
   3  10   9       5414.11       5178.35       154.56 o                         
   4  10   9        353.94        344.63        61.16 o                         
   5  10   9        909.12        866.22        56.35 o                         
   6  10   9       1563.49       1582.11        70.65 o                         
   7  10   9        123.90        119.00        47.24 o                         
   8  10   9       1693.73       1792.10       100.32 o                         
   9  10   9       1305.95       1452.44       127.96 o                         
 -10  11   9        299.45        299.49        41.45 o                         
  -9  11   9        495.36        578.96        42.29 o                         
  -8  11   9         13.57         30.77        32.33 o                         
  -7  11   9          3.29         -2.59        28.77 o                         
  -6  11   9        142.91        141.02        30.24 o                         
  -5  11   9        466.34        599.05        41.37 o                         
  -4  11   9         87.21         40.09        64.47 o                         
  -3  11   9        910.71        929.17        42.28 o                         
  -2  11   9        119.45        159.16        34.34 o                         
  -1  11   9         16.21         19.39        29.91 o                         
   0  11   9        114.65        114.65        32.28 o                         
   1  11   9          8.39         53.84        36.40 o                         
   2  11   9        990.54       1126.65        74.24 o                         
   3  11   9         19.36        -25.27        47.15 o                         
   4  11   9        584.01        556.82        70.15 o                         
   5  11   9          0.02        -16.07        41.93 o                         
   6  11   9         24.65         51.24        50.18 o                         
   7  11   9        139.63        156.76        52.86 o                         
   8  11   9         84.97        132.85        78.15 o                         
  -8  12   9         32.59         42.79        34.45 o                         
  -7  12   9        769.65        896.55        51.30 o                         
  -6  12   9          7.25        -46.94        69.41 o                         
  -5  12   9        569.82        572.06        40.18 o                         
  -4  12   9         75.84         91.13        32.64 o                         
  -3  12   9         54.04         51.48        62.15 o                         
  -2  12   9        881.73       1008.24        42.85 o                         
  -1  12   9        335.41        391.04        40.87 o                         
   0  12   9        363.89        448.94        70.89 o                         
   1  12   9        719.63        708.50        46.97 o                         
   2  12   9         22.89         -9.12        37.73 o                         
   3  12   9         97.07        111.99        45.11 o                         
   4  12   9       1000.20       1034.69        77.83 o                         
   5  12   9         90.45         14.99        64.96 o                         
   6  12   9        945.12        949.01        92.04 o                         
  -5  13   9        113.87        115.95        50.48 o                         
  -4  13   9        239.59        285.56        39.48 o                         
  -3  13   9        512.87        559.73        43.79 o                         
  -2  13   9        368.99        375.80        48.39 o                         
  -1  13   9       1377.94       1431.91        78.72 o                         
   0  13   9        650.24        685.79        47.56 o                         
   1  13   9        531.45        392.13        70.02 o                         
   2  13   9        633.69        675.72        55.73 o                         
   3  13   9         84.13         79.87        52.33 o                         
 -16   0  10       1078.11       1187.56        80.50 o                         
 -15   0  10       3147.32       2545.76       123.82 o                         
 -14   0  10        244.52        314.83        40.45 o                         
 -13   0  10       9595.31       9966.43       229.25 o                         
 -12   0  10       1029.34       1113.38        42.87 o                         
 -11   0  10       1895.65       2035.52        81.35 o                         
 -10   0  10      12251.17      12511.27       209.74 o                         
  -9   0  10       1391.60       1408.19        28.25 o                         
  -8   0  10      11343.09      11397.21       256.25 o                         
  -7   0  10      24167.80      23648.10       406.80 o                         
  -6   0  10      12681.73      12549.47       374.95 o                         
  -5   0  10      15858.31      16850.56       487.97 o                         
  -4   0  10       2115.80       2183.10       141.59 o                         
  -3   0  10       9002.04       9552.54       174.55 o                         
  -2   0  10      29579.36      29418.53       715.30 o                         
  -1   0  10       1812.53       2135.24       147.65 o                         
   0   0  10      36343.91      37114.53       796.14 o                         
   1   0  10       3658.26       3559.29        83.31 o                         
   2   0  10       6836.66       6916.94        66.22 o                         
   3   0  10       5806.57       5867.10        63.65 o                         
   4   0  10       7433.95       7396.04       139.99 o                         
   5   0  10      13357.97      12733.26       253.37 o                         
   6   0  10       6470.01       6369.30       125.22 o                         
   7   0  10       2137.08       2119.96        81.99 o                         
   8   0  10       5757.39       5855.82       218.39 o                         
   9   0  10        155.08        124.56        72.91 o                         
  10   0  10       1269.00       1245.65       183.08 o                         
  11   0  10       6389.20       7249.68       474.95 o                         
  12   0  10        682.08        802.24       214.85 o                         
  13   0  10       3382.90       4122.30       249.36 o                         
  14   0  10         38.88         22.86       125.25 o                         
 -16   1  10        489.39        507.10        38.77 o                         
 -15   1  10          2.05         14.80        27.85 o                         
 -14   1  10       1413.26       1336.30        40.07 o                         
 -13   1  10        476.51        532.96        28.02 o                         
 -12   1  10       3509.45       3546.55        75.84 o                         
 -11   1  10         73.71         84.35        21.06 o                         
 -10   1  10         79.81        126.86        23.05 o                         
  -9   1  10        875.31        899.93        26.46 o                         
  -8   1  10       5328.62       5422.34        80.26 o                         
  -7   1  10       4783.24       4648.32        60.05 o                         
  -6   1  10       3412.82       3422.65        41.08 o                         
  -5   1  10       1079.96       1134.24        13.23 o                         
  -4   1  10       2765.79       2845.66       104.38 o                         
  -3   1  10        924.55        919.38        17.68 o                         
  -2   1  10       1757.36       1759.89        30.15 o                         
  -1   1  10      18000.16      18484.05       186.52 o                         
   0   1  10       1642.52       1664.78        22.12 o                         
   1   1  10       4368.17       4316.28        75.82 o                         
   2   1  10        265.70        265.01        13.22 o                         
   3   1  10        188.30        188.36        13.63 o                         
   4   1  10       2013.54       2030.20        29.28 o                         
   5   1  10       2956.18       2941.61        47.58 o                         
   6   1  10       4144.66       4204.24        61.75 o                         
   7   1  10        305.26        304.12        31.32 o                         
   8   1  10        646.64        687.71        50.39 o                         
   9   1  10         12.31         32.43        41.64 o                         
  10   1  10       1072.01       1030.14        59.21 o                         
  11   1  10        382.36        363.45       161.71 o                         
  12   1  10       1054.89       1343.75       122.13 o                         
  13   1  10         52.97         82.65       103.32 o                         
  14   1  10        351.01        465.43       132.68 o                         
 -16   2  10       1092.19       1035.60        41.60 o                         
 -15   2  10       1141.27       1066.85        49.24 o                         
 -14   2  10        307.09        406.97        34.57 o                         
 -13   2  10        437.18        429.32        28.18 o                         
 -12   2  10       3040.83       2892.13        63.12 o                         
 -11   2  10        688.22        630.45        23.54 o                         
 -10   2  10       7199.61       7302.84        83.61 o                         
  -9   2  10          3.80         29.22        21.87 o                         
  -8   2  10       8096.67       7941.40       117.16 o                         
  -7   2  10        199.33        199.57         9.42 o                         
  -6   2  10        616.78        611.55        28.90 o                         
  -5   2  10      12756.43      12054.17       265.01 o                         
  -4   2  10       1682.26       1595.12        41.41 o                         
  -3   2  10      17569.13      16979.11       290.35 o                         
  -2   2  10        823.44        799.42        19.56 o                         
  -1   2  10        828.05        838.70        20.19 o                         
   0   2  10       1431.89       1475.29        18.32 o                         
   1   2  10       7276.95       7357.05        69.07 o                         
   2   2  10       1172.43       1151.46        17.98 o                         
   3   2  10       8678.14       8395.06       103.99 o                         
   4   2  10       2962.17       2759.75        46.30 o                         
   5   2  10         90.81        144.86        23.87 o                         
   6   2  10       2494.48       2424.44        41.68 o                         
   7   2  10         43.64         75.47        25.01 o                         
   8   2  10       5601.60       5759.19        95.82 o                         
   9   2  10        622.04        657.45        39.93 o                         
  10   2  10       2569.92       2660.75        91.25 o                         
  11   2  10        227.49        199.73        43.35 o                         
  12   2  10         54.45          2.05        58.81 o                         
  13   2  10        638.85        717.06        88.24 o                         
  14   2  10        430.20        524.11       109.63 o                         
 -16   3  10       1489.40       1418.70        77.41 o                         
 -15   3  10       1000.43        980.94        40.88 o                         
 -14   3  10       4478.62       4202.03        70.51 o                         
 -13   3  10        497.60        468.19        29.83 o                         
 -12   3  10       2336.08       2269.06        46.26 o                         
 -11   3  10       9700.50       9636.76       274.61 o                         
 -10   3  10       1117.62       1057.87        28.61 o                         
  -9   3  10      12259.54      12219.93       217.60 o                         
  -8   3  10        599.10        605.25        27.70 o                         
  -7   3  10       2172.73       2199.96        20.07 o                         
  -6   3  10      15829.07      15317.30       205.34 o                         
  -5   3  10        579.61        554.90        19.72 o                         
  -4   3  10      24666.35      23848.04       464.92 o                         
  -3   3  10      11318.32      11179.43       218.28 o                         
  -2   3  10       9006.66       8698.04       166.10 o                         
  -1   3  10       8278.26       8574.45        67.00 o                         
   0   3  10       4216.27       4054.30        53.86 o                         
   1   3  10       9564.83       9130.44        92.33 o                         
   2   3  10      16286.79      15228.24       152.02 o                         
   3   3  10       3244.58       3135.77        37.13 o                         
   4   3  10      14547.26      13710.60       144.01 o                         
   5   3  10         34.65         50.76        37.58 o                         
   6   3  10       2550.16       2580.90        42.21 o                         
   7   3  10       6016.61       5965.76       110.68 o                         
   8   3  10         53.56        130.66        25.14 o                         
   9   3  10       8063.94       8217.60       178.94 o                         
  10   3  10        385.49        291.64        40.75 o                         
  11   3  10       1248.41       1195.33        54.15 o                         
  12   3  10       1491.79       1618.44        74.94 o                         
  13   3  10        164.24         93.77        76.59 o                         
  14   3  10       1074.82       1170.09        98.31 o                         
 -15   4  10        173.97        232.15        58.80 o                         
 -14   4  10         67.93         67.22        35.68 o                         
 -13   4  10         34.48         42.01        37.69 o                         
 -12   4  10        784.71        801.00        33.09 o                         
 -11   4  10          0.68         12.80        26.79 o                         
 -10   4  10       1583.91       1624.31        63.62 o                         
  -9   4  10         39.99         53.41        17.91 o                         
  -8   4  10        914.75        887.16        25.76 o                         
  -7   4  10          4.49         19.86        11.27 o                         
  -6   4  10        359.96        311.46        13.96 o                         
  -5   4  10       3105.22       3128.68        45.85 o                         
  -4   4  10       1259.30       1291.04        63.37 o                         
  -3   4  10       3872.74       3895.07        99.10 o                         
  -2   4  10        915.80        951.91        26.18 o                         
  -1   4  10        111.12        139.22        17.19 o                         
   0   4  10        680.63        691.08        15.60 o                         
   1   4  10       3421.52       3163.75        36.37 o                         
   2   4  10        540.09        574.00        17.96 o                         
   3   4  10       3017.23       2878.61        67.84 o                         
   4   4  10       1077.80       1117.71        25.41 o                         
   5   4  10        113.89         86.18        18.39 o                         
   6   4  10        112.60        109.50        20.95 o                         
   7   4  10         25.66         47.45        24.89 o                         
   8   4  10        917.89        964.86        42.77 o                         
   9   4  10         70.18         74.67        20.60 o                         
  10   4  10       1103.80       1089.63        53.39 o                         
  11   4  10         52.53         31.77        34.41 o                         
  12   4  10         38.52         53.63        63.27 o                         
  13   4  10         79.26         58.66        59.54 o                         
 -15   5  10         90.11         28.70        59.98 o                         
 -14   5  10       2429.11       2311.23        74.43 o                         
 -13   5  10        206.95        232.44        33.03 o                         
 -12   5  10       3166.67       2971.79        58.17 o                         
 -11   5  10        999.31        991.78        39.62 o                         
 -10   5  10         12.79         98.42        46.78 o                         
  -9   5  10       2734.18       2905.44       321.13 o                         
  -8   5  10       3625.91       3627.89        80.70 o                         
  -7   5  10       3263.06       3339.10        48.36 o                         
  -6   5  10       8016.23       7631.21        83.56 o                         
  -5   5  10        518.87        511.89        16.78 o                         
  -4   5  10       1909.44       1902.07        22.42 o                         
  -3   5  10       6895.31       6714.27        64.49 o                         
  -2   5  10         62.60         94.09        11.23 o                         
  -1   5  10      15637.91      14875.17       252.83 o                         
   0   5  10          3.22         50.13        24.49 o                         
   1   5  10       6971.80       6493.33        76.23 o                         
   2   5  10       1131.70       1085.44        25.12 o                         
   3   5  10         80.13        104.25        17.08 o                         
   4   5  10       8637.90       8007.89        86.31 o                         
   5   5  10       3187.81       3071.98        42.02 o                         
   6   5  10       5509.81       5299.48       116.28 o                         
   7   5  10       2430.97       2462.46        60.90 o                         
   8   5  10         85.20        125.04        34.30 o                         
   9   5  10        864.26        929.52        60.78 o                         
  10   5  10       1784.46       1821.72        65.55 o                         
  11   5  10        335.31        276.40        39.18 o                         
  12   5  10       1949.50       1908.07        96.10 o                         
  13   5  10          9.88        -17.04        59.54 o                         
 -14   6  10          7.21         -2.85        52.03 o                         
 -13   6  10       3083.09       3053.82        67.06 o                         
 -12   6  10       1241.91       1191.87        46.49 o                         
 -11   6  10       1452.08       1477.07        65.19 o                         
 -10   6  10       3680.47       3578.46        91.65 o                         
  -9   6  10       1543.27       1536.60        70.57 o                         
  -8   6  10       7362.41       6813.85       150.34 o                         
  -7   6  10       5888.19       5558.87       103.86 o                         
  -6   6  10       2423.24       2477.27        55.01 o                         
  -5   6  10       7941.65       7767.00       119.81 o                         
  -4   6  10        640.72        650.16        20.15 o                         
  -3   6  10       3184.43       3153.83        34.83 o                         
  -2   6  10       9763.10       9988.23       141.02 o                         
  -1   6  10        370.67        400.41        29.88 o                         
   0   6  10      13745.70      13183.67       179.56 o                         
   1   6  10        361.14        346.27        26.96 o                         
   2   6  10       2438.64       2328.98        37.17 o                         
   3   6  10       4051.66       3781.76        61.17 o                         
   4   6  10        135.08        137.97        24.31 o                         
   5   6  10       4318.87       4075.42        64.55 o                         
   6   6  10       3102.49       2905.18        51.53 o                         
   7   6  10       1840.21       1856.34        66.49 o                         
   8   6  10       2146.67       2039.78        59.62 o                         
   9   6  10        250.74        301.92        42.52 o                         
  10   6  10       1311.59       1246.35        65.25 o                         
  11   6  10       1661.46       1695.60        64.03 o                         
  12   6  10        134.09        100.10        50.21 o                         
 -14   7  10        296.87        379.69        81.98 o                         
 -13   7  10          2.66         33.01        39.75 o                         
 -12   7  10        102.06        122.36        33.53 o                         
 -11   7  10         22.62         58.07        32.80 o                         
 -10   7  10          8.05         39.21        33.65 o                         
  -9   7  10         75.88        146.25        33.85 o                         
  -8   7  10        214.83        264.72        26.36 o                         
  -7   7  10          5.25          7.48        22.74 o                         
  -6   7  10        219.33        217.81        20.42 o                         
  -5   7  10        374.28        361.39        19.07 o                         
  -4   7  10         98.20        131.79        23.14 o                         
  -3   7  10        507.70        542.43        18.77 o                         
  -2   7  10         41.28         41.99        15.21 o                         
  -1   7  10         95.66        195.60        22.87 o                         
   0   7  10         28.74         46.26        20.79 o                         
   1   7  10        488.25        441.72        27.69 o                         
   2   7  10        143.68        174.49        24.67 o                         
   3   7  10          5.98         52.42        24.11 o                         
   4   7  10         54.24         87.85        25.82 o                         
   5   7  10        139.77        142.22        26.49 o                         
   6   7  10        577.66        631.52        52.50 o                         
   7   7  10         30.06         22.37        29.66 o                         
   8   7  10        280.64        284.59        32.77 o                         
   9   7  10          0.05         12.04        41.68 o                         
  10   7  10          2.74         69.51        65.74 o                         
  11   7  10         45.91         20.24        47.06 o                         
  12   7  10         22.19         12.26        47.42 o                         
 -13   8  10       1375.21       1410.51        66.20 o                         
 -12   8  10        359.74        406.44        55.19 o                         
 -11   8  10        304.65        307.95        45.13 o                         
 -10   8  10       3718.88       3499.28        74.21 o                         
  -9   8  10         45.54        109.77        44.14 o                         
  -8   8  10       1583.36       1428.54        35.65 o                         
  -7   8  10       2616.66       2364.03        48.67 o                         
  -6   8  10        252.04        268.93        32.40 o                         
  -5   8  10       4481.15       4525.15        59.69 o                         
  -4   8  10        681.94        742.18        24.96 o                         
  -3   8  10       3998.40       4056.06        48.52 o                         
  -2   8  10       1478.43       1653.88        33.14 o                         
  -1   8  10        156.55        158.34        26.23 o                         
   0   8  10       2339.09       2302.26        43.71 o                         
   1   8  10       2906.74       2893.92        67.76 o                         
   2   8  10       3115.76       2885.75        52.89 o                         
   3   8  10       2769.89       2657.61        55.43 o                         
   4   8  10          1.82         -1.43        30.80 o                         
   5   8  10       1523.31       1476.35        64.56 o                         
   6   8  10        989.06       1059.12        43.98 o                         
   7   8  10         12.14         26.49        37.53 o                         
   8   8  10       3489.15       3714.93       120.77 o                         
   9   8  10        179.91        199.64        49.07 o                         
  10   8  10        708.02        855.37        80.42 o                         
  11   8  10        888.78        926.81        90.19 o                         
 -12   9  10       1242.42       1197.43        91.28 o                         
 -11   9  10       1361.45       1278.37       123.43 o                         
 -10   9  10        206.40        167.13        44.93 o                         
  -9   9  10       1729.86       1658.77        41.56 o                         
  -8   9  10        681.00        585.96        27.38 o                         
  -7   9  10        695.48        682.20        32.32 o                         
  -6   9  10       2441.70       2467.54        54.60 o                         
  -5   9  10        480.99        526.52        25.20 o                         
  -4   9  10       4651.00       4640.84        64.29 o                         
  -3   9  10        858.39        848.32        26.98 o                         
  -2   9  10        380.60        425.20        23.85 o                         
  -1   9  10       4225.47       4234.77        59.25 o                         
   0   9  10         51.28        124.38        29.22 o                         
   1   9  10       2035.32       2003.79        71.59 o                         
   2   9  10       3212.89       3177.65        85.15 o                         
   3   9  10       1054.75        930.63        48.15 o                         
   4   9  10       3020.02       2745.43        60.75 o                         
   5   9  10        109.57        155.27        32.71 o                         
   6   9  10       1531.80       1493.59        64.85 o                         
   7   9  10       1187.46       1215.94        51.25 o                         
   8   9  10        109.13         52.50        52.12 o                         
   9   9  10       1224.72       1206.14        98.47 o                         
  10   9  10        290.91        439.87        64.92 o                         
 -11  10  10         54.55         74.97        76.11 o                         
 -10  10  10         93.77        124.60       101.59 o                         
  -9  10  10         93.72         66.53        40.51 o                         
  -8  10  10        130.27        165.12        29.86 o                         
  -7  10  10          6.36        -18.93        29.80 o                         
  -6  10  10          6.67        -16.13        29.39 o                         
  -5  10  10         22.77         35.68        31.31 o                         
  -4  10  10          2.12         13.74        27.41 o                         
  -3  10  10          4.04         -0.56        26.25 o                         
  -2  10  10        103.19        131.63        36.13 o                         
  -1  10  10         24.48         48.32        24.88 o                         
   0  10  10         49.91         98.94        26.36 o                         
   1  10  10         54.08         72.80        56.84 o                         
   2  10  10        128.48        113.61        36.90 o                         
   3  10  10        236.01        297.85        42.00 o                         
   4  10  10         10.63        -13.22        35.06 o                         
   5  10  10         16.91         75.19        41.62 o                         
   6  10  10        159.99        218.92        62.15 o                         
   7  10  10          8.76         59.12        56.94 o                         
   8  10  10          5.40         12.63        58.28 o                         
  -9  11  10       1163.61       1168.32        79.32 o                         
  -8  11  10        170.45        200.70        53.48 o                         
  -7  11  10        528.77        557.07        43.30 o                         
  -6  11  10       1250.20       1264.99        51.59 o                         
  -5  11  10          0.24        -61.00        66.46 o                         
  -4  11  10       1158.44       1152.20        42.82 o                         
  -3  11  10       1668.93       1773.43        44.72 o                         
  -2  11  10        948.94       1014.15        41.01 o                         
  -1  11  10       1995.12       2087.76        70.34 o                         
   0  11  10        152.36        216.58        42.18 o                         
   1  11  10       1424.97       1353.09        68.79 o                         
   2  11  10        926.09        968.32        65.04 o                         
   3  11  10         18.44        -78.18        50.25 o                         
   4  11  10       1947.82       2063.45       121.59 o                         
   5  11  10        304.49        357.47        52.04 o                         
   6  11  10        773.31        780.31        67.98 o                         
   7  11  10        764.54        809.50       131.84 o                         
  -7  12  10        167.00        171.85        50.94 o                         
  -6  12  10         41.29        -87.92        43.96 o                         
  -5  12  10        756.01        760.67        45.55 o                         
  -4  12  10        116.16        140.96        38.97 o                         
  -3  12  10        494.78        448.39        41.67 o                         
  -2  12  10        709.25        755.02        39.72 o                         
  -1  12  10         70.28         35.11        54.00 o                         
   0  12  10        862.60        944.92        58.78 o                         
   1  12  10         85.68        147.59        52.75 o                         
   2  12  10        397.91        352.49        52.28 o                         
   3  12  10        727.75        960.95        84.53 o                         
   4  12  10         84.67         24.11        67.07 o                         
   5  12  10        460.52        391.31        60.57 o                         
  -2  13  10          4.88        -22.73        41.83 o                         
  -1  13  10        148.02        129.10        46.78 o                         
   0  13  10         20.83         -7.87        49.88 o                         
 -16   1  11         99.61        -65.27        32.63 o                         
 -15   1  11       1832.35       1755.25        48.24 o                         
 -14   1  11       2747.33       2615.54        72.22 o                         
 -13   1  11        691.36        756.24        34.10 o                         
 -12   1  11       5183.89       5295.33        70.94 o                         
 -11   1  11        831.02        864.13        24.54 o                         
 -10   1  11       4084.93       4407.07        53.11 o                         
  -9   1  11       6844.70       7301.66        91.67 o                         
  -8   1  11          0.45         17.69        14.84 o                         
  -7   1  11      13960.44      13922.85       197.73 o                         
  -6   1  11       4382.35       4352.40        44.69 o                         
  -5   1  11       3933.63       3750.54        40.84 o                         
  -4   1  11       8233.58       8462.89       253.79 o                         
  -3   1  11        840.32        830.21        45.53 o                         
  -2   1  11       8183.94       8566.45       125.39 o                         
  -1   1  11      10175.28       9936.10       125.96 o                         
   0   1  11        499.88        589.71        13.19 o                         
   1   1  11      14261.84      14070.79       233.58 o                         
   2   1  11        974.22        929.89        20.04 o                         
   3   1  11       4295.57       4359.00        45.90 o                         
   4   1  11       6118.69       5777.47        72.96 o                         
   5   1  11        363.86        452.46        23.79 o                         
   6   1  11       6525.67       6234.47       127.29 o                         
   7   1  11       1937.57       1947.42        54.53 o                         
   8   1  11       2791.63       2837.23        71.89 o                         
   9   1  11       3971.40       3867.36        76.00 o                         
  10   1  11         14.61         30.67        40.25 o                         
  11   1  11       2402.71       2469.72       150.05 o                         
  12   1  11        768.19        908.86        96.63 o                         
  13   1  11        289.66        321.54       113.05 o                         
 -15   2  11        855.91        848.03        49.99 o                         
 -14   2  11        734.99        715.36        34.03 o                         
 -13   2  11       4378.22       4228.61        88.94 o                         
 -12   2  11         69.80        103.55        22.56 o                         
 -11   2  11       5442.26       5508.79        76.13 o                         
 -10   2  11       2357.37       2294.36        31.26 o                         
  -9   2  11       1085.00       1093.30        25.60 o                         
  -8   2  11      12504.04      12244.30       165.08 o                         
  -7   2  11        242.39        283.72        27.30 o                         
  -6   2  11       7003.30       7185.73       227.73 o                         
  -5   2  11       8758.73       8645.78       146.47 o                         
  -4   2  11       2347.89       2381.02        32.69 o                         
  -3   2  11       9574.50       9296.64       223.47 o                         
  -2   2  11       2600.85       2494.79        33.14 o                         
  -1   2  11       7009.74       7302.06        70.30 o                         
   0   2  11       4192.28       4361.62        54.55 o                         
   1   2  11         71.05         95.14         9.64 o                         
   2   2  11       4752.25       4646.54        37.19 o                         
   3   2  11       3991.99       3854.65        49.34 o                         
   4   2  11        792.12        823.42        21.95 o                         
   5   2  11       6580.63       6377.57        76.22 o                         
   6   2  11         18.99         43.27        28.75 o                         
   7   2  11       3612.51       3654.42        65.33 o                         
   8   2  11       1002.50       1102.79        56.94 o                         
   9   2  11        201.17        187.76        40.76 o                         
  10   2  11       2975.07       2964.91        76.54 o                         
  11   2  11        140.55        231.46        56.89 o                         
  12   2  11       1437.88       1518.16        93.86 o                         
  13   2  11       1296.36       1450.68        94.04 o                         
 -15   3  11        307.43        349.51        52.05 o                         
 -14   3  11          3.43         63.42        38.90 o                         
 -13   3  11         30.64         54.59        25.72 o                         
 -12   3  11        432.89        395.61        26.79 o                         
 -11   3  11         53.92        109.82        26.55 o                         
 -10   3  11        121.06        190.76        20.08 o                         
  -9   3  11       1003.68       1063.75        22.07 o                         
  -8   3  11        306.97        290.99        32.36 o                         
  -7   3  11          1.81         30.23        22.41 o                         
  -6   3  11         82.46        101.55        27.47 o                         
  -5   3  11         64.16         78.72        17.53 o                         
  -4   3  11       2325.63       2130.50        46.23 o                         
  -3   3  11        595.81        613.80        43.28 o                         
  -2   3  11        778.41        793.92        30.89 o                         
  -1   3  11          9.26         -6.22        31.64 o                         
   0   3  11          1.39         29.80        18.18 o                         
   1   3  11        326.99        390.28        18.23 o                         
   2   3  11       2143.53       2050.82        41.96 o                         
   3   3  11       2946.55       2780.17        37.54 o                         
   4   3  11         17.19         37.76        21.52 o                         
   5   3  11         14.11         12.10        19.59 o                         
   6   3  11         94.20         95.30        20.57 o                         
   7   3  11        381.32        412.30        24.91 o                         
   8   3  11          1.85         67.52        29.36 o                         
   9   3  11       1140.42       1175.90        44.91 o                         
  10   3  11         41.55         -6.47        44.02 o                         
  11   3  11          0.67        -27.96        33.59 o                         
  12   3  11         12.92         20.95        66.81 o                         
  13   3  11         25.28        103.27        76.62 o                         
 -15   4  11        682.56        606.88        85.01 o                         
 -14   4  11       1448.76       1463.51        59.86 o                         
 -13   4  11       3546.01       3190.29       136.45 o                         
 -12   4  11        212.24        262.17        29.49 o                         
 -11   4  11       5251.65       5123.95       183.91 o                         
 -10   4  11       6364.15       6235.19       171.38 o                         
  -9   4  11       4380.04       4322.30       122.45 o                         
  -8   4  11       5092.57       4936.53        97.52 o                         
  -7   4  11        443.50        507.28        31.63 o                         
  -6   4  11       6992.34       6850.05        90.37 o                         
  -5   4  11       6074.84       5969.91        85.03 o                         
  -4   4  11        463.38        478.89        24.32 o                         
  -3   4  11      19909.26      18931.51       382.85 o                         
  -2   4  11         61.40        112.58        28.54 o                         
  -1   4  11       2239.58       2154.20        21.56 o                         
   0   4  11       4783.33       4634.81        33.99 o                         
   1   4  11        196.90        156.14        28.36 o                         
   2   4  11       6704.17       5902.48        92.78 o                         
   3   4  11       6212.19       5791.69        81.58 o                         
   4   4  11       1917.02       1860.62        34.04 o                         
   5   4  11       6800.97       6687.67        81.25 o                         
   6   4  11        511.51        485.64        25.17 o                         
   7   4  11       2425.84       2332.22        72.62 o                         
   8   4  11       4875.54       5091.31       148.24 o                         
   9   4  11        539.67        563.07        37.71 o                         
  10   4  11       2999.70       2960.22        68.62 o                         
  11   4  11        415.74        389.05        41.58 o                         
  12   4  11       1049.67       1023.88        75.52 o                         
  13   4  11       1126.21       1203.63        87.27 o                         
 -14   5  11        167.06        151.07        51.49 o                         
 -13   5  11          3.33         20.80        45.06 o                         
 -12   5  11       2242.55       2122.28       106.52 o                         
 -11   5  11        742.77        782.98        36.85 o                         
 -10   5  11        978.71       1046.18        39.11 o                         
  -9   5  11       3864.98       3744.45        91.63 o                         
  -8   5  11        450.91        481.40        28.44 o                         
  -7   5  11       1646.26       1541.99        28.33 o                         
  -6   5  11       2294.84       2264.12        57.11 o                         
  -5   5  11        814.24        818.33        32.61 o                         
  -4   5  11       7895.88       7989.07       199.85 o                         
  -3   5  11          3.73         79.09        30.78 o                         
  -2   5  11       2437.41       2299.40        37.77 o                         
  -1   5  11       3325.46       3280.17        38.31 o                         
   0   5  11        342.28        327.37        19.39 o                         
   1   5  11       3787.50       3588.72        55.18 o                         
   2   5  11        436.83        389.41        19.57 o                         
   3   5  11       5796.66       5335.54       111.28 o                         
   4   5  11        141.06        132.45        24.03 o                         
   5   5  11         54.73         57.98        29.89 o                         
   6   5  11       2233.63       2119.26        42.93 o                         
   7   5  11        458.83        454.00        37.30 o                         
   8   5  11       1173.87       1157.87        33.62 o                         
   9   5  11       1882.86       1973.82        69.78 o                         
  10   5  11        224.91        200.20        42.40 o                         
  11   5  11        452.81        397.56        48.88 o                         
  12   5  11        306.94        323.66        60.19 o                         
 -14   6  11         36.06         55.30        48.02 o                         
 -13   6  11        723.27        736.06        64.32 o                         
 -12   6  11         24.66         -5.02        55.15 o                         
 -11   6  11        587.16        657.36        48.64 o                         
 -10   6  11          3.27         49.24        31.35 o                         
  -9   6  11          4.50         18.36        20.93 o                         
  -8   6  11       1901.50       1910.21        38.79 o                         
  -7   6  11          5.63         33.63        18.79 o                         
  -6   6  11       1268.67       1189.09        28.62 o                         
  -5   6  11        281.16        332.69        15.43 o                         
  -4   6  11        338.14        315.66        18.04 o                         
  -3   6  11        221.97        236.40        16.79 o                         
  -2   6  11       1998.72       1963.60        30.27 o                         
  -1   6  11       1158.66       1161.65        29.68 o                         
   0   6  11       1229.49       1153.72        42.49 o                         
   1   6  11        387.85        388.08        19.83 o                         
   2   6  11         21.31         39.43        16.82 o                         
   3   6  11        644.83        679.58        22.80 o                         
   4   6  11        571.71        575.34        23.99 o                         
   5   6  11       3538.92       3373.70        66.01 o                         
   6   6  11        630.27        636.51        34.86 o                         
   7   6  11        885.49        885.95        48.04 o                         
   8   6  11          5.39         31.53        33.58 o                         
   9   6  11        300.21        377.65        51.64 o                         
  10   6  11        249.76        346.06        50.56 o                         
  11   6  11        397.29        501.74        47.40 o                         
  12   6  11         90.51        156.11       105.37 o                         
 -13   7  11        506.77        538.02        45.12 o                         
 -12   7  11       2363.55       2530.80        88.50 o                         
 -11   7  11        309.57        310.23        50.59 o                         
 -10   7  11       1667.45       1641.07        66.37 o                         
  -9   7  11       3060.94       3078.25       106.89 o                         
  -8   7  11        194.67        229.43        24.17 o                         
  -7   7  11       9496.02       8887.82       248.55 o                         
  -6   7  11       1811.00       1872.96        87.00 o                         
  -5   7  11       3303.71       3230.57        81.15 o                         
  -4   7  11       3021.04       3032.71        47.69 o                         
  -3   7  11        418.89        535.53        18.20 o                         
  -2   7  11       4985.16       5099.20        58.32 o                         
  -1   7  11       6260.27       6373.81       100.91 o                         
   0   7  11       2482.45       2406.05        70.37 o                         
   1   7  11       9853.69       9494.14       225.20 o                         
   2   7  11         30.82         16.14        23.33 o                         
   3   7  11       1682.78       1556.25        37.00 o                         
   4   7  11       4609.70       4633.63       131.12 o                         
   5   7  11         66.83         92.59        25.69 o                         
   6   7  11       5027.47       4839.66       100.46 o                         
   7   7  11        787.94        865.09        49.17 o                         
   8   7  11       1326.49       1251.45        55.11 o                         
   9   7  11       1120.22       1144.60        62.75 o                         
  10   7  11        136.44        231.83        50.39 o                         
  11   7  11       1207.64       1198.33        62.76 o                         
 -12   8  11         86.24        135.91        52.94 o                         
 -11   8  11        401.15        502.30        78.69 o                         
 -10   8  11         84.07         59.13        48.03 o                         
  -9   8  11         33.81        120.70        60.98 o                         
  -8   8  11       1959.74       2076.38       108.31 o                         
  -7   8  11        322.40        403.69        34.75 o                         
  -6   8  11       1298.41       1389.60        64.99 o                         
  -5   8  11        308.19        345.22        33.56 o                         
  -4   8  11        101.49         92.16        23.95 o                         
  -3   8  11        468.58        478.86        27.81 o                         
  -2   8  11        969.29       1049.19        42.20 o                         
  -1   8  11       2129.53       2148.13        41.34 o                         
   0   8  11        838.01        895.77        33.39 o                         
   1   8  11        359.73        349.25        37.69 o                         
   2   8  11        411.15        376.91        26.88 o                         
   3   8  11        549.83        497.95        53.59 o                         
   4   8  11        264.10        302.86        34.19 o                         
   5   8  11       1481.93       1479.50        62.33 o                         
   6   8  11         93.89         94.85        31.88 o                         
   7   8  11        809.17        785.54        39.13 o                         
   8   8  11         21.61         63.69        41.84 o                         
   9   8  11          2.96        101.68        62.08 o                         
  10   8  11        597.84        538.86        59.53 o                         
 -11   9  11        108.72         89.10        53.50 o                         
 -10   9  11        548.31        504.40        72.36 o                         
  -9   9  11        707.64        679.12        54.19 o                         
  -8   9  11        208.83        212.67        54.74 o                         
  -7   9  11        171.95        238.18        51.44 o                         
  -6   9  11        390.17        406.47        48.32 o                         
  -5   9  11        172.60        188.37        35.34 o                         
  -4   9  11       2102.87       2331.73        57.27 o                         
  -3   9  11         48.31        115.69        31.49 o                         
  -2   9  11       1038.14       1105.13        34.81 o                         
  -1   9  11        125.98        199.86        30.49 o                         
   0   9  11        118.26        104.79        38.86 o                         
   1   9  11       1473.09       1526.93        50.27 o                         
   2   9  11       1294.84       1242.14        56.97 o                         
   3   9  11       1458.89       1328.63        42.46 o                         
   4   9  11        343.45        372.27        38.13 o                         
   5   9  11          0.11         74.05        48.03 o                         
   6   9  11         52.16         75.44        31.19 o                         
   7   9  11       1041.20       1170.14        51.18 o                         
   8   9  11         62.64         -3.87        50.79 o                         
   9   9  11        995.51       1067.96        72.09 o                         
 -10  10  11        900.52       1006.00        73.57 o                         
  -9  10  11        445.79        590.44        57.96 o                         
  -8  10  11       1619.93       1617.90        77.80 o                         
  -7  10  11         76.33        111.49        51.53 o                         
  -6  10  11        667.92        645.92        60.12 o                         
  -5  10  11       2765.27       2875.04        97.15 o                         
  -4  10  11        229.55        261.63        34.79 o                         
  -3  10  11       4202.20       4291.75       101.12 o                         
  -2  10  11         66.84         67.47        25.44 o                         
  -1  10  11       1279.67       1189.74        55.16 o                         
   0  10  11       1237.66       1260.09        45.51 o                         
   1  10  11        147.33        219.32        32.72 o                         
   2  10  11       2676.05       2643.12        99.22 o                         
   3  10  11       1204.84       1103.16        76.27 o                         
   4  10  11        951.72        880.27        50.66 o                         
   5  10  11       1128.33        932.31        71.24 o                         
   6  10  11         60.35         76.71        44.91 o                         
   7  10  11        495.46        438.34        56.55 o                         
  -8  11  11         98.05        111.60       124.75 o                         
  -7  11  11          2.28          1.99        49.60 o                         
  -6  11  11        196.55        181.95        85.97 o                         
  -5  11  11         32.04         -0.26        56.48 o                         
  -4  11  11        782.56        861.36        56.18 o                         
  -3  11  11         68.40         81.25        34.37 o                         
  -2  11  11        365.32        348.37        32.11 o                         
  -1  11  11          8.83          3.46        29.07 o                         
   0  11  11          2.63          9.48        49.29 o                         
   1  11  11        596.41        592.04        57.04 o                         
   2  11  11         16.12        -30.28        37.18 o                         
   3  11  11        700.43        794.95        97.16 o                         
   4  11  11          5.91        -49.11        40.75 o                         
   5  11  11        137.34         98.85        43.88 o                         
   6  11  11         35.60        105.04        62.09 o                         
  -5  12  11        151.19        118.69        65.06 o                         
  -4  12  11          2.09         18.38        81.80 o                         
  -3  12  11        578.20        592.30        64.83 o                         
  -2  12  11        350.36        421.40        46.36 o                         
  -1  12  11        365.06        395.14        43.78 o                         
   0  12  11        787.37        795.88        55.11 o                         
   1  12  11         50.76         53.83        42.43 o                         
   2  12  11         99.28        176.91        59.67 o                         
   3  12  11        283.06        276.00        65.75 o                         
 -15   0  12        383.31        386.72       128.68 o                         
 -14   0  12       5914.26       5534.57       205.48 o                         
 -13   0  12       1962.08       1988.47       114.74 o                         
 -12   0  12       4288.07       4463.96       182.40 o                         
 -11   0  12       5340.27       5931.35       252.10 o                         
 -10   0  12         10.92         39.81        22.27 o                         
  -9   0  12       3166.25       3241.02        62.54 o                         
  -8   0  12      13553.18      13380.04       277.30 o                         
  -7   0  12       2642.85       2605.81       133.71 o                         
  -6   0  12      21941.63      21042.57       744.65 o                         
  -5   0  12       2305.21       2316.77        80.71 o                         
  -4   0  12        669.77        786.72        56.32 o                         
  -3   0  12       2768.83       2922.87       135.34 o                         
  -2   0  12       2472.57       2578.35        95.94 o                         
  -1   0  12      16578.38      16639.40       368.80 o                         
   0   0  12       6851.62       6671.60        73.07 o                         
   1   0  12      13843.77      13426.75       206.11 o                         
   2   0  12       1279.93       1411.51        33.69 o                         
   3   0  12       1733.66       1637.87        32.98 o                         
   4   0  12       5122.34       5476.10       212.16 o                         
   5   0  12       9869.12       9522.83       183.03 o                         
   6   0  12       2205.27       2262.63        82.05 o                         
   7   0  12       8300.55       8284.41       262.27 o                         
   8   0  12         29.03        182.62       116.34 o                         
   9   0  12       1330.18       1166.80       167.08 o                         
  10   0  12       3539.35       3648.73       283.41 o                         
  11   0  12         96.90        222.62       171.65 o                         
  12   0  12       3014.28       3580.84       343.07 o                         
  13   0  12         68.27        -74.51       207.30 o                         
 -15   1  12        675.27        569.56        70.73 o                         
 -14   1  12        317.43        367.36        40.24 o                         
 -13   1  12        894.33        958.88        58.33 o                         
 -12   1  12        701.39        839.61        42.10 o                         
 -11   1  12        583.85        692.74        21.98 o                         
 -10   1  12        128.88        145.70        16.59 o                         
  -9   1  12       2785.76       2844.98        46.14 o                         
  -8   1  12       1176.55       1183.87        21.51 o                         
  -7   1  12       2661.51       2869.34        34.41 o                         
  -6   1  12         15.34         82.68        46.80 o                         
  -5   1  12       1613.73       1624.48        65.65 o                         
  -4   1  12        810.27        806.46        53.03 o                         
  -3   1  12        886.64        937.44        79.70 o                         
  -2   1  12       6515.27       6927.97       137.20 o                         
  -1   1  12        230.78        237.26        15.60 o                         
   0   1  12       3550.32       3551.09        69.94 o                         
   1   1  12         54.19         71.02        10.75 o                         
   2   1  12        151.79        211.71        18.68 o                         
   3   1  12       1399.35       1263.58        25.64 o                         
   4   1  12       1813.52       1800.60        43.99 o                         
   5   1  12       2129.15       2092.56        38.34 o                         
   6   1  12       2562.40       2640.29        90.12 o                         
   7   1  12       1388.51       1462.39        62.38 o                         
   8   1  12        126.60        184.58        41.80 o                         
   9   1  12        394.41        370.10        64.70 o                         
  10   1  12         61.75         54.73       107.42 o                         
  11   1  12        926.89        921.59       104.15 o                         
  12   1  12         46.36         83.86       130.05 o                         
  13   1  12        796.99        916.22       137.25 o                         
 -15   2  12        273.89        204.54        69.18 o                         
 -14   2  12        807.81        839.74        47.38 o                         
 -13   2  12        730.64        667.11        43.42 o                         
 -12   2  12        417.80        452.82        39.90 o                         
 -11   2  12       3283.94       3579.22        66.42 o                         
 -10   2  12         48.30         74.00        28.11 o                         
  -9   2  12       3714.17       3988.59        61.78 o                         
  -8   2  12        506.31        486.28        22.89 o                         
  -7   2  12        239.51        259.49        22.11 o                         
  -6   2  12       2609.48       2521.60        44.73 o                         
  -5   2  12       1309.55       1254.78        38.56 o                         
  -4   2  12       4513.55       4453.70       208.00 o                         
  -3   2  12        864.73        944.48        50.87 o                         
  -2   2  12         42.69         17.76        42.09 o                         
  -1   2  12       2307.99       2311.39        27.21 o                         
   0   2  12       4070.88       4048.70        41.96 o                         
   1   2  12         64.74         83.42        10.03 o                         
   2   2  12      10314.35      10189.75       144.77 o                         
   3   2  12        248.20        314.55        18.59 o                         
   4   2  12       1545.59       1641.50        38.49 o                         
   5   2  12        815.26        752.26        28.59 o                         
   6   2  12          1.17         46.17        21.32 o                         
   7   2  12       2946.56       2908.26        74.71 o                         
   8   2  12       1124.06       1182.99        61.48 o                         
   9   2  12       2912.18       2886.08        62.58 o                         
  10   2  12        399.55        427.99        49.27 o                         
  11   2  12         89.06        134.04        59.18 o                         
  12   2  12         72.30         34.80        61.86 o                         
 -15   3  12       2813.29       2655.52       168.33 o                         
 -14   3  12        111.77        156.87        65.74 o                         
 -13   3  12       1651.63       1783.02        61.45 o                         
 -12   3  12       4062.21       4077.29        91.13 o                         
 -11   3  12         46.28         70.23        47.82 o                         
 -10   3  12      11469.35      11676.34       249.39 o                         
  -9   3  12        416.45        462.62        27.16 o                         
  -8   3  12       3632.89       3914.36       130.87 o                         
  -7   3  12       2763.40       2806.14        56.11 o                         
  -6   3  12       1541.97       1642.86        34.49 o                         
  -5   3  12       5680.40       5552.84        83.96 o                         
  -4   3  12      18394.16      18071.01       393.22 o                         
  -3   3  12       7837.35       8032.03       140.41 o                         
  -2   3  12       8989.80       8719.19       168.91 o                         
  -1   3  12         19.11         27.46        15.47 o                         
   0   3  12       1078.53       1088.25        14.76 o                         
   1   3  12      12126.02      11604.66       139.51 o                         
   2   3  12        217.11        223.74        15.96 o                         
   3   3  12      18000.93      16478.66       220.09 o                         
   4   3  12         43.62         47.80        22.53 o                         
   5   3  12       4863.81       4605.48        67.89 o                         
   6   3  12       2689.14       2756.49        89.20 o                         
   7   3  12        202.60        272.22        26.84 o                         
   8   3  12       6469.63       6389.54       148.55 o                         
   9   3  12       1168.00       1089.90        56.33 o                         
  10   3  12       1250.92       1265.93        45.57 o                         
  11   3  12       1564.75       1551.31        71.52 o                         
  12   3  12        107.37        102.50        82.13 o                         
 -14   4  12         17.55         43.36        47.19 o                         
 -13   4  12        224.59        152.52        48.80 o                         
 -12   4  12          5.17         19.09        44.84 o                         
 -11   4  12       1219.93       1196.00        43.97 o                         
 -10   4  12         36.19         77.97        30.54 o                         
  -9   4  12        890.06        892.56        57.10 o                         
  -8   4  12         25.71         58.60        44.43 o                         
  -7   4  12         15.27         60.12        36.81 o                         
  -6   4  12        584.79        624.46        23.04 o                         
  -5   4  12       1125.96       1179.47        52.45 o                         
  -4   4  12       1887.43       1965.22        47.69 o                         
  -3   4  12         53.72        -31.19        53.58 o                         
  -2   4  12        907.82        972.43        28.77 o                         
  -1   4  12          4.88          5.11        22.61 o                         
   0   4  12        185.90        181.47        21.14 o                         
   1   4  12          7.53         13.98        15.69 o                         
   2   4  12       1399.26       1357.47        34.68 o                         
   3   4  12        898.78        818.54        31.02 o                         
   4   4  12        511.45        495.61        20.54 o                         
   5   4  12         58.84         66.22        21.18 o                         
   6   4  12          0.01         56.91        27.38 o                         
   7   4  12        374.45        385.50        31.29 o                         
   8   4  12         46.37         23.63        31.11 o                         
   9   4  12        838.24        880.19        50.02 o                         
  10   4  12         61.57        101.88        35.94 o                         
  11   4  12        211.04        209.79        48.92 o                         
  12   4  12         57.51        -23.58        59.46 o                         
 -14   5  12        386.33        575.93        71.28 o                         
 -13   5  12       2126.46       2112.39        95.72 o                         
 -12   5  12       1134.74       1109.34        52.05 o                         
 -11   5  12        335.24        436.54        38.25 o                         
 -10   5  12       1851.77       1788.47        59.19 o                         
  -9   5  12        652.02        657.25        47.60 o                         
  -8   5  12       1638.19       1614.87        53.69 o                         
  -7   5  12       3317.16       3536.86       151.83 o                         
  -6   5  12        277.43        303.17        23.98 o                         
  -5   5  12       2576.02       2600.13       100.59 o                         
  -4   5  12       1872.39       1782.54        82.15 o                         
  -3   5  12        251.82        289.57        72.38 o                         
  -2   5  12       7438.75       7175.24       105.00 o                         
  -1   5  12        384.48        397.35        47.01 o                         
   0   5  12       4507.61       4502.63        54.06 o                         
   1   5  12       1665.80       1533.80        27.87 o                         
   2   5  12         21.53         40.75        17.04 o                         
   3   5  12       3557.12       3100.98        53.12 o                         
   4   5  12       2847.96       2794.94        54.19 o                         
   5   5  12       2093.61       1995.17        40.08 o                         
   6   5  12       3031.64       3038.46        81.16 o                         
   7   5  12        206.42        254.50        27.30 o                         
   8   5  12        457.70        440.40        43.54 o                         
   9   5  12        458.73        509.57        44.42 o                         
  10   5  12          2.79         62.79        37.73 o                         
  11   5  12       1528.01       1472.29        78.72 o                         
 -13   6  12       1075.48       1038.76        50.11 o                         
 -12   6  12        904.14        886.34        58.16 o                         
 -11   6  12       2285.02       2349.00        74.30 o                         
 -10   6  12        205.62        263.44        82.35 o                         
  -9   6  12       1872.89       1911.53        63.44 o                         
  -8   6  12       4760.21       4846.49       213.31 o                         
  -7   6  12        947.80        932.18        45.43 o                         
  -6   6  12       6245.40       6173.29       100.80 o                         
  -5   6  12         60.17         84.36        51.23 o                         
  -4   6  12       2059.41       2046.55        94.82 o                         
  -3   6  12       2855.83       3007.48        73.23 o                         
  -2   6  12        237.72        259.54        20.53 o                         
  -1   6  12       9154.56       9001.97       107.32 o                         
   0   6  12       1796.77       1786.42        43.84 o                         
   1   6  12       3029.21       2805.77        41.82 o                         
   2   6  12       3453.84       3259.58        47.06 o                         
   3   6  12        190.11        183.29        20.12 o                         
   4   6  12       2665.65       2527.51        60.92 o                         
   5   6  12       4186.95       3941.35        84.72 o                         
   6   6  12       1341.45       1355.97        60.64 o                         
   7   6  12       2648.31       2502.51       102.81 o                         
   8   6  12         92.18         58.08        27.78 o                         
   9   6  12       1032.35        968.82        54.26 o                         
  10   6  12       1290.12       1414.92        74.95 o                         
  11   6  12         60.85        118.73        57.63 o                         
 -12   7  12         37.35        156.07        55.07 o                         
 -11   7  12         58.23        -33.58        68.57 o                         
 -10   7  12          7.17         36.33        57.05 o                         
  -9   7  12        226.29        304.00        50.20 o                         
  -8   7  12          8.37        -20.52        49.90 o                         
  -7   7  12        520.99        558.32        36.80 o                         
  -6   7  12        245.59        239.63        34.38 o                         
  -5   7  12         33.13         60.36        38.88 o                         
  -4   7  12          0.74         15.24        35.09 o                         
  -3   7  12          6.43          7.47        17.42 o                         
  -2   7  12        249.92        277.69        17.58 o                         
  -1   7  12         37.57         33.88        37.64 o                         
   0   7  12        419.26        430.14        40.18 o                         
   1   7  12        368.85        400.14        21.90 o                         
   2   7  12         33.84         38.44        24.95 o                         
   3   7  12         33.30          9.86        26.13 o                         
   4   7  12          0.48        -10.18        24.23 o                         
   5   7  12        231.77        212.18        43.90 o                         
   6   7  12          0.60        -10.13        37.21 o                         
   7   7  12        128.86        124.57        35.25 o                         
   8   7  12         81.39         81.85        39.16 o                         
   9   7  12          0.82         30.97        57.07 o                         
  10   7  12          2.05         23.81        54.08 o                         
 -11   8  12       2151.39       2247.30        94.30 o                         
 -10   8  12          7.95         23.14        61.02 o                         
  -9   8  12       2184.04       2258.91       130.65 o                         
  -8   8  12        912.71        977.62        73.44 o                         
  -7   8  12        163.47        166.27        44.55 o                         
  -6   8  12       2968.80       2924.99       174.38 o                         
  -5   8  12        402.98        412.87        71.65 o                         
  -4   8  12       1648.69       1718.59        61.08 o                         
  -3   8  12       2507.44       2628.42       128.86 o                         
  -2   8  12        119.51        191.86        56.08 o                         
  -1   8  12       1522.14       1397.27        51.85 o                         
   0   8  12       2550.44       2468.51        50.48 o                         
   1   8  12        847.85        718.71        29.48 o                         
   2   8  12       3598.36       3459.23        91.95 o                         
   3   8  12        225.91        284.94        30.56 o                         
   4   8  12       1946.41       1893.88        81.24 o                         
   5   8  12        766.97        768.77        40.87 o                         
   6   8  12         12.38         -9.21        33.52 o                         
   7   8  12       1928.15       1673.22        83.89 o                         
   8   8  12        344.40        353.93        62.84 o                         
   9   8  12        677.95        865.58        94.40 o                         
 -10   9  12        928.79        884.85        77.70 o                         
  -9   9  12        448.31        589.28       103.02 o                         
  -8   9  12        784.34        741.44        65.93 o                         
  -7   9  12       1184.34       1194.53       148.92 o                         
  -6   9  12         96.94        111.30        68.71 o                         
  -5   9  12       2660.06       2610.15        80.99 o                         
  -4   9  12        660.93        698.38        60.04 o                         
  -3   9  12        714.58        678.65        55.57 o                         
  -2   9  12       2338.86       2351.57       105.63 o                         
  -1   9  12          9.13         52.45        34.46 o                         
   0   9  12       1499.93       1419.23        39.49 o                         
   1   9  12       1323.63       1463.15        75.50 o                         
   2   9  12        285.08        330.72        42.26 o                         
   3   9  12       1919.46       1769.02        63.96 o                         
   4   9  12         83.58         86.76        39.42 o                         
   5   9  12        519.02        562.20        49.66 o                         
   6   9  12        974.92       1106.45        72.78 o                         
   7   9  12         17.84        -13.85        39.41 o                         
   8   9  12        741.15        834.67        54.68 o                         
  -9  10  12        109.77        123.60        53.05 o                         
  -8  10  12         21.69         22.77        59.03 o                         
  -7  10  12        100.76        115.71        56.18 o                         
  -6  10  12          7.56         26.42        49.34 o                         
  -5  10  12          0.34          5.89        60.77 o                         
  -4  10  12          1.01         54.29        44.15 o                         
  -3  10  12         24.83          3.00        41.45 o                         
  -2  10  12         69.96        101.13        47.52 o                         
  -1  10  12        105.17         73.49        43.81 o                         
   0  10  12          3.38         56.49        40.05 o                         
   1  10  12        151.22        115.62        45.23 o                         
   2  10  12         44.72         32.29        33.15 o                         
   3  10  12         67.52         12.70        34.95 o                         
   4  10  12         10.66         47.09        50.48 o                         
   5  10  12         50.01         74.43        53.65 o                         
   6  10  12          0.88         22.42        83.83 o                         
  -7  11  12       1274.06       1283.85       100.65 o                         
  -6  11  12          5.46        -18.42        54.50 o                         
  -5  11  12        881.95        710.75       112.02 o                         
  -4  11  12        906.29        911.75        78.11 o                         
  -3  11  12        335.97        368.66        56.78 o                         
  -2  11  12       1657.71       1606.18        86.58 o                         
  -1  11  12        176.53         50.61        68.81 o                         
   0  11  12        990.80       1029.25        81.33 o                         
   1  11  12        932.98       1006.24        47.34 o                         
   2  11  12         25.28         17.58        39.34 o                         
   3  11  12        910.09        874.21        53.22 o                         
   4  11  12        351.66        398.39        46.46 o                         
  -2  12  12         49.62        -16.08        76.26 o                         
  -1  12  12        614.50        789.46        81.74 o                         
   0  12  12         65.21         47.74       116.10 o                         
 -14   1  13        248.91        226.71        72.75 o                         
 -13   1  13       2807.34       2885.30       165.82 o                         
 -12   1  13        545.25        521.06       109.88 o                         
 -11   1  13       1902.85       2155.17       206.05 o                         
 -10   1  13       3737.13       4108.59       129.93 o                         
  -9   1  13         23.79         62.91        33.42 o                         
  -8   1  13       5120.56       5335.84       179.95 o                         
  -7   1  13       5183.07       5378.75       134.05 o                         
  -6   1  13       2339.54       2359.95       115.57 o                         
  -5   1  13       8145.16       8343.32       181.20 o                         
  -4   1  13        414.26        447.26        58.83 o                         
  -3   1  13       5369.19       5546.01       127.02 o                         
  -2   1  13       7799.19       7898.51       167.31 o                         
  -1   1  13       1142.48       1136.16        22.88 o                         
   0   1  13      16805.43      16479.69       239.22 o                         
   1   1  13        101.06        109.48        16.78 o                         
   2   1  13       5666.82       5516.67        71.08 o                         
   3   1  13       3983.97       4191.82        79.77 o                         
   4   1  13        328.79        336.63        24.26 o                         
   5   1  13       6296.74       5972.69       138.19 o                         
   6   1  13       1256.48       1241.89        42.52 o                         
   7   1  13       2465.05       2330.56        66.16 o                         
   8   1  13       2567.61       2490.56        74.01 o                         
   9   1  13         66.97         70.78        53.80 o                         
  10   1  13       1583.80       1591.29        91.47 o                         
  11   1  13       1137.48       1179.82        93.25 o                         
  12   1  13        202.44        159.75        82.95 o                         
 -14   2  13       2017.81       1890.42       130.28 o                         
 -13   2  13         53.13         54.50        58.08 o                         
 -12   2  13       2650.16       2770.37       147.88 o                         
 -11   2  13        937.36        932.77        50.28 o                         
 -10   2  13        298.28        292.89        24.36 o                         
  -9   2  13       4355.11       4616.75        81.92 o                         
  -8   2  13        202.02        226.47        20.09 o                         
  -7   2  13       2014.53       2063.86        46.49 o                         
  -6   2  13       2741.29       2605.96        34.15 o                         
  -5   2  13         58.44          5.07        60.43 o                         
  -4   2  13       3914.60       4004.95        85.05 o                         
  -3   2  13       2270.81       2333.72        42.06 o                         
  -2   2  13       2778.35       3058.65        54.15 o                         
  -1   2  13       4316.37       4657.38       142.86 o                         
   0   2  13         92.18        108.97        22.21 o                         
   1   2  13       5039.39       5092.62        64.30 o                         
   2   2  13       3240.33       3097.27        45.04 o                         
   3   2  13       1473.81       1492.20        34.46 o                         
   4   2  13       5891.72       5656.69        78.67 o                         
   5   2  13        349.54        345.49        24.86 o                         
   6   2  13       3833.50       3800.60        50.50 o                         
   7   2  13       1318.05       1429.01        36.85 o                         
   8   2  13        145.37        107.32        32.95 o                         
   9   2  13       1954.06       1810.91        61.63 o                         
  10   2  13         88.31         98.76        47.47 o                         
  11   2  13        476.29        437.70        88.02 o                         
  12   2  13       1130.70       1193.49       109.75 o                         
 -14   3  13        180.87        252.33       155.88 o                         
 -13   3  13          1.80        -41.14        88.22 o                         
 -12   3  13          3.03         39.16        43.32 o                         
 -11   3  13         27.07         60.63        35.00 o                         
 -10   3  13        380.77        444.43        31.26 o                         
  -9   3  13         90.49        102.02        25.14 o                         
  -8   3  13        165.42        210.42        19.28 o                         
  -7   3  13        169.52        222.97        23.59 o                         
  -6   3  13        302.36        334.90        22.21 o                         
  -5   3  13        615.26        549.45        33.14 o                         
  -4   3  13         79.69         56.75        46.56 o                         
  -3   3  13        568.09        531.44        25.02 o                         
  -2   3  13        706.42        711.66        26.81 o                         
  -1   3  13         37.78         58.57        19.36 o                         
   0   3  13         44.45         69.51        22.03 o                         
   1   3  13       1445.81       1361.85        42.27 o                         
   2   3  13        369.69        384.63        21.60 o                         
   3   3  13        116.67        134.56        19.17 o                         
   4   3  13          8.31         54.82        21.33 o                         
   5   3  13         38.78         94.00        22.36 o                         
   6   3  13          9.66         54.41        23.09 o                         
   7   3  13         10.65         -0.99        31.36 o                         
   8   3  13        319.71        347.84        36.56 o                         
   9   3  13          2.74        -27.28        47.30 o                         
  10   3  13         30.70         65.30        39.16 o                         
  11   3  13          3.02         -1.26        71.52 o                         
 -14   4  13       2549.55       2576.78       258.04 o                         
 -13   4  13          0.47         -2.83        39.16 o                         
 -12   4  13       2302.02       2351.19       139.85 o                         
 -11   4  13       3452.40       3554.14       167.13 o                         
 -10   4  13       1706.93       1728.37        99.17 o                         
  -9   4  13       4065.00       4530.84       105.08 o                         
  -8   4  13        193.10        186.31        41.06 o                         
  -7   4  13       2548.36       2697.70        63.79 o                         
  -6   4  13       3462.44       3597.18       119.24 o                         
  -5   4  13         10.40         49.72        20.86 o                         
  -4   4  13      12808.63      12420.02       370.54 o                         
  -3   4  13       1631.20       1555.16        28.92 o                         
  -2   4  13       4568.50       4456.07       126.22 o                         
  -1   4  13       4395.37       4325.02        71.00 o                         
   0   4  13        363.32        351.72        16.38 o                         
   1   4  13       5763.97       5489.38        55.43 o                         
   2   4  13       5563.24       5083.08        75.86 o                         
   3   4  13       2429.60       2264.74        50.68 o                         
   4   4  13       6498.91       5939.27        69.55 o                         
   5   4  13          2.92        -19.18        25.81 o                         
   6   4  13       1136.58       1116.67        30.56 o                         
   7   4  13       3364.49       3369.21       114.35 o                         
   8   4  13        398.01        316.78        29.81 o                         
   9   4  13       2002.61       1962.24        79.68 o                         
  10   4  13        315.85        296.77        51.05 o                         
  11   4  13        854.46        779.11        62.02 o                         
 -13   5  13       1056.00       1062.20        83.84 o                         
 -12   5  13        476.72        544.97        57.23 o                         
 -11   5  13        705.99        700.27        43.71 o                         
 -10   5  13       1832.97       2115.73        79.64 o                         
  -9   5  13          8.28         38.42        37.94 o                         
  -8   5  13       1732.31       1764.97        55.23 o                         
  -7   5  13        885.26        907.56        41.80 o                         
  -6   5  13        297.26        338.25        47.37 o                         
  -5   5  13       5158.53       5139.96       206.41 o                         
  -4   5  13         25.56         60.08        25.60 o                         
  -3   5  13       2878.21       2941.03        52.74 o                         
  -2   5  13       1465.33       1519.66        40.00 o                         
  -1   5  13        756.84        740.90        54.57 o                         
   0   5  13       1907.48       1815.35        30.03 o                         
   1   5  13       1119.40       1069.24        18.23 o                         
   2   5  13       4103.19       3739.43        75.02 o                         
   3   5  13       1128.02       1127.80        42.52 o                         
   4   5  13        539.02        515.99        26.37 o                         
   5   5  13       1781.33       1725.71        36.21 o                         
   6   5  13        214.02        253.71        28.98 o                         
   7   5  13        281.34        292.71        28.76 o                         
   8   5  13       2125.91       2105.75        94.94 o                         
   9   5  13          3.81         -1.31        46.84 o                         
  10   5  13       1391.96       1372.30        63.45 o                         
 -12   6  13       1535.70       1566.38        87.02 o                         
 -11   6  13         83.29        125.94        47.51 o                         
 -10   6  13         61.06        113.66        55.64 o                         
  -9   6  13        144.12        100.78        54.46 o                         
  -8   6  13        198.26        220.78       132.31 o                         
  -7   6  13        863.83        825.37        35.12 o                         
  -6   6  13       1650.75       1708.73        59.41 o                         
  -5   6  13        511.07        545.82        35.70 o                         
  -4   6  13        110.74        123.99        26.49 o                         
  -3   6  13        715.94        710.46        36.48 o                         
  -2   6  13         11.01        -21.41        51.67 o                         
  -1   6  13       2161.28       2066.76        31.03 o                         
   0   6  13          5.82         49.29        18.13 o                         
   1   6  13        605.02        562.39        39.64 o                         
   2   6  13        183.41        204.08        21.06 o                         
   3   6  13          2.37         55.91        27.19 o                         
   4   6  13        655.41        586.62        38.17 o                         
   5   6  13        519.68        565.01        46.00 o                         
   6   6  13        732.31        739.84        39.81 o                         
   7   6  13          5.32         44.04        27.14 o                         
   8   6  13         71.65         47.21        38.57 o                         
   9   6  13         57.47        140.34        46.14 o                         
  10   6  13        197.70        227.85        49.44 o                         
 -12   7  13         78.86        219.84        62.76 o                         
 -11   7  13        830.62        809.10        73.34 o                         
 -10   7  13       1194.08       1286.63        66.70 o                         
  -9   7  13        107.18        199.10        72.65 o                         
  -8   7  13       3744.36       3832.36       167.40 o                         
  -7   7  13       2418.18       2483.13        96.25 o                         
  -6   7  13       2648.01       2635.66       108.44 o                         
  -5   7  13       2580.94       2634.49        86.17 o                         
  -4   7  13        343.23        411.54        38.80 o                         
  -3   7  13       2032.91       2055.42        70.12 o                         
  -2   7  13       4738.35       4876.50       118.54 o                         
  -1   7  13        437.70        487.12        41.22 o                         
   0   7  13       7825.67       7743.45       141.81 o                         
   1   7  13         10.76         52.62        23.49 o                         
   2   7  13       1175.97       1088.11        33.13 o                         
   3   7  13       2377.12       2281.25        80.50 o                         
   4   7  13          4.44         21.80        35.25 o                         
   5   7  13       2989.76       2694.15        60.61 o                         
   6   7  13        680.87        690.50        38.63 o                         
   7   7  13        910.16        877.76        45.25 o                         
   8   7  13       1041.81        992.94        57.54 o                         
   9   7  13         38.79        111.29        49.32 o                         
 -11   8  13        234.81        153.96        60.42 o                         
 -10   8  13          1.18         18.04        87.38 o                         
  -9   8  13       1184.98       1259.23        84.87 o                         
  -8   8  13        157.46        222.30        49.94 o                         
  -7   8  13        999.87       1062.97        48.15 o                         
  -6   8  13        614.47        658.26        44.07 o                         
  -5   8  13        284.00        292.22        40.94 o                         
  -4   8  13        396.12        381.16        43.20 o                         
  -3   8  13        371.64        424.37        54.37 o                         
  -2   8  13        602.82        573.50        51.99 o                         
  -1   8  13       1773.99       1825.56        73.37 o                         
   0   8  13        408.35        447.45        47.85 o                         
   1   8  13        965.53        986.21        65.31 o                         
   2   8  13         34.78         35.53        24.07 o                         
   3   8  13         36.49         74.79        29.30 o                         
   4   8  13        741.38        702.93        34.87 o                         
   5   8  13        111.47        128.05        30.03 o                         
   6   8  13       1544.18       1376.78        68.79 o                         
   7   8  13         41.13         67.26        35.40 o                         
   8   8  13        211.03        137.70        44.06 o                         
  -9   9  13        100.40        134.07        86.24 o                         
  -8   9  13        608.16        606.24        49.16 o                         
  -7   9  13         36.94         23.85        48.66 o                         
  -6   9  13          1.14        -40.09        74.62 o                         
  -5   9  13        986.48       1085.42        53.09 o                         
  -4   9  13        194.76        161.85        46.17 o                         
  -3   9  13       1359.10       1306.30        90.75 o                         
  -2   9  13        373.95        393.75        46.91 o                         
  -1   9  13         40.19         50.34        40.31 o                         
   0   9  13        426.27        435.95        64.17 o                         
   1   9  13        678.93        688.43        58.54 o                         
   2   9  13        483.88        463.07        32.68 o                         
   3   9  13        582.64        546.74        37.51 o                         
   4   9  13         55.13         17.13        34.40 o                         
   5   9  13         22.21         -9.08        47.55 o                         
   6   9  13        242.06        311.46        37.67 o                         
   7   9  13          0.03        133.17       134.07 o                         
  -8  10  13          5.03         45.48        60.00 o                         
  -7  10  13        486.59        485.55        55.79 o                         
  -6  10  13       1537.15       1502.96        73.73 o                         
  -5  10  13         11.16         31.70        45.88 o                         
  -4  10  13       3257.15       3359.15        97.72 o                         
  -3  10  13        174.46        241.33        67.56 o                         
  -2  10  13       1097.86       1190.18        80.56 o                         
  -1  10  13        954.51       1026.99        61.30 o                         
   0  10  13        132.92        166.82        61.33 o                         
   1  10  13       1538.15       1542.12       101.23 o                         
   2  10  13       1098.75       1234.40       101.78 o                         
   3  10  13        578.42        509.65        50.65 o                         
   4  10  13       1076.11        996.87        57.30 o                         
   5  10  13         31.74        116.43        40.73 o                         
  -5  11  13        349.42        418.63        59.15 o                         
  -4  11  13          1.13         12.59        55.32 o                         
  -3  11  13        449.43        415.19        73.12 o                         
  -2  11  13          6.34         30.86        74.66 o                         
  -1  11  13          8.72         67.24        63.30 o                         
   0  11  13         40.83         28.88        96.29 o                         
   1  11  13         68.87         13.34        56.54 o                         
   2  11  13        209.71        251.23        82.63 o                         
 -14   0  14       1773.15       1555.12       203.19 o                         
 -13   0  14       1106.17       1215.48       118.39 o                         
 -12   0  14       3124.86       3431.14       180.10 o                         
 -11   0  14         42.58         63.54       153.82 o                         
 -10   0  14       2184.94       2364.91       151.76 o                         
  -9   0  14       4562.16       4993.80       231.76 o                         
  -8   0  14        106.90        298.04        99.42 o                         
  -7   0  14      11733.41      12171.49       469.46 o                         
  -6   0  14        207.89        132.56        88.00 o                         
  -5   0  14       2826.56       2849.22       152.68 o                         
  -4   0  14       5717.60       5938.23       205.82 o                         
  -3   0  14          8.64         75.07        59.37 o                         
  -2   0  14       9980.57      10634.33       266.02 o                         
  -1   0  14       6052.90       6325.85       211.07 o                         
   0   0  14       9504.80      10021.41       134.11 o                         
   1   0  14       5012.46       4740.15        62.44 o                         
   2   0  14        184.44        198.19        29.89 o                         
   3   0  14       4538.65       4586.52       199.19 o                         
   4   0  14       6072.27       6389.48       307.18 o                         
   5   0  14        762.00        696.25       106.62 o                         
   6   0  14       6160.86       5913.98       242.04 o                         
   7   0  14          8.70        103.99        59.65 o                         
   8   0  14        939.58        857.33        86.17 o                         
   9   0  14       1010.93       1060.97       163.65 o                         
  10   0  14        202.45         74.97       148.34 o                         
  11   0  14       2730.89       2660.66       286.16 o                         
 -14   1  14        320.04        378.93       112.28 o                         
 -13   1  14        933.84        983.18        81.39 o                         
 -12   1  14        432.98        549.47       156.56 o                         
 -11   1  14        157.99         51.15       107.71 o                         
 -10   1  14        336.36        351.07        73.82 o                         
  -9   1  14        149.20         22.05        64.92 o                         
  -8   1  14       2686.96       2879.37       164.56 o                         
  -7   1  14          0.85        -28.14        63.54 o                         
  -6   1  14       3570.32       3765.80       123.22 o                         
  -5   1  14         17.25        -22.81        77.83 o                         
  -4   1  14         90.77         72.29        48.08 o                         
  -3   1  14       1439.71       1462.56        72.83 o                         
  -2   1  14        939.18       1098.46        60.51 o                         
  -1   1  14       4221.20       4489.36       120.03 o                         
   0   1  14        350.53        433.16        42.95 o                         
   1   1  14       1302.14       1245.11        24.14 o                         
   2   1  14        600.10        605.52        22.19 o                         
   3   1  14        233.34        293.15        20.93 o                         
   4   1  14         67.25        100.54        24.96 o                         
   5   1  14       3834.13       3921.31       101.15 o                         
   6   1  14        549.43        545.55        41.86 o                         
   7   1  14        368.28        391.42        56.59 o                         
   8   1  14        132.98        205.17        39.24 o                         
   9   1  14         49.15         70.04        67.08 o                         
  10   1  14        313.33        218.87        80.57 o                         
  11   1  14         87.32        249.82        75.76 o                         
 -14   2  14         58.79        188.33       163.42 o                         
 -13   2  14        140.97        225.31        66.36 o                         
 -12   2  14       1280.30       1281.36        88.94 o                         
 -11   2  14        366.98        569.29       128.18 o                         
 -10   2  14       2560.31       2738.14       117.34 o                         
  -9   2  14       1094.46       1262.23       102.97 o                         
  -8   2  14       1028.12       1161.41        67.94 o                         
  -7   2  14        398.41        355.74        16.54 o                         
  -6   2  14       1660.63       1618.58        29.74 o                         
  -5   2  14       1296.28       1329.20        69.32 o                         
  -4   2  14       4670.17       4918.48       193.32 o                         
  -3   2  14        740.56        755.72        30.68 o                         
  -2   2  14       3644.44       3725.32       107.18 o                         
  -1   2  14         31.46         28.55        17.06 o                         
   0   2  14         49.54        101.39        18.20 o                         
   1   2  14       5945.39       5936.98        60.68 o                         
   2   2  14        168.69        116.10        38.17 o                         
   3   2  14       3188.32       2996.84        46.78 o                         
   4   2  14        171.43        180.89        18.37 o                         
   5   2  14        217.10        202.45        25.28 o                         
   6   2  14        525.65        539.53        32.58 o                         
   7   2  14        698.74        724.09        31.63 o                         
   8   2  14        769.25        677.35        47.91 o                         
   9   2  14       1314.51       1216.67        51.95 o                         
  10   2  14        199.41        219.23        46.28 o                         
  11   2  14        142.60        161.75        67.14 o                         
 -13   3  14       1520.41       1540.95       226.96 o                         
 -12   3  14         56.21        106.97       102.62 o                         
 -11   3  14       4843.01       5393.09       265.36 o                         
 -10   3  14       1333.20       1406.04       226.96 o                         
  -9   3  14       2406.15       2613.09       106.71 o                         
  -8   3  14       3638.02       3797.02       108.96 o                         
  -7   3  14         79.67         90.27        30.15 o                         
  -6   3  14       4987.80       4789.60       105.50 o                         
  -5   3  14       6910.47       7174.59       195.13 o
[truncated: 60,834 more chars]
