# Supplementary material for: Crystal structures of two polymorphs for fac-bromido­tricarbon­yl[4-(4-meth­oxy­phen­yl)-2-(pyridin-2-yl)thia­zole-κ2N,N′]rhenium(I)
Source: Acta Crystallogr E Crystallogr Commun. 2024 Nov 8;80(Pt 12):1283–7. doi: 10.1107/S2056989024010727 (PMC11789186; doi:10.1107/S2056989024010727)
Supplement: Supplementary file 3 [file e-80-01283-polymorph-_bsup3.hkl]

data_polymorph-_b                                                               
_shelx_title ' shelxt_a.res in Pna2(1)'                                         
_shelx_refln_list_code          4                                               
_shelx_F_calc_maximum      795.22                                               
_exptl_crystal_F_000      2336.00                                               
_reflns_d_resolution_high  0.7115                                               
                                                                                
loop_                                                                           
 _space_group_symop_operation_xyz                                               
 'x, y, z'                                                                      
 '-x, -y, z+1/2'                                                                
 'x+1/2, -y+1/2, z'                                                             
 '-x+1/2, y+1/2, z+1/2'                                                         
                                                                                
_cell_length_a    13.2169                                                       
_cell_length_b    11.2764                                                       
_cell_length_c    25.8716                                                       
_cell_angle_alpha  90.000                                                       
_cell_angle_beta   90.000                                                       
_cell_angle_gamma  90.000                                                       
                                                                                
_shelx_F_squared_multiplier     1.000                                           
                                                                                
loop_                                                                           
 _refln_index_h                                                                 
 _refln_index_k                                                                 
 _refln_index_l                                                                 
 _refln_F_squared_calc                                                          
 _refln_F_squared_meas                                                          
 _refln_F_squared_sigma                                                         
 _refln_observed_status                                                         
   0   0 -36       3874.51       4016.04       410.51 o                         
   2   0 -36        939.43        964.21       219.47 o                         
   1   1 -36        177.59         57.48       150.85 o                         
   2   1 -36       1617.02       1596.02       168.72 o                         
   0   2 -36       1426.23       1338.23       260.98 o                         
   1   2 -36       1367.17       1443.10       166.54 o                         
   2   0 -35       2589.65       2946.57       248.30 o                         
   4   0 -35       1169.88       1482.05       308.63 o                         
   0   1 -35        867.81        785.13       200.97 o                         
   1   1 -35        630.06        641.23       139.35 o                         
   2   1 -35       1887.25       1931.74       171.46 o                         
   3   1 -35        180.73        224.77       155.56 o                         
   4   1 -35         37.39        125.31       158.69 o                         
   1   2 -35        742.21        931.13       157.93 o                         
   2   2 -35        575.55        789.02       149.84 o                         
   3   2 -35        761.34        853.40       144.84 o                         
   4   2 -35        634.18        767.60       225.79 o                         
   0   3 -35          3.98         -7.88       193.88 o                         
   1   3 -35       2591.16       2713.81       191.19 o                         
   2   3 -35        157.80        211.84       159.11 o                         
   3   3 -35       1319.14       1231.36       185.35 o                         
   1   4 -35        730.79        873.52       171.55 o                         
   0   0 -34       9297.15       9487.82       522.18 o                         
   2   0 -34        122.57        523.61       261.77 o                         
   4   0 -34        394.74        694.81       194.16 o                         
   6   0 -34         36.49         36.51       191.78 o                         
   1   1 -34        717.89        943.52       159.30 o                         
   2   1 -34        137.77        214.16       143.62 o                         
   3   1 -34        378.30        236.14       146.15 o                         
   4   1 -34       5032.16       4952.24       205.32 o                         
   5   1 -34         18.24        226.72       140.14 o                         
   6   1 -34        363.38        176.16       142.81 o                         
   0   2 -34       2623.04       3041.20       271.32 o                         
   1   2 -34        298.37        380.96       142.59 o                         
   2   2 -34         38.06        200.25       134.66 o                         
   3   2 -34       1940.90       2074.83       188.43 o                         
   4   2 -34        100.74         35.86       137.18 o                         
   5   2 -34       1419.71       1619.04       206.30 o                         
   6   2 -34        104.13         67.27       130.71 o                         
   1   3 -34       2795.14       2800.91       214.16 o                         
   2   3 -34        116.11        210.48       149.19 o                         
   3   3 -34       1184.28       1113.77       141.95 o                         
   4   3 -34         87.21       -144.73       144.73 o                         
   5   3 -34         32.80         36.52       135.31 o                         
   0   4 -34       1457.12       1286.71       222.15 o                         
   1   4 -34        417.26        365.23       153.29 o                         
   2   4 -34          0.65       -135.21       143.40 o                         
   3   4 -34       2137.90       2456.06       236.69 o                         
   4   4 -34        118.75        116.17       167.67 o                         
   1   5 -34       1174.49       1370.85       209.24 o                         
   2   5 -34         27.77       -141.48       141.48 o                         
   2   0 -33       5639.50       5378.27       274.32 o                         
   4   0 -33        208.95        282.67       238.97 o                         
   6   0 -33       1296.21       1528.06       286.56 o                         
   0   1 -33       3205.56       3231.17       232.23 o                         
   1   1 -33        869.39       1051.14       138.19 o                         
   2   1 -33       1403.23       1557.98       151.60 o                         
   3   1 -33        306.55        245.66       124.07 o                         
   4   1 -33        361.58        402.78       124.58 o                         
   5   1 -33         53.11        175.05       130.97 o                         
   6   1 -33       3553.70       3986.53       242.66 o                         
   7   1 -33        142.48        182.50       155.30 o                         
   1   2 -33        430.78        961.80       140.65 o                         
   2   2 -33       2394.48       2509.85       183.77 o                         
   3   2 -33       1489.41       1562.84       144.82 o                         
   4   2 -33        363.28        443.85       127.12 o                         
   5   2 -33       2548.35       2484.97       156.52 o                         
   6   2 -33        243.91         82.09       141.31 o                         
   7   2 -33        846.02        953.89       244.67 o                         
   0   3 -33          9.78        207.08       219.92 o                         
   1   3 -33       3954.35       4242.12       184.15 o                         
   2   3 -33          8.04        149.16       129.39 o                         
   3   3 -33       1183.13       1230.42       141.75 o                         
   4   3 -33         13.34         57.09       145.52 o                         
   5   3 -33        437.46        453.58       141.85 o                         
   6   3 -33          7.38         -2.86       197.24 o                         
   1   4 -33        590.97        712.51       142.27 o                         
   2   4 -33        527.27        787.86       153.90 o                         
   3   4 -33       1869.80       1858.56       164.48 o                         
   4   4 -33         29.65        275.14       170.18 o                         
   5   4 -33       2873.82       3328.74       316.72 o                         
   6   4 -33        128.87        349.54       210.63 o                         
   0   5 -33       2000.82       2151.35       265.62 o                         
   1   5 -33       1196.96       1222.53       166.99 o                         
   2   5 -33        865.18       1048.81       156.38 o                         
   3   5 -33        122.89        212.53       202.16 o                         
   4   5 -33        367.06        266.05       129.39 o                         
   5   5 -33        159.09        470.18       218.32 o                         
   1   6 -33        130.46        186.18       151.53 o                         
   2   6 -33       4431.00       4391.09       281.71 o                         
   3   6 -33        197.70        237.12       130.75 o                         
   0   0 -32        527.69        961.87       294.14 o                         
   2   0 -32       3728.84       3662.95       305.53 o                         
   4   0 -32         64.39        213.28       217.27 o                         
   6   0 -32       3682.07       4693.29       363.82 o                         
   8   0 -32       2003.30       2783.81       617.40 o                         
   1   1 -32        300.11        479.92       132.97 o                         
   2   1 -32       2906.71       2814.89       161.62 o                         
   3   1 -32        610.19        775.86       148.44 o                         
   4   1 -32       5223.40       5062.81       206.17 o                         
   5   1 -32        275.79        364.39       131.67 o                         
   6   1 -32       1014.14       1265.06       152.58 o                         
   7   1 -32         92.55          9.73       133.58 o                         
   8   1 -32       1319.33       1181.62       216.46 o                         
   0   2 -32       1231.36       1378.27       222.62 o                         
   1   2 -32       3231.57       3547.87       175.21 o                         
   2   2 -32       1064.05       1170.96       142.13 o                         
   3   2 -32       2592.37       2907.45       159.30 o                         
   4   2 -32         51.52       -120.77       120.77 o                         
   5   2 -32        562.57        661.86       141.08 o                         
   6   2 -32       1464.81       1975.81       189.06 o                         
   7   2 -32        992.73       1319.74       213.33 o                         
   8   2 -32        754.20       1258.96       225.22 o                         
   1   3 -32       2250.44       2342.12       152.14 o                         
   2   3 -32        117.30        261.34       133.82 o                         
   3   3 -32       2658.64       2926.10       178.14 o                         
   4   3 -32          4.53         61.23       133.18 o                         
   5   3 -32       3048.78       3128.02       194.90 o                         
   6   3 -32         34.04         45.40       151.30 o                         
   7   3 -32        676.32        392.45       211.38 o                         
   8   3 -32         23.37         74.10       192.22 o                         
   0   4 -32         91.11        -79.25       191.20 o                         
   1   4 -32       2603.38       2661.71       162.17 o                         
   2   4 -32        569.66        513.58       136.12 o                         
   3   4 -32       2349.28       2309.50       149.82 o                         
   4   4 -32         42.04        109.34       145.08 o                         
   5   4 -32        605.77        976.10       179.23 o                         
   6   4 -32        612.88       1259.09       238.85 o                         
   7   4 -32       2160.48       2468.20       292.66 o                         
   1   5 -32        467.59        459.50       160.21 o                         
   2   5 -32       2306.19       2306.63       203.07 o                         
   3   5 -32       1116.95       1045.93       191.84 o                         
   4   5 -32       2573.89       2656.20       230.88 o                         
   5   5 -32       1509.35       1866.24       273.97 o                         
   6   5 -32        371.95        912.51       223.25 o                         
   0   6 -32       1420.56       1343.91       200.54 o                         
   1   6 -32        138.11         62.85       127.55 o                         
   2   6 -32       1665.75       2012.22       185.98 o                         
   3   6 -32        289.01        -18.94       135.99 o                         
   4   6 -32         34.38       -145.91       227.82 o                         
   5   6 -32         26.18         30.57       210.76 o                         
   1   7 -32        134.46        -29.34       168.30 o                         
   2   7 -32       3055.92       2932.07       237.69 o                         
   3   7 -32         89.53        102.79       195.47 o                         
   2   0 -31       1882.43       2435.82       196.13 o                         
   4   0 -31      11827.24      12071.53       383.01 o                         
   6   0 -31        470.23        660.11       175.34 o                         
   8   0 -31       3395.79       3844.30       409.29 o                         
   0   1 -31       9931.72      10287.63       414.43 o                         
   1   1 -31        189.56        385.13       118.51 o                         
   2   1 -31        186.70        257.59       133.57 o                         
   3   1 -31       1237.10       1367.84       163.87 o                         
   4   1 -31         63.25         89.41       110.60 o                         
   5   1 -31        359.89        317.48       114.91 o                         
   6   1 -31         46.25        148.68       119.88 o                         
   7   1 -31        940.29       1173.01       149.96 o                         
   8   1 -31       5359.33       5546.70       284.53 o                         
   9   1 -31         68.33        -10.92       212.10 o                         
   1   2 -31       4580.23       4758.19       192.56 o                         
   2   2 -31        343.05        282.60       123.24 o                         
   3   2 -31       2342.41       2514.11       163.96 o                         
   4   2 -31       3471.43       3850.39       196.72 o                         
   5   2 -31        435.50        413.30       121.28 o                         
   6   2 -31        117.90        176.74       119.06 o                         
   7   2 -31       1119.66       1234.41       184.27 o                         
   8   2 -31        795.48       1104.94       203.08 o                         
   9   2 -31        744.48        783.61       212.25 o                         
   0   3 -31        179.09        186.22       164.91 o                         
   1   3 -31        532.49        640.62       190.63 o                         
   2   3 -31         16.85          6.71       126.86 o                         
   3   3 -31       5736.28       5909.87       212.41 o                         
   4   3 -31          2.73         17.78       111.30 o                         
   5   3 -31       2023.38       2440.62       175.84 o                         
   6   3 -31          4.23       -131.80       131.80 o                         
   7   3 -31       4040.03       4327.59       254.03 o                         
   8   3 -31         69.44         83.55       209.09 o                         
   9   3 -31        671.53        817.10       208.88 o                         
   1   4 -31       3720.53       3952.60       171.91 o                         
   2   4 -31         70.26        214.22       122.88 o                         
   3   4 -31       2229.74       1980.79       149.59 o                         
   4   4 -31       1573.83       1695.77       157.01 o                         
   5   4 -31        363.61        409.32       137.30 o                         
   6   4 -31         50.54        106.23       211.70 o                         
   7   4 -31       1645.09       1761.38       219.91 o                         
   8   4 -31        394.13        296.16       255.79 o                         
   0   5 -31       5435.15       5841.96       336.16 o                         
   1   5 -31        259.34        191.72       139.10 o                         
   2   5 -31         48.69         73.75       149.45 o                         
   3   5 -31       2895.80       2970.24       203.85 o                         
   4   5 -31         34.63        230.10       145.78 o                         
   5   5 -31       1150.22       1301.03       199.73 o                         
   6   5 -31        194.48        676.98       196.40 o                         
   7   5 -31       1851.05       2146.06       253.81 o                         
   1   6 -31         44.36         26.32       116.90 o                         
   2   6 -31        359.48        444.37       152.76 o                         
   3   6 -31        217.11        312.76       151.18 o                         
   4   6 -31       7207.25       7453.60       330.28 o                         
   5   6 -31         74.87          5.83       190.78 o                         
   6   6 -31        302.71        324.81       280.38 o                         
   0   7 -31       6361.05       6168.17       421.70 o                         
   1   7 -31         97.15        220.33       144.10 o                         
   2   7 -31        247.64         86.07       178.03 o                         
   3   7 -31        134.59        161.32       188.11 o                         
   4   7 -31        240.30         94.20       195.47 o                         
   5   7 -31         22.61        -42.76       243.66 o                         
   1   8 -31        920.13        915.57       221.26 o                         
   2   8 -31        300.23        512.19       181.89 o                         
   0   0 -30         36.11        205.36       209.11 o                         
   2   0 -30       6405.41       6037.68       322.81 o                         
   4   0 -30        343.80        291.83       154.78 o                         
   6   0 -30       5967.39       6735.92       307.04 o                         
   8   0 -30       1320.15       1618.49       312.25 o                         
  10   0 -30       1216.30       1732.32       518.29 o                         
   1   1 -30        112.03        137.70       112.26 o                         
   2   1 -30      11658.74      12249.85       286.35 o                         
   3   1 -30       1430.56       1521.87       129.51 o                         
   4   1 -30        451.00        414.11       108.25 o                         
   5   1 -30        959.56       1043.99       116.99 o                         
   6   1 -30        567.27        490.52       128.06 o                         
   7   1 -30        374.73        642.78       127.25 o                         
   8   1 -30        533.64        602.43       132.71 o                         
   9   1 -30         68.92        135.71       190.08 o                         
  10   1 -30       3558.97       4353.53       410.85 o                         
   0   2 -30        754.33        778.42       203.03 o                         
   1   2 -30       4939.83       5054.41       203.95 o                         
   2   2 -30       1101.10       1360.76       135.85 o                         
   3   2 -30       1032.38        896.57       153.31 o                         
   4   2 -30        175.64        244.84       116.17 o                         
   5   2 -30        249.22        283.51       106.03 o                         
   6   2 -30       1827.89       1757.82       128.28 o                         
   7   2 -30        434.68        614.60       140.52 o                         
   8   2 -30        713.47        709.52       180.96 o                         
   9   2 -30       4746.14       5496.59       318.16 o                         
  10   2 -30        192.16        104.59       182.66 o                         
   1   3 -30        519.93        530.62       147.62 o                         
   2   3 -30        249.72        227.85       112.84 o                         
   3   3 -30       4533.38       4780.45       175.90 o                         
   4   3 -30         64.04        145.32       112.77 o                         
   5   3 -30       5017.62       5100.34       208.01 o                         
   6   3 -30         18.83        127.69       128.90 o                         
   7   3 -30       1674.26       1983.37       203.46 o                         
   8   3 -30          0.80         52.81       197.88 o                         
   9   3 -30        208.95        332.81       202.69 o                         
   0   4 -30         24.36         31.40       211.44 o                         
   1   4 -30       6118.35       6229.68       196.09 o                         
   2   4 -30        654.07        651.74       126.65 o                         
   3   4 -30       1665.63       1468.55       131.42 o                         
   4   4 -30         45.74         76.11       105.69 o                         
   5   4 -30        461.36        615.97       143.76 o                         
   6   4 -30        807.36       1042.49       194.33 o                         
   7   4 -30       1005.49       1068.84       200.90 o                         
   8   4 -30         30.38        -26.05       213.63 o                         
   9   4 -30       5707.38       6539.99       322.87 o                         
   1   5 -30          7.76        -59.75       129.56 o                         
   2   5 -30       4481.02       4303.20       180.51 o                         
   3   5 -30       2354.55       2079.14       178.65 o                         
   4   5 -30        184.21        220.93       152.68 o                         
   5   5 -30       2046.06       2005.97       222.38 o                         
   6   5 -30        943.89       1372.07       218.80 o                         
   7   5 -30        761.00       1151.19       239.13 o                         
   8   5 -30        410.40        469.14       204.15 o                         
   0   6 -30        462.66        588.39       182.39 o                         
   1   6 -30        127.43        210.55       119.68 o                         
   2   6 -30       3330.84       3192.83       161.02 o                         
   3   6 -30        200.53        132.26       136.26 o                         
   4   6 -30        374.09        407.17       136.42 o                         
   5   6 -30        131.93         82.05       208.26 o                         
   6   6 -30       4285.26       4189.37       289.63 o                         
   7   6 -30        142.09        142.20       214.94 o                         
   1   7 -30         99.34         45.52       129.10 o                         
   2   7 -30       6921.84       6353.41       239.29 o                         
   3   7 -30         41.11        285.05       156.64 o                         
   4   7 -30        116.22        524.40       211.97 o                         
   5   7 -30        127.58         15.92       210.02 o                         
   6   7 -30        805.43       1289.13       234.24 o                         
   0   8 -30        569.64        573.90       176.69 o                         
   1   8 -30       1596.92       1637.22       190.00 o                         
   2   8 -30        895.29        979.11       196.81 o                         
   3   8 -30        644.05        894.80       209.34 o                         
   4   8 -30        254.43        -30.29       202.37 o                         
   2   0 -29       6329.27       6673.06       256.83 o                         
   4   0 -29      10261.99      10329.37       359.62 o                         
   6   0 -29        897.82        775.14       176.81 o                         
   8   0 -29       2355.85       2704.02       482.55 o                         
  10   0 -29       1498.72       1421.62       507.52 o                         
   0   1 -29       6314.44       6524.67       247.26 o                         
   1   1 -29        220.81        221.32       117.54 o                         
   2   1 -29       2529.62       2461.86       140.77 o                         
   3   1 -29       1509.70       1771.80       119.75 o                         
   4   1 -29        367.86        262.64       109.30 o                         
   5   1 -29        344.09        308.39       117.04 o                         
   6   1 -29       2984.60       2853.19       133.24 o                         
   7   1 -29        705.56        854.40       148.24 o                         
   8   1 -29       3099.77       3147.57       171.38 o                         
   9   1 -29        394.58        375.54       172.26 o                         
  10   1 -29        903.94       1230.79       218.98 o                         
  11   1 -29        155.86       -237.27       289.76 o                         
   1   2 -29       2305.17       2222.22       130.35 o                         
   2   2 -29       2723.25       2902.24       175.91 o                         
   3   2 -29       2997.25       2930.30       150.96 o                         
   4   2 -29       4410.73       4515.96       202.36 o                         
   5   2 -29       2005.86       2415.43       174.98 o                         
   6   2 -29        162.76        183.30       100.24 o                         
   7   2 -29       1313.61       1494.28       156.66 o                         
   8   2 -29       1003.94       1075.06       195.16 o                         
   9   2 -29        884.35        964.92       184.41 o                         
  10   2 -29        944.38       1044.23       196.91 o                         
   0   3 -29        125.74        241.20       185.75 o                         
   1   3 -29       4241.28       4403.22       157.48 o                         
   2   3 -29         18.67        104.39       111.79 o                         
   3   3 -29       6521.71       6693.13       195.57 o                         
   4   3 -29          0.89         53.99       108.67 o                         
   5   3 -29       1719.75       1842.18       132.01 o                         
   6   3 -29        109.16       -150.28       150.28 o                         
   7   3 -29       3396.83       3356.65       199.59 o                         
   8   3 -29         20.49        182.74       169.07 o                         
   9   3 -29       3786.01       4033.81       282.21 o                         
  10   3 -29         13.81         81.76       189.31 o                         
   1   4 -29       3593.58       3630.84       159.91 o                         
   2   4 -29        782.35        920.27       126.74 o                         
   3   4 -29       4675.91       4662.76       179.47 o                         
   4   4 -29        512.36        453.48       120.02 o                         
   5   4 -29       1777.51       1737.42       149.83 o                         
   6   4 -29        251.32        262.56       119.25 o                         
   7   4 -29       1133.14       1078.67       217.02 o                         
   8   4 -29        197.06         13.32       211.89 o                         
   9   4 -29       1002.73       1245.49       209.75 o                         
  10   4 -29        474.19        580.86       203.34 o                         
   0   5 -29       3991.89       4123.22       254.54 o                         
   1   5 -29       1331.43       1400.24       127.38 o                         
   2   5 -29       1068.33        996.38       124.21 o                         
   3   5 -29       2066.76       2024.29       162.57 o                         
   4   5 -29         62.29         31.97       143.52 o                         
   5   5 -29        474.11        701.56       136.48 o                         
   6   5 -29       1913.74       2084.21       221.35 o                         
   7   5 -29       1250.67       1322.39       233.75 o                         
   8   5 -29       2078.35       2079.08       227.21 o                         
   9   5 -29       1495.31       1730.55       241.53 o                         
   1   6 -29        292.84        333.92       114.26 o                         
   2   6 -29       3377.05       3135.26       146.08 o                         
   3   6 -29        959.15        966.86       164.93 o                         
   4   6 -29       7170.21       7223.88       336.38 o                         
   5   6 -29        178.72         13.49       187.19 o                         
   6   6 -29        658.55        955.03       223.02 o                         
   7   6 -29        115.73         13.84       272.24 o                         
   8   6 -29       2086.12       2513.96       271.08 o                         
   0   7 -29       2313.89       1994.04       188.94 o                         
   1   7 -29        234.73        350.05       158.55 o                         
   2   7 -29       1793.97       1867.30       164.37 o                         
   3   7 -29        273.57        299.54       168.74 o                         
   4   7 -29         94.85        -27.65       187.88 o                         
   5   7 -29        112.15         85.15       183.56 o                         
   6   7 -29       2052.23       2403.21       290.21 o                         
   7   7 -29        114.69       -117.93       203.79 o                         
   1   8 -29       1227.37       1213.43       183.32 o                         
   2   8 -29       2571.55       2340.61       177.59 o                         
   3   8 -29        726.71        832.75       196.29 o                         
   4   8 -29       3620.99       3494.46       251.77 o                         
   5   8 -29        377.52        587.14       214.55 o                         
   6   8 -29        138.25        297.61       205.36 o                         
   0   9 -29        166.05        522.61      1112.12 o                         
   1   9 -29       1326.83       1336.26       253.60 o                         
   2   9 -29         78.92       -206.53       242.63 o                         
   3   9 -29       1882.58       1629.49       230.77 o                         
   0   0 -28      15921.35      16221.68       598.38 o                         
   2   0 -28        332.35        542.54       156.84 o                         
   4   0 -28        292.28        213.82       143.31 o                         
   6   0 -28       1281.88       1338.75       214.54 o                         
   8   0 -28       7139.80       7367.75       397.65 o                         
  10   0 -28        799.31       1133.79       430.06 o                         
   1   1 -28        698.12        906.03       125.86 o                         
   2   1 -28       3652.94       3836.95       144.96 o                         
   3   1 -28        960.27        985.71       109.67 o                         
   4   1 -28      15968.16      16293.21       326.04 o                         
   5   1 -28        363.10        477.23       120.65 o                         
   6   1 -28        528.81        456.84        96.88 o                         
   7   1 -28        241.50        283.29       104.15 o                         
   8   1 -28       4258.22       4657.56       213.40 o                         
   9   1 -28        370.71        531.65       152.10 o                         
  10   1 -28       1335.45       1283.62       223.90 o                         
  11   1 -28        307.47        604.77       282.17 o                         
   0   2 -28       3544.78       3657.27       196.08 o                         
   1   2 -28       1451.88       1873.19       136.14 o                         
   2   2 -28        404.35        460.28       115.98 o                         
   3   2 -28       8501.36       8729.21       208.82 o                         
   4   2 -28         30.40         99.68       103.29 o                         
   5   2 -28       2451.47       2453.94       124.08 o                         
   6   2 -28        171.63        254.07       128.22 o                         
   7   2 -28       5638.60       5730.57       196.35 o                         
   8   2 -28       2489.88       2372.58       170.68 o                         
   9   2 -28       1365.31       1479.41       189.63 o                         
  10   2 -28        486.82        346.46       206.90 o                         
  11   2 -28        809.41        797.36       252.54 o                         
   1   3 -28       6588.35       6737.24       178.79 o                         
   2   3 -28         34.64         46.03       125.78 o                         
   3   3 -28       5500.97       5449.04       172.49 o                         
   4   3 -28        526.66        438.24        99.56 o                         
   5   3 -28       1920.10       1833.90       126.58 o                         
   6   3 -28          2.56        -30.62        99.36 o                         
   7   3 -28       1847.83       1951.67       169.11 o                         
   8   3 -28        193.97        262.48       175.56 o                         
   9   3 -28       2119.73       2498.14       263.48 o                         
  10   3 -28         10.20         -4.70       203.72 o                         
  11   3 -28       2211.08       2807.02       272.66 o                         
   0   4 -28       3242.98       3605.35       263.92 o                         
   1   4 -28       1080.94       1307.85       125.02 o                         
   2   4 -28        232.96        216.47       117.79 o                         
   3   4 -28       7966.60       7580.69       233.59 o                         
   4   4 -28         59.20        147.34       105.34 o                         
   5   4 -28       1662.99       1533.22       104.75 o                         
   6   4 -28         90.89         52.02       118.97 o                         
   7   4 -28       4526.24       4807.55       245.83 o                         
   8   4 -28       1491.57       1658.77       210.13 o                         
   9   4 -28       1249.03       1482.38       221.17 o                         
  10   4 -28        135.95          8.83       188.90 o                         
   1   5 -28       3738.95       3548.58       149.65 o                         
   2   5 -28       1505.37       1453.67       126.34 o                         
   3   5 -28       3215.87       3397.07       173.95 o                         
   4   5 -28       7080.31       7285.60       307.16 o                         
   5   5 -28        979.96        875.63       126.49 o                         
   6   5 -28        188.62        141.10       170.42 o                         
   7   5 -28        615.36        467.21       215.27 o                         
   8   5 -28       2025.12       2498.88       257.58 o                         
   9   5 -28        821.69        789.49       296.77 o                         
  10   5 -28        660.25       1111.46       222.45 o                         
   0   6 -28       6367.83       6058.62       247.61 o                         
   1   6 -28        198.73        162.35       109.67 o                         
   2   6 -28        708.24        612.67       109.44 o                         
   3   6 -28        575.98        554.53       137.13 o                         
   4   6 -28        130.30       -109.07       123.53 o                         
   5   6 -28         62.26        142.91       168.51 o                         
   6   6 -28        962.84        733.93       233.85 o                         
   7   6 -28        256.96        192.85       216.66 o                         
   8   6 -28       6174.37       6459.42       337.60 o                         
   9   6 -28        165.45        409.12       207.98 o                         
   1   7 -28        300.11        355.15       118.58 o                         
   2   7 -28       1277.00       1231.13       147.96 o                         
   3   7 -28        136.57        230.08       149.84 o                         
   4   7 -28      10660.25      10536.61       374.41 o                         
   5   7 -28        269.52         88.34       202.91 o                         
   6   7 -28        663.99        258.07       219.19 o                         
   7   7 -28        276.70        382.08       203.62 o                         
   8   7 -28       3844.29       3692.78       312.41 o                         
   0   8 -28       3417.42       3124.96       217.70 o                         
   1   8 -28        562.11        499.16       172.74 o                         
   2   8 -28        209.02        256.28       138.74 o                         
   3   8 -28       1612.58       1469.42       206.71 o                         
   4   8 -28         52.65        133.74       197.44 o                         
   5   8 -28        508.71        787.59       199.18 o                         
   6   8 -28        657.45        408.66       203.05 o                         
   7   8 -28       1242.29       1583.32       263.76 o                         
   1   9 -28       3469.33       3103.65       269.12 o                         
   2   9 -28         64.71        322.35       316.71 o                         
   3   9 -28       1901.20       1626.80       260.03 o                         
   4   9 -28       1077.90       1181.83       218.79 o                         
   5   9 -28        408.72        456.89       205.60 o                         
   0  10 -28        171.74        828.52       426.66 o                         
   1  10 -28        915.78        568.86       339.87 o                         
   2   0 -27      33627.96      34460.68       857.08 o                         
   4   0 -27        250.53        348.33       130.03 o                         
   6   0 -27       2060.31       2000.76       179.10 o                         
   8   0 -27        987.36        889.62       234.19 o                         
  10   0 -27       9928.28       9889.99       696.79 o                         
  12   0 -27        263.98        299.83       466.17 o                         
   0   1 -27        971.13        961.05       159.83 o                         
   1   1 -27       2148.28       2288.75       124.26 o                         
   2   1 -27       7112.06       7313.86       183.12 o                         
   3   1 -27        615.69        606.46       104.48 o                         
   4   1 -27        411.67        301.63       108.00 o                         
   5   1 -27        184.01        167.12        93.21 o                         
   6   1 -27       5375.63       5272.18       181.71 o                         
   7   1 -27        460.73        753.89       118.67 o                         
   8   1 -27        909.32        978.35       117.83 o                         
   9   1 -27       2861.52       2958.67       161.34 o                         
  10   1 -27        859.09       1224.31       186.46 o                         
  11   1 -27         98.31        316.57       207.59 o                         
  12   1 -27        290.51        337.68       506.76 o                         
   1   2 -27        595.88        622.79       108.57 o                         
   2   2 -27       8942.05       9421.95       213.39 o                         
   3   2 -27       6035.83       6057.94       173.63 o                         
   4   2 -27        800.47        827.18       106.82 o                         
   5   2 -27       6175.34       6351.69       200.29 o                         
   6   2 -27        355.49        460.50       104.36 o                         
   7   2 -27       1881.96       1821.32       132.67 o                         
   8   2 -27        477.59        726.52       148.67 o                         
   9   2 -27        761.00        883.66       170.32 o                         
  10   2 -27       2821.49       3371.55       227.69 o                         
  11   2 -27        375.16        189.47       193.35 o                         
  12   2 -27        167.19       -182.28       182.28 o                         
   0   3 -27        260.33        223.29       137.74 o                         
   1   3 -27       9737.46       9762.98       220.37 o                         
   2   3 -27         34.60        143.93       106.29 o                         
   3   3 -27       3361.37       3209.83       144.60 o                         
   4   3 -27        125.83        230.81       117.16 o                         
   5   3 -27       1045.49       1130.68       110.79 o                         
   6   3 -27         11.89        151.03       122.13 o                         
   7   3 -27       1266.51       1467.59       127.50 o                         
   8   3 -27         22.80        236.24       164.79 o                         
   9   3 -27      11695.86      13253.39       475.55 o                         
  10   3 -27         67.25        492.96       182.38 o                         
  11   3 -27        407.32        585.93       188.63 o                         
   1   4 -27         95.66        240.80       105.31 o                         
   2   4 -27       2296.33       2292.85       143.48 o                         
   3   4 -27       7663.83       7387.23       195.17 o                         
   4   4 -27         16.76       -101.58       101.58 o                         
   5   4 -27       7075.59       6937.64       216.14 o                         
   6   4 -27        393.98        446.31       110.25 o                         
   7   4 -27       1529.69       1408.35       195.15 o                         
   8   4 -27        197.62        350.38       181.49 o                         
   9   4 -27        478.62        309.58       204.75 o                         
  10   4 -27       1078.43       1139.13       206.70 o                         
  11   4 -27        357.93        572.31       271.24 o                         
   0   5 -27        245.14        373.39       160.97 o                         
   1   5 -27       5425.54       5010.86       162.15 o                         
   2   5 -27       4084.01       3881.54       140.79 o                         
   3   5 -27       1868.32       1807.71       153.59 o                         
   4   5 -27        283.10        433.69       116.59 o                         
   5   5 -27        399.15        452.43       116.01 o                         
   6   5 -27       3741.56       3797.62       259.51 o                         
   7   5 -27        374.57        331.08       179.77 o                         
   8   5 -27        408.16        269.66       181.29 o                         
   9   5 -27       4548.80       5012.75       336.85 o                         
  10   5 -27        454.56        773.28       213.03 o                         
   1   6 -27        110.00        216.37        99.94 o                         
   2   6 -27      14163.34      13846.92       334.04 o                         
   3   6 -27        443.05        410.62       109.39 o                         
   4   6 -27        235.74        192.43       119.55 o                         
   5   6 -27        264.26        359.39       197.05 o                         
   6   6 -27       1773.06       1757.83       207.01 o                         
   7   6 -27         19.07       -107.63       187.66 o                         
   8   6 -27        963.99        866.24       236.47 o                         
   9   6 -27         38.57        496.49       214.78 o                         
  10   6 -27       6571.08       6684.65       347.43 o                         
   0   7 -27       1329.12       1191.60       159.61 o                         
   1   7 -27        211.69        373.30       117.28 o                         
   2   7 -27       4144.19       3759.11       180.03 o                         
   3   7 -27        105.91        159.75       127.27 o                         
   4   7 -27        562.57        629.93       132.26 o                         
   5   7 -27         58.19        369.73       177.54 o                         
   6   7 -27       4868.97       4818.80       280.81 o                         
   7   7 -27         73.24        -44.60       264.98 o                         
   8   7 -27        559.70        633.19       231.84 o                         
   9   7 -27        333.92        701.82       221.00 o                         
   1   8 -27        169.65        275.14       139.90 o                         
   2   8 -27       5915.65       5898.13       249.48 o                         
   3   8 -27       1182.19       1109.70       146.85 o                         
   4   8 -27        364.78        401.71       181.38 o                         
   5   8 -27       2338.16       2401.48       224.69 o                         
   6   8 -27        986.51        973.11       272.97 o                         
   7   8 -27        532.09        440.43       223.40 o                         
   8   8 -27        328.76          2.70       235.63 o                         
   0   9 -27        140.29        149.53       460.08 o                         
   1   9 -27       5178.85       5299.15       485.16 o                         
   2   9 -27        458.90        439.42       224.27 o                         
   3   9 -27       1662.95       1725.13       278.04 o                         
   4   9 -27         70.13        -56.21       189.22 o                         
   5   9 -27        258.82        442.63       197.51 o                         
   6   9 -27        346.79        255.17       223.76 o                         
   1  10 -27         98.53        600.97       295.24 o                         
   2  10 -27        145.09        280.58       322.19 o                         
   3  10 -27       2224.19       2172.47       392.24 o                         
   4  10 -27        141.29       -182.82       294.51 o                         
   0   0 -26      31001.27      30410.46      1099.47 o                         
   2   0 -26        240.80        364.66       192.55 o                         
   4   0 -26        852.04        898.45       188.82 o                         
   6   0 -26        592.53        615.39       129.52 o                         
   8   0 -26      10139.27      10044.65       400.21 o                         
  10   0 -26       3511.17       4548.13       401.43 o                         
  12   0 -26       1037.54       1289.15       470.07 o                         
   1   1 -26       3147.25       3486.82       124.06 o                         
   2   1 -26      14042.38      14250.23       269.93 o                         
   3   1 -26       1012.33       1107.89        99.02 o                         
   4   1 -26      11849.21      12289.87       271.11 o                         
   5   1 -26        156.12        151.29        91.45 o                         
   6   1 -26        571.29        458.07       106.40 o                         
   7   1 -26       1108.07       1048.49       102.00 o                         
   8   1 -26       3410.32       3397.24       158.23 o                         
   9   1 -26        542.02        563.74       124.45 o                         
  10   1 -26       1603.62       2014.56       237.33 o                         
  11   1 -26       1162.97       1378.15       240.33 o                         
  12   1 -26       1559.19       1927.88       325.69 o                         
   0   2 -26       7400.09       7905.47       292.13 o                         
   1   2 -26       1546.89       1414.42       113.14 o                         
   2   2 -26        219.17        221.09       149.41 o                         
   3   2 -26       5106.47       5495.85       151.08 o                         
   4   2 -26       1110.75        953.56       120.52 o                         
   5   2 -26       1984.36       2201.69       129.65 o                         
   6   2 -26        889.24        796.36        89.22 o                         
   7   2 -26       2932.20       3028.22       130.31 o                         
   8   2 -26       2430.12       2535.45       104.68 o                         
   9   2 -26       3322.61       3656.61       281.67 o                         
  10   2 -26       1092.59       1225.87       197.36 o                         
  11   2 -26       1327.49       1701.31       207.43 o                         
  12   2 -26        474.58        318.17       259.16 o                         
   1   3 -26       8387.89       8405.86       214.43 o                         
   2   3 -26        251.98        276.56        90.93 o                         
   3   3 -26       9106.06       8930.03       215.29 o                         
   4   3 -26         61.42         45.91        87.05 o                         
   5   3 -26       2435.20       2410.09       112.22 o                         
   6   3 -26        139.37        170.32        80.32 o                         
   7   3 -26       5256.61       5309.86       223.33 o                         
   8   3 -26         41.19        158.62       148.73 o                         
   9   3 -26       1761.53       2172.32       255.11 o                         
  10   3 -26         15.19       -108.71       198.66 o                         
  11   3 -26       4152.32       4510.33       268.48 o                         
  12   3 -26         78.46        238.60       218.18 o                         
   0   4 -26       1428.28       1275.44       145.58 o                         
   1   4 -26       2891.62       2807.82       128.25 o                         
   2   4 -26         67.36        -68.78       105.51 o                         
   3   4 -26       7852.82       8064.81       174.46 o                         
   4   4 -26        146.31        101.98        96.19 o                         
   5   4 -26       3553.42       3480.99       128.91 o                         
   6   4 -26        373.14        453.14       154.53 o                         
   7   4 -26       3868.69       3974.36       181.16 o                         
   8   4 -26        772.79        836.00       175.62 o                         
   9   4 -26       4588.29       5132.55       270.66 o                         
  10   4 -26        115.93        404.37       185.42 o                         
  11   4 -26       1146.67       1356.41       212.91 o                         
  12   4 -26         79.91        289.02       175.50 o                         
   1   5 -26       3194.77       2929.78       128.66 o                         
   2   5 -26       4182.92       3949.92       138.13 o                         
   3   5 -26       3614.75       3509.67       162.46 o                         
   4   5 -26       7230.78       7293.79       226.69 o                         
   5   5 -26        521.94        639.17       143.29 o                         
   6   5 -26        346.06        470.58       122.59 o                         
   7   5 -26       1548.51       1735.63       196.20 o                         
   8   5 -26       1497.00       1462.71       192.43 o                         
   9   5 -26        700.60        836.59       204.64 o                         
  10   5 -26       1219.62       1473.95       230.19 o                         
  11   5 -26       2040.66       2259.16       225.72 o                         
   0   6 -26      16903.63      17101.91       454.53 o                         
   1   6 -26        535.68        599.26       109.61 o                         
   2   6 -26        547.97        593.34        99.21 o                         
   3   6 -26        488.31        273.74       104.15 o                         
   4   6 -26       1310.51       1189.48       154.88 o                         
   5   6 -26        422.05        374.54       109.94 o                         
   6   6 -26       1312.35       1546.20       204.21 o                         
   7   6 -26        208.84        126.71       200.34 o                         
   8   6 -26       4728.35       4724.97       268.28 o                         
   9   6 -26        634.95        825.20       218.37 o                         
  10   6 -26       1644.63       1472.37       244.64 o                         
   1   7 -26        240.47        136.99       110.27 o                         
   2   7 -26       4035.88       4051.12       189.39 o                         
   3   7 -26          7.72        145.85       120.38 o                         
   4   7 -26       8305.56       7923.43       299.53 o                         
   5   7 -26        157.58        248.28       173.20 o                         
   6   7 -26        576.96        599.37       225.27 o                         
   7   7 -26        319.48        708.32       205.71 o                         
   8   7 -26       1264.22       1262.27       232.32 o                         
   9   7 -26         54.69        -55.06       214.10 o                         
  10   7 -26       1360.35       1440.12       251.68 o                         
   0   8 -26       5652.48       4543.59       267.66 o                         
   1   8 -26        462.83        418.60       121.59 o                         
   2   8 -26        652.17        521.57       149.94 o                         
   3   8 -26       2037.65       1903.97       200.79 o                         
   4   8 -26        381.10        262.57       178.13 o                         
   5   8 -26       1229.68       1391.49       207.05 o                         
   6   8 -26        894.05        477.73       209.67 o                         
   7   8 -26       1477.35       1322.12       254.52 o                         
   8   8 -26       2474.56       2633.31       275.53 o                         
   1   9 -26       2604.02       2392.50       321.32 o                         
   2   9 -26        967.86        976.75       226.08 o                         
   3   9 -26       2411.28       2078.06       251.18 o                         
   4   9 -26       1572.00       1664.48       242.76 o                         
   5   9 -26        851.44        810.07       222.74 o                         
   6   9 -26         56.85       -191.86       204.69 o                         
   7   9 -26       2513.14       2309.63       336.92 o                         
   0  10 -26        737.14        819.13       512.68 o                         
   1  10 -26       1863.88       2324.77       355.52 o                         
   2  10 -26         84.51        200.77       303.69 o                         
   3  10 -26       3152.80       2873.29       383.65 o                         
   4  10 -26        161.76        624.58       313.18 o                         
   5  10 -26       1357.06        738.56       348.04 o                         
   1  11 -26       2235.58       2047.35       441.85 o                         
   2   0 -25       1861.63       1962.40       155.66 o                         
   4   0 -25      28899.63      30316.91       735.83 o                         
   6   0 -25       4303.60       4089.14       215.11 o                         
   8   0 -25       5653.18       5983.10       323.81 o                         
  10   0 -25       3445.45       3704.24       410.44 o                         
  12   0 -25       1121.32       1476.47       757.53 o                         
   0   1 -25      12436.68      12173.95       321.36 o                         
   1   1 -25       1454.74       1540.52       100.71 o                         
   2   1 -25       3397.44       3558.79       147.21 o                         
   3   1 -25        827.01        913.02        91.15 o                         
   4   1 -25        914.87        731.97        94.14 o                         
   5   1 -25        439.64        564.52        89.67 o                         
   6   1 -25       8781.87       8567.34       163.57 o                         
   7   1 -25        992.52        829.22       111.36 o                         
   8   1 -25       9583.31       9460.75       242.95 o                         
   9   1 -25        732.59        799.86       107.77 o                         
  10   1 -25       1366.92       1525.18       170.83 o                         
  11   1 -25        444.74        407.79       166.36 o                         
  12   1 -25       1250.83       1245.87       301.38 o                         
  13   1 -25         47.91         21.18       287.59 o                         
   1   2 -25       8019.65       8137.00       170.72 o                         
   2   2 -25        878.37       1034.32        95.18 o                         
   3   2 -25       7887.57       8064.04       177.43 o                         
   4   2 -25       7269.78       7534.66       173.86 o                         
   5   2 -25       3865.56       3973.08       124.93 o                         
   6   2 -25       1622.50       1665.81        92.89 o                         
   7   2 -25       2655.04       2792.29       120.01 o                         
   8   2 -25       1772.37       1808.90       105.31 o                         
   9   2 -25       1946.33       2219.97       179.95 o                         
  10   2 -25        948.73        838.49       179.13 o                         
  11   2 -25       2828.22       3391.91       208.70 o                         
  12   2 -25        816.52        946.60       157.69 o                         
  13   2 -25       1303.83       1092.20       446.99 o                         
   0   3 -25        645.69        614.75       136.96 o                         
   1   3 -25       5413.56       5134.24       155.04 o                         
   2   3 -25          1.93        135.68        98.85 o                         
   3   3 -25      12139.27      12178.64       218.94 o                         
   4   3 -25         24.52        108.61        86.24 o                         
   5   3 -25       3636.47       3674.27       115.52 o                         
   6   3 -25        105.30        180.94        75.79 o                         
   7   3 -25       7931.79       7819.16       153.89 o                         
   8   3 -25        137.74        241.34        94.68 o                         
   9   3 -25       1684.96       2003.26       202.83 o                         
  10   3 -25         38.10         85.34       209.77 o                         
  11   3 -25       2529.35       2853.14       299.58 o                         
  12   3 -25         25.07         83.75       175.04 o                         
  13   3 -25        244.05        255.33       175.90 o                         
   1   4 -25       6904.85       6478.18       170.21 o                         
   2   4 -25        378.23        396.48       105.97 o                         
   3   4 -25       5621.56       5843.97       242.73 o                         
   4   4 -25       4978.90       4867.65       160.74 o                         
   5   4 -25       6082.18       5864.50       186.19 o                         
   6   4 -25        326.19        274.31        83.37 o                         
   7   4 -25       2048.53       2189.03       144.66 o                         
   8   4 -25        639.27        744.57       168.92 o                         
   9   4 -25       3038.97       3517.45       233.99 o                         
  10   4 -25        106.80        255.36       191.31 o                         
  11   4 -25       2277.34       2490.00       211.52 o                         
  12   4 -25        351.13        360.06       231.39 o                         
   0   5 -25       4890.10       4608.28       223.19 o                         
   1   5 -25       1846.42       1651.98       108.38 o                         
   2   5 -25       1888.30       1845.38       128.48 o                         
   3   5 -25       5849.83       5731.19       163.20 o                         
   4   5 -25        670.02        813.13        96.98 o                         
   5   5 -25       1395.14       1435.59       117.84 o                         
   6   5 -25       3679.23       3129.59       129.30 o                         
   7   5 -25       4128.73       4098.89       271.00 o                         
   8   5 -25       4467.60       4623.73       240.49 o                         
   9   5 -25        851.73        979.34       184.37 o                         
  10   5 -25        618.14        560.18       247.09 o                         
  11   5 -25        888.56       1079.63       208.60 o                         
  12   5 -25       1027.13       1230.11       210.13 o                         
   1   6 -25       1166.48        967.06        99.59 o                         
   2   6 -25       3476.20       3552.03       202.89 o                         
   3   6 -25        478.87        338.64       107.84 o                         
   4   6 -25      13739.56      13124.54       327.10 o                         
   5   6 -25       1074.22        991.78       121.44 o                         
   6   6 -25       1748.12       1750.40       187.18 o                         
   7   6 -25         69.30         34.41       183.90 o                         
   8   6 -25       2625.03       2771.03       220.29 o                         
   9   6 -25        366.66        112.67       193.06 o                         
  10   6 -25       2274.26       2252.90       271.19 o                         
  11   6 -25         26.46        105.02       207.42 o                         
   0   7 -25       9558.64       8953.32       521.63 o                         
   1   7 -25        369.04        304.81        95.36 o                         
   2   7 -25       1571.95       1183.25       114.24 o                         
   3   7 -25        469.72        432.26        90.90 o                         
   4   7 -25        231.98        107.50       133.29 o                         
   5   7 -25        508.32        381.25       194.42 o                         
   6   7 -25       3594.73       3319.03       250.75 o                         
   7   7 -25        242.42        482.07       193.34 o                         
   8   7 -25       6315.84       6483.14       354.11 o                         
   9   7 -25        246.35        493.63       215.41 o                         
  10   7 -25        867.30        743.76       226.46 o                         
   1   8 -25       1426.28       1340.64       135.28 o                         
   2   8 -25       1434.08       1063.72       146.44 o                         
   3   8 -25        868.27        579.76       165.84 o                         
   4   8 -25       7185.14       7186.10       303.70 o                         
   5   8 -25       1673.42       1503.97       224.77 o                         
   6   8 -25        809.93        748.08       203.65 o                         
   7   8 -25       1475.58       1468.61       268.22 o                         
   8   8 -25       2668.77       2670.72       278.78 o                         
   9   8 -25        525.43        766.89       222.38 o                         
   0   9 -25        174.59        308.24       666.64 o                         
   1   9 -25       1147.85        815.75       324.45 o                         
   2   9 -25        211.41        158.09       270.45 o                         
   3   9 -25       4084.21       3805.79       293.85 o                         
   4   9 -25        183.46        161.18       225.35 o                         
   5   9 -25       1649.10       1185.36       292.00 o                         
   6   9 -25        819.76        739.28       272.42 o                         
   7   9 -25       3865.10       3400.10       406.82 o                         
   8   9 -25        605.55        698.51       280.46 o                         
   1  10 -25       3981.16       3715.38       373.88 o                         
   2  10 -25        323.30        486.91       274.19 o                         
   3  10 -25       2871.52       2940.65       374.16 o                         
   4  10 -25         15.73        233.07       327.88 o                         
   5  10 -25       2785.77       2692.58       365.96 o                         
   6  10 -25          9.69         78.34       304.37 o                         
   0  11 -25       2954.02       3880.81       545.37 o                         
   1  11 -25       1394.07       1042.44       324.94 o                         
   2  11 -25        317.48        312.55       300.04 o                         
   3  11 -25       2250.14       2372.87       393.53 o                         
   0   0 -24       2654.65       2522.33       204.99 o                         
   2   0 -24      14809.26      14755.85       330.76 o                         
   4   0 -24       4740.69       4861.62       356.30 o                         
   6   0 -24      23855.21      24460.24       585.62 o                         
   8   0 -24        519.57        679.23       121.80 o                         
  10   0 -24         69.23        189.70       137.11 o                         
  12   0 -24       1303.59       1480.22       530.09 o                         
   1   1 -24         33.12          1.53        95.59 o                         
   2   1 -24      24498.61      25605.62       370.91 o                         
   3   1 -24        920.46        919.42       112.51 o                         
   4   1 -24        154.20        198.95        95.29 o                         
   5   1 -24       4344.02       4303.17       135.73 o                         
   6   1 -24       5315.68       5037.30       138.09 o                         
   7   1 -24        801.21        859.81        84.21 o                         
   8   1 -24       1056.21       1097.71       111.13 o                         
   9   1 -24        146.61        308.08       123.59 o                         
  10   1 -24      11423.27      12800.04       506.02 o                         
  11   1 -24        545.13        573.59       175.30 o                         
  12   1 -24       1331.81       1872.68       193.45 o                         
  13   1 -24       1012.90       1010.64       310.42 o                         
   0   2 -24        435.43        682.28       123.74 o                         
   1   2 -24      14280.99      14364.76       240.54 o                         
   2   2 -24       4659.70       4657.45       134.99 o                         
   3   2 -24       5509.53       5348.35       158.50 o                         
   4   2 -24        518.92        430.86        84.87 o                         
   5   2 -24       1188.46       1239.62       124.96 o                         
   6   2 -24       4536.59       4538.49       130.13 o                         
   7   2 -24       1987.40       2077.63       103.96 o                         
   8   2 -24        307.73        280.22        79.74 o                         
   9   2 -24      10786.30      10599.05       311.36 o                         
  10   2 -24        304.03        252.37       192.78 o                         
  11   2 -24        916.42       1373.00       170.15 o                         
  12   2 -24        510.28        560.62       151.47 o                         
  13   2 -24       1005.38       1133.06       214.10 o                         
   1   3 -24       1663.24       1742.59       109.45 o                         
   2   3 -24        275.10        452.58        90.74 o                         
   3   3 -24       8180.61       8165.34       160.72 o                         
   4   3 -24         21.85        113.34        78.23 o                         
   5   3 -24      17469.66      17280.92       269.18 o                         
   6   3 -24         59.29         71.35        76.39 o                         
   7   3 -24       4407.51       4266.30       107.41 o                         
   8   3 -24         37.58         90.30        86.13 o                         
   9   3 -24       1187.42       1140.67       168.28 o                         
  10   3 -24        292.17         92.48       184.68 o                         
  11   3 -24       1068.86       1364.56       203.99 o                         
  12   3 -24         10.90        336.97       214.65 o                         
  13   3 -24       4739.00       5196.28       375.40 o                         
   0   4 -24        661.42        641.47       130.85 o                         
   1   4 -24      12628.62      12084.20       228.27 o                         
   2   4 -24       1651.64       1640.20       100.03 o                         
   3   4 -24       3364.05       3319.46       108.69 o                         
   4   4 -24        307.81        335.56       105.28 o                         
   5   4 -24        684.65        699.58        91.10 o                         
   6   4 -24       3565.48       3828.17       185.68 o                         
   7   4 -24       2408.84       2437.92       144.03 o                         
   8   4 -24         19.07        178.05       162.20 o                         
   9   4 -24      11177.29      11527.43       372.78 o                         
  10   4 -24         15.97        185.66       161.52 o                         
  11   4 -24        746.54        642.69       183.01 o                         
  12   4 -24        251.78        323.71       185.17 o                         
  13   4 -24       1016.27       1221.21       247.88 o                         
   1   5 -24        976.84       1023.21       106.92 o                         
   2   5 -24      11332.91      11547.84       219.86 o                         
   3   5 -24       5250.83       5006.43       164.58 o                         
   4   5 -24         67.99        -52.03        85.49 o                         
   5   5 -24       9264.12       9208.04       305.52 o                         
   6   5 -24       2789.62       2532.99       144.15 o                         
   7   5 -24       2414.66       2435.82       186.58 o                         
   8   5 -24        584.67        831.68       188.55 o                         
   9   5 -24        642.62        718.13       173.14 o                         
  10   5 -24       5277.76       5675.33       325.33 o                         
  11   5 -24        627.07        723.85       209.54 o                         
  12   5 -24        324.29        370.23       235.33 o                         
   0   6 -24       3009.26       2837.11       196.32 o                         
   1   6 -24       1288.76       1161.13        98.45 o                         
   2   6 -24       7407.33       6915.55       158.32 o                         
   3   6 -24        136.79        122.48        87.02 o                         
   4   6 -24       1426.43       1158.74       114.21 o                         
   5   6 -24        191.64         22.44       101.05 o                         
   6   6 -24      12649.31      12601.62       364.01 o                         
   7   6 -24        113.01        416.39       174.18 o                         
   8   6 -24        635.27        706.44       199.55 o                         
   9   6 -24        662.57        768.89       233.99 o                         
  10   6 -24        525.76        562.65       260.54 o                         
  11   6 -24          6.02        150.07       206.39 o                         
  12   6 -24        671.13        259.90       245.78 o                         
   1   7 -24        445.34        526.87        99.73 o                         
   2   7 -24      16390.55      15410.50       321.94 o                         
   3   7 -24        418.28        409.99        86.44 o                         
   4   7 -24         70.25         94.44       137.06 o                         
   5   7 -24        976.34       1070.75       181.92 o                         
   6   7 -24       1601.22       1636.14       203.85 o                         
   7   7 -24        163.67        232.09       194.23 o                         
   8   7 -24        632.21        845.60       191.47 o                         
   9   7 -24         17.06        100.70       202.71 o                         
  10   7 -24       8057.76       7927.59       381.08 o                         
  11   7 -24          4.41        -73.15       211.67 o                         
   0   8 -24       1836.14       1636.98       227.66 o                         
   1   8 -24       3276.39       3057.46       163.29 o                         
   2   8 -24       5039.21       4547.00       194.57 o                         
   3   8 -24        592.98        639.28       193.98 o                         
   4   8 -24       1207.23       1100.80       214.72 o                         
   5   8 -24        128.77        204.54       192.67 o                         
   6   8 -24       3407.84       3460.60       308.80 o                         
   7   8 -24        582.75        333.02       206.90 o                         
   8   8 -24        332.41        -36.36       209.07 o                         
   9   8 -24       3573.56       3746.64       300.29 o                         
  10   8 -24         80.20         91.16       221.04 o                         
   1   9 -24       1383.84       1123.63       292.61 o                         
   2   9 -24       1082.25        931.11       258.62 o                         
   3   9 -24       3704.03       3501.60       318.35 o                         
   4   9 -24        341.85        482.17       275.06 o                         
   5   9 -24       8007.89       7583.65       522.25 o                         
   6   9 -24        357.70        639.21       288.78 o                         
   7   9 -24       1917.78       1718.76       327.89 o                         
   8   9 -24        532.98        762.89       293.43 o                         
   9   9 -24        482.94        153.04       267.18 o                         
   0  10 -24        443.21        478.20       470.31 o                         
   1  10 -24       5152.34       4299.24       469.94 o                         
   2  10 -24         78.23        116.44       374.81 o                         
   3  10 -24        966.53       1147.14       311.41 o                         
   4  10 -24        324.08        470.27       269.58 o                         
   5  10 -24        356.71        256.63       299.77 o                         
   6  10 -24        182.99        596.42       292.74 o                         
   7  10 -24       1091.12        791.61       304.51 o                         
   1  11 -24        234.12       -176.83       338.59 o                         
   2  11 -24       2983.02       3011.52       390.44 o                         
   3  11 -24       2000.35       1719.66       367.16 o                         
   4  11 -24         72.47       -308.07       308.07 o                         
   5  11 -24       3525.96       3696.10       422.55 o                         
   2   0 -23       5697.19       5776.19       199.55 o                         
   4   0 -23      35209.56      34476.17       688.70 o                         
   6   0 -23       1899.22       1683.43       159.10 o                         
   8   0 -23       1853.22       2165.16       159.10 o                         
  10   0 -23       1929.03       2221.52       185.62 o                         
  12   0 -23       7853.74       7524.45       715.50 o                         
  14   0 -23        999.33        946.47       426.75 o                         
   0   1 -23      42670.47      44490.69       931.65 o                         
   1   1 -23        712.33        845.83        93.08 o                         
   2   1 -23        637.91        684.57        80.62 o                         
   3   1 -23       1839.87       2057.95       103.89 o                         
   4   1 -23       4431.60       4512.90       150.48 o                         
   5   1 -23       3369.58       3353.92       130.69 o                         
   6   1 -23        982.47        722.71        79.70 o                         
   7   1 -23       2090.03       2023.53       101.49 o                         
   8   1 -23       9125.69       9546.91       197.56 o                         
   9   1 -23       1290.96       1597.46       108.94 o                         
  10   1 -23       2790.33       2873.31       134.97 o                         
  11   1 -23        565.07        940.04       173.15 o                         
  12   1 -23       2869.70       3104.44       247.83 o                         
  13   1 -23        180.34         98.76       267.10 o                         
  14   1 -23        636.05        721.01       328.23 o                         
   1   2 -23       8929.17       9023.74       163.15 o                         
   2   2 -23       6778.72       7179.31       156.55 o                         
   3   2 -23       6089.76       6031.18       138.89 o                         
   4   2 -23       7228.46       7495.18       153.31 o                         
   5   2 -23         68.01        112.39        84.06 o                         
   6   2 -23        535.86        557.97       117.86 o                         
   7   2 -23       9324.59       9779.38       184.21 o                         
   8   2 -23       1419.14       1336.98       124.20 o                         
   9   2 -23       1232.63       1325.54       119.98 o                         
  10   2 -23        729.05        956.03       156.04 o                         
  11   2 -23       7653.82       8755.91       318.75 o                         
  12   2 -23       2412.78       2804.54       188.11 o                         
  13   2 -23         47.08        220.94       149.90 o                         
  14   2 -23        425.88         85.74       265.46 o                         
   0   3 -23        445.38        337.47       115.13 o                         
   1   3 -23       5483.50       5339.19       141.10 o                         
   2   3 -23        255.71        165.39        86.88 o                         
   3   3 -23       8965.42       8722.36       158.10 o                         
   4   3 -23        120.09        130.07        76.89 o                         
   5   3 -23       9874.01       9728.50       189.45 o                         
   6   3 -23        522.75        597.55        92.33 o                         
   7   3 -23       6490.01       6494.25       149.92 o                         
   8   3 -23         55.05        133.60        86.13 o                         
   9   3 -23       5428.16       5779.15       228.20 o                         
  10   3 -23        224.27        337.73       162.12 o                         
  11   3 -23       1681.25       2178.84       202.51 o                         
  12   3 -23         20.01        288.22       166.82 o                         
  13   3 -23       1601.45       1893.84       188.18 o                         
   1   4 -23      13864.42      14008.69       237.88 o                         
   2   4 -23         22.65        -24.29        78.83 o                         
   3   4 -23       8348.69       8207.64       198.08 o                         
   4   4 -23       2135.13       2182.68        93.88 o                         
   5   4 -23       1068.32       1048.38        88.49 o                         
   6   4 -23         69.95        105.89        86.51 o                         
   7   4 -23      10847.93      11207.07       303.26 o                         
   8   4 -23        187.92         -9.21       165.17 o                         
   9   4 -23       1455.54       1654.18       180.27 o                         
  10   4 -23         98.21         -6.91       169.06 o                         
  11   4 -23       7881.22       8880.83       328.28 o                         
  12   4 -23        644.15        561.66       194.40 o                         
  13   4 -23         61.85        269.06       175.21 o                         
   0   5 -23      22667.50      21762.26       504.31 o                         
   1   5 -23       2819.18       2764.73       111.07 o                         
   2   5 -23        736.88        605.58       100.92 o                         
   3   5 -23       3595.16       3310.72       133.80 o                         
   4   5 -23       2626.12       2521.58        91.42 o                         
   5   5 -23       5436.61       4905.24       117.09 o                         
   6   5 -23       1003.38        983.75       124.84 o                         
   7   5 -23       2481.11       2538.18       182.57 o                         
   8   5 -23       6828.70       6781.36       285.77 o                         
   9   5 -23       1742.63       1916.05       187.78 o                         
  10   5 -23       1074.53        975.07       199.33 o                         
  11   5 -23        608.88        542.50       203.02 o                         
  12   5 -23       1049.28       1060.97       200.56 o                         
  13   5 -23        372.58        701.51       195.82 o                         
   1   6 -23        753.65        665.06        87.66 o                         
   2   6 -23       4743.73       4817.70       140.26 o                         
   3   6 -23        483.01        507.77        79.61 o                         
   4   6 -23      16330.40      15995.57       285.07 o                         
   5   6 -23        173.21        245.85       140.35 o                         
   6   6 -23        946.52        757.66       135.55 o                         
   7   6 -23        491.15        304.91       159.90 o                         
   8   6 -23       2424.28       2523.68       210.25 o                         
   9   6 -23         80.32        207.56       179.68 o                         
  10   6 -23       1427.27       1415.93       225.16 o                         
  11   6 -23       1028.92       1177.97       224.19 o                         
  12   6 -23       4185.86       4255.13       307.89 o                         
   0   7 -23      32058.72      29223.95       664.75 o                         
   1   7 -23         14.23         43.90        98.86 o                         
   2   7 -23        106.44        -12.60       138.25 o                         
   3   7 -23        402.59        455.99       116.68 o                         
   4   7 -23       2468.00       2121.71       132.15 o                         
   5   7 -23        106.23         22.39       181.68 o                         
   6   7 -23        115.16        214.18       173.57 o                         
   7   7 -23        184.01        317.72       168.99 o                         
   8   7 -23       5887.68       5900.95       279.12 o                         
   9   7 -23         39.42        288.49       203.77 o                         
  10   7 -23       2006.58       1969.61       259.71 o                         
  11   7 -23        112.48        503.28       214.07 o                         
   1   8 -23       4158.54       3618.67       180.41 o                         
   2   8 -23       4762.80       4745.14       237.41 o                         
   3   8 -23       2075.06       2083.53       217.71 o                         
   4   8 -23       5466.98       5259.19       304.44 o                         
   5   8 -23        537.06        451.17       234.93 o                         
   6   8 -23        528.93        271.48       200.16 o                         
   7   8 -23       2042.83       1987.21       225.69 o                         
   8   8 -23        495.66        625.28       212.88 o                         
   9   8 -23        540.72        791.44       227.01 o                         
  10   8 -23       1239.07       1402.21       253.00 o                         
   0   9 -23       7238.30       6716.11       575.82 o                         
   1   9 -23       1479.73       1431.14       262.04 o                         
   2   9 -23        185.77        408.73       229.82 o                         
   3   9 -23       4261.80       4054.49       325.59 o                         
   4   9 -23        427.49        689.41       266.01 o                         
   5   9 -23       4098.26       3976.08       360.57 o                         
   6   9 -23         55.61         21.67       239.55 o                         
   7   9 -23       3343.90       3081.88       323.03 o                         
   8   9 -23        302.75       -153.29       311.71 o                         
   9   9 -23       1172.07       1661.11       296.69 o                         
   1  10 -23       4443.81       3882.18       363.63 o                         
   2  10 -23        226.93        173.88       252.73 o                         
   3  10 -23       2472.93       2057.73       342.43 o                         
   4  10 -23        562.06        874.93       415.65 o                         
   5  10 -23        898.90        617.43       300.21 o                         
   6  10 -23          2.81        313.77       280.13 o                         
   7  10 -23       3856.81       3283.07       386.92 o                         
   8  10 -23        157.31        222.16       322.53 o                         
   0  11 -23       2851.48       2545.21       476.77 o                         
   1  11 -23       1675.03       1785.03       343.11 o                         
   2  11 -23         58.88        151.48       276.60 o                         
   3  11 -23       2270.35       1988.18       340.69 o                         
   4  11 -23        326.82        835.92       312.74 o                         
   5  11 -23       2368.99       2649.29       370.47 o                         
   6  11 -23        101.24        117.52       314.26 o                         
   1  12 -23        961.16        441.47       341.23 o                         
   2  12 -23        614.08        389.29       321.30 o                         
   0   0 -22      25047.64      26025.55       691.70 o                         
   2   0 -22      16729.73      17146.73       395.55 o                         
   4   0 -22       1612.81       1336.79       144.21 o                         
   6   0 -22      25091.38      26021.09       528.24 o                         
   8   0 -22       7814.98       7623.98       245.90 o                         
  10   0 -22       1905.16       1832.33       280.98 o                         
  12   0 -22       1962.76       2094.09       568.15 o                         
  14   0 -22       1620.15       1792.95       472.78 o                         
   1   1 -22       2232.90       2159.53        93.79 o                         
   2   1 -22       1819.32       1799.70        85.05 o                         
   3   1 -22        828.42        980.28        80.79 o                         
   4   1 -22      26425.13      26461.82       356.72 o                         
   5   1 -22       6297.37       6186.54       133.11 o                         
   6   1 -22       7434.16       7223.20       158.07 o                         
   7   1 -22       1094.98       1057.06        78.68 o                         
   8   1 -22       3689.00       3698.60       119.46 o                         
   9   1 -22        643.64        778.58       111.47 o                         
  10   1 -22       5105.04       5032.76       210.03 o                         
  11   1 -22        711.00        826.13       146.44 o                         
  12   1 -22       2865.85       3364.24       213.99 o                         
  13   1 -22       1364.51       1394.74       291.39 o                         
  14   1 -22        573.12       1109.08       297.39 o                         
   0   2 -22       4123.60       3863.19       181.02 o                         
   1   2 -22       4788.33       4792.72       115.31 o                         
   2   2 -22       3498.61       3709.19       113.07 o                         
   3   2 -22       7783.83       7985.52       145.23 o                         
   4   2 -22        985.91       1082.07        88.84 o                         
   5   2 -22       4502.61       4560.81       162.27 o                         
   6   2 -22      12077.30      12402.91       226.79 o                         
   7   2 -22       8188.06       8349.45       163.56 o                         
   8   2 -22       3426.38       3612.20       116.15 o                         
   9   2 -22       1853.17       1995.96        98.15 o                         
  10   2 -22       1297.51       1395.12       195.81 o                         
  11   2 -22       2098.34       2649.14       213.57 o                         
  12   2 -22        571.92        625.87       141.24 o                         
  13   2 -22        101.99        128.41       135.65 o                         
  14   2 -22        281.79        338.65       254.95 o                         
   1   3 -22      14987.48      14808.00       226.12 o                         
   2   3 -22        569.16        709.87        80.46 o                         
   3   3 -22       6363.88       6203.58       124.27 o                         
   4   3 -22        755.72        889.90        84.75 o                         
   5   3 -22      19942.56      19228.81       312.13 o                         
   6   3 -22        692.73        686.78        87.87 o                         
   7   3 -22       5127.67       4956.19       137.49 o                         
   8   3 -22        113.28        116.80        62.60 o                         
   9   3 -22       3265.29       3253.11       134.37 o                         
  10   3 -22        105.34        120.77       151.23 o                         
  11   3 -22       5431.35       6044.80       326.58 o                         
  12   3 -22         88.76        200.09       176.31 o                         
  13   3 -22       3834.17       4232.24       238.29 o                         
  14   3 -22        102.34        212.07       146.53 o                         
   0   4 -22       5704.34       5919.91       315.10 o                         
   1   4 -22      12287.58      12271.13       215.13 o                         
   2   4 -22        172.75        201.13        75.13 o                         
   3   4 -22       8047.42       8171.96       169.13 o                         
   4   4 -22        299.62        386.01        75.01 o                         
   5   4 -22       4670.60       4434.92       147.83 o                         
   6   4 -22       1076.76        971.88       115.92 o                         
   7   4 -22       7631.99       7172.11       177.34 o                         
   8   4 -22       1556.62       1367.28       104.18 o                         
   9   4 -22       1720.16       1653.78       180.93 o                         
  10   4 -22        254.61        323.04       158.68 o                         
  11   4 -22       2499.60       2730.17       214.27 o                         
  12   4 -22        195.72        295.93       166.92 o                         
  13   4 -22        167.91        357.98       171.97 o                         
  14   4 -22        210.01        149.63       147.22 o                         
   1   5 -22       7037.45       6952.95       158.14 o                         
   2   5 -22       4278.25       4057.57       144.52 o                         
   3   5 -22       3351.70       3168.74       104.48 o                         
   4   5 -22      10151.31       9831.71       204.89 o                         
   5   5 -22       6662.55       6202.93       156.40 o                         
   6   5 -22       2905.97       2739.07       188.31 o                         
   7   5 -22       1243.84       1156.50        72.81 o                         
   8   5 -22       2263.19       2479.64       190.58 o                         
   9   5 -22       1059.76       1137.66       176.29 o                         
  10   5 -22       2743.94       2876.13       220.99 o                         
  11   5 -22       2368.37       2637.37       251.03 o                         
  12   5 -22       1237.57       1387.08       200.76 o                         
  13   5 -22       2683.33       3147.45       257.48 o                         
   0   6 -22      14070.56      13185.65       307.85 o                         
   1   6 -22       1071.02       1068.13        88.91 o                         
   2   6 -22       7364.88       7022.36       162.66 o                         
   3   6 -22        811.56        822.71       141.65 o                         
   4   6 -22        913.80        950.45        88.76 o                         
   5   6 -22        763.99        647.08       139.24 o                         
   6   6 -22      17457.47      17742.61       496.48 o                         
   7   6 -22        539.74        304.57       158.18 o                         
   8   6 -22       5633.60       5725.55       265.25 o                         
   9   6 -22         14.59        -91.91       162.24 o                         
  10   6 -22       1574.80       1965.06       211.96 o                         
  11   6 -22        428.74        530.16       190.24 o                         
  12   6 -22       1434.84       1537.30       243.00 o                         
  13   6 -22         70.38       -144.74       263.42 o                         
   1   7 -22        588.44        531.01        99.51 o                         
   2   7 -22       1198.91       1131.62        99.30 o                         
   3   7 -22        201.17        441.05       160.52 o                         
   4   7 -22      14111.66      13683.02       312.10 o                         
   5   7 -22        162.04        238.72       162.23 o                         
   6   7 -22       4636.35       4574.66       247.25 o                         
   7   7 -22        163.68        119.68       176.05 o                         
   8   7 -22       1418.54       1293.76       210.84 o                         
   9   7 -22         41.09        -87.82       182.70 o                         
  10   7 -22       3037.34       2958.38       252.13 o                         
  11   7 -22        259.49        417.62       228.67 o                         
  12   7 -22       1956.79       2114.76       305.75 o                         
   0   8 -22       6632.89       6278.87       310.73 o                         
   1   8 -22       3135.28       3012.33       144.96 o                         
   2   8 -22       4709.70       4214.26       210.91 o                         
   3   8 -22       3023.18       3009.30       186.56 o                         
   4   8 -22       1617.45       1347.69       178.27 o                         
   5   8 -22       1293.14       1326.25       179.09 o                         
   6   8 -22       6847.93       6322.85       278.94 o                         
   7   8 -22       1160.74       1240.83       209.56 o                         
   8   8 -22       2552.50       2661.72       240.03 o                         
   9   8 -22       1097.28       1258.37       208.07 o                         
  10   8 -22        899.97        669.46       229.79 o                         
  11   8 -22        436.13        590.53       363.60 o                         
   1   9 -22       3681.02       3529.41       364.07 o                         
   2   9 -22        310.61        544.33       243.65 o                         
   3   9 -22       2577.27       2712.96       278.09 o                         
   4   9 -22       1294.88       1681.62       272.94 o                         
   5   9 -22       5311.32       4586.19       343.35 o                         
   6   9 -22        277.11        -44.86       283.31 o                         
   7   9 -22       2360.15       2192.17       316.17 o                         
   8   9 -22        196.89         37.99       240.72 o                         
   9   9 -22        626.53        333.24       265.44 o                         
  10   9 -22        193.06        346.70       280.59 o                         
   0  10 -22        267.00        490.12       427.53 o                         
   1  10 -22       5099.75       4727.79       359.53 o                         
   2  10 -22         15.82        389.26       238.38 o                         
   3  10 -22       4523.13       3751.53       416.94 o                         
   4  10 -22         58.53        254.71       262.75 o                         
   5  10 -22       2930.35       2364.58       349.61 o                         
   6  10 -22         93.27       -289.02       307.24 o                         
   7  10 -22       3645.60       3157.38       374.89 o                         
   8  10 -22         10.24       -113.67       260.63 o                         
   9  10 -22       1507.58       1653.72       424.46 o                         
   1  11 -22       2529.62       2394.70       327.02 o                         
   2  11 -22        643.23        678.91       304.46 o                         
   3  11 -22       1515.89       1375.32       363.40 o                         
   4  11 -22       1854.32       1692.61       344.82 o                         
   5  11 -22       3708.47       3754.85       402.28 o                         
   6  11 -22        488.41        865.82       328.14 o                         
   7  11 -22       1005.39       1067.58       343.40 o                         
   0  12 -22       4451.81       3774.42       697.36 o                         
   1  12 -22        809.35        702.68       312.82 o                         
   2  12 -22       1698.42       2276.92       410.12 o                         
   3  12 -22        671.67        338.92       336.03 o                         
   4  12 -22        396.69        288.08       295.26 o                         
   2   0 -21      22170.80      22858.60       412.96 o                         
   4   0 -21        253.30        197.03        94.24 o                         
   6   0 -21       8487.66       8306.87       276.71 o                         
   8   0 -21       1192.04       1194.25       111.33 o                         
  10   0 -21      19070.79      19772.13       543.10 o                         
  12   0 -21       2504.19       2610.59       205.39 o                         
  14   0 -21        228.32        169.83       351.98 o                         
   0   1 -21       9448.88      10281.26       250.60 o                         
   1   1 -21       2716.18       2630.41        92.11 o                         
   2   1 -21      20972.25      21564.00       283.58 o                         
   3   1 -21         88.49        236.02        85.81 o                         
   4   1 -21       5633.71       5639.87       148.87 o                         
   5   1 -21        823.98        907.99        86.02 o                         
   6   1 -21      40446.16      39763.24       648.44 o                         
   7   1 -21       2109.55       1970.55        87.23 o                         
   8   1 -21       4373.35       4394.79       149.83 o                         
   9   1 -21       2289.57       2500.31       120.01 o                         
  10   1 -21         98.93        170.50        70.61 o                         
  11   1 -21        361.29        395.15        97.05 o                         
  12   1 -21       2386.18       2508.28       196.63 o                         
  13   1 -21         58.13        112.75       138.18 o                         
  14   1 -21       3280.54       3294.49       344.50 o                         
  15   1 -21         56.38       -251.53       251.53 o                         
   1   2 -21       8362.47       8141.47       142.69 o                         
   2   2 -21       2606.12       2520.50        89.46 o                         
   3   2 -21       8303.77       8519.89       188.38 o                         
   4   2 -21        117.00        180.48        81.46 o                         
   5   2 -21      35795.70      35341.77       635.46 o                         
   6   2 -21       5696.47       5654.92       136.46 o                         
   7   2 -21       8545.79       8159.42       183.83 o                         
   8   2 -21        877.06        880.15        70.73 o                         
   9   2 -21       1355.17       1441.86       100.14 o                         
  10   2 -21       5706.51       5647.27       140.83 o                         
  11   2 -21        961.26        883.47       181.60 o                         
  12   2 -21        646.37        604.36       146.26 o                         
  13   2 -21       5128.81       5890.94       234.86 o                         
  14   2 -21         34.91        154.78       210.77 o                         
   0   3 -21        818.63        951.59       121.04 o                         
   1   3 -21      23163.19      22774.00       310.58 o                         
   2   3 -21        246.16        202.61        68.37 o                         
   3   3 -21       1977.94       1921.40        82.30 o                         
   4   3 -21        248.50        303.20        80.93 o                         
   5   3 -21       2744.49       2698.82       108.83 o                         
   6   3 -21       1760.39       1899.17       116.51 o                         
   7   3 -21       5778.01       5701.06       108.63 o                         
   8   3 -21         49.74         57.70        64.50 o                         
   9   3 -21      11814.31      11586.39       318.05 o                         
  10   3 -21        343.96        503.44       140.82 o                         
  11   3 -21       1846.61       2120.51       192.44 o                         
  12   3 -21        135.27         60.81       135.50 o                         
  13   3 -21        427.69        561.93       160.55 o                         
  14   3 -21         14.64       -141.46       141.46 o                         
   1   4 -21       6561.85       6586.08       139.94 o                         
   2   4 -21       6624.05       6391.21       140.46 o                         
   3   4 -21       5009.48       4756.31       108.40 o                         
   4   4 -21        109.96         17.24        72.33 o                         
   5   4 -21      27566.50      25783.42       414.91 o                         
   6   4 -21        503.83        434.11        52.25 o                         
   7   4 -21       6435.23       6068.98       187.93 o                         
   8   4 -21        260.05        520.92        95.92 o                         
   9   4 -21        892.80        638.87       162.54 o                         
  10   4 -21       2350.37       2391.60       218.92 o                         
  11   4 -21       2544.58       2909.69       210.38 o                         
  12   4 -21        104.01        206.05       179.79 o                         
  13   4 -21       6313.79       6902.23       279.68 o                         
  14   4 -21         17.58        142.55       177.55 o                         
   0   5 -21       4269.14       4276.62       188.21 o                         
   1   5 -21      15176.47      14792.57       274.13 o                         
   2   5 -21       8486.69       8589.09       174.07 o                         
   3   5 -21       1780.76       1682.70        96.37 o                         
   4   5 -21       2781.44       2575.97        94.96 o                         
   5   5 -21        990.25       1022.47        95.45 o                         
   6   5 -21      16188.15      16598.79       395.30 o                         
   7   5 -21       2473.49       2439.05       113.61 o                         
   8   5 -21       1180.55       1544.88       169.35 o                         
   9   5 -21       4268.18       4365.04       234.46 o                         
  10   5 -21        170.41        108.56       168.12 o                         
  11   5 -21        863.92        634.96       189.35 o                         
  12   5 -21       1497.32       1446.31       286.62 o                         
  13   5 -21        236.58        371.93       191.18 o                         
   1   6 -21        529.48        610.17        88.19 o                         
   2   6 -21      11549.79      10883.17       195.34 o                         
   3   6 -21        508.73        514.08        83.16 o                         
   4   6 -21        962.79        792.30       105.00 o                         
   5   6 -21       2204.79       2081.99       151.87 o                         
   6   6 -21       5884.52       5612.72       229.31 o                         
   7   6 -21        426.97        358.71       160.24 o                         
   8   6 -21        812.00        722.80       172.04 o                         
   9   6 -21         58.72        294.83       167.13 o                         
  10   6 -21      10524.17      10468.56       355.68 o                         
  11   6 -21        698.50        783.56       209.14 o                         
  12   6 -21       2119.15       2149.22       238.35 o                         
  13   6 -21        441.96        307.49       230.46 o                         
   0   7 -21       5844.39       5539.58       188.84 o                         
   1   7 -21       1616.24       1569.73       106.94 o                         
   2   7 -21      12393.97      11846.73       224.84 o                         
   3   7 -21        621.27        602.70       116.93 o                         
   4   7 -21       2838.18       2643.22       192.12 o                         
   5   7 -21         27.21       -129.75       147.70 o                         
   6   7 -21      27391.71      27261.13       723.33 o                         
   7   7 -21         92.70         70.06       158.38 o                         
   8   7 -21       1485.31       1503.36       185.69 o                         
   9   7 -21        663.56        904.30       204.39 o                         
  10   7 -21        104.12        217.46       205.54 o                         
  11   7 -21         79.81         -0.67       204.88 o                         
  12   7 -21       1588.78       1567.76       257.77 o                         
   1   8 -21       1847.88       1702.57       150.57 o                         
   2   8 -21       4595.21       4275.43       194.02 o                         
   3   8 -21       2382.71       2339.13       170.40 o                         
   4   8 -21        534.16        458.58       157.31 o                         
   5   8 -21       6282.87       5923.96       251.43 o                         
   6   8 -21       2053.37       2121.84       207.91 o                         
   7   8 -21       1429.20       1132.78       189.65 o                         
   8   8 -21        341.88        157.43       188.33 o                         
   9   8 -21         55.14       -150.96       243.01 o                         
  10   8 -21       3966.76       4048.29       316.92 o                         
  11   8 -21        216.35        661.11       245.86 o                         
   0   9 -21       1166.16       1510.52       545.31 o                         
   1   9 -21      10357.21       9239.49       440.42 o                         
   2   9 -21       1011.17       1473.63       328.21 o                         
   3   9 -21       2421.82       1906.35       286.91 o                         
   4   9 -21        179.53         28.58       213.65 o                         
   5   9 -21        555.48        249.80       278.06 o                         
   6   9 -21       1688.66       2142.38       291.47 o                         
   7   9 -21       1469.03       1122.43       263.55 o                         
   8   9 -21         68.93        413.69       232.12 o                         
   9   9 -21       5489.98       5674.57       569.19 o                         
  10   9 -21         11.71         55.55       255.21 o                         
   1  10 -21       3047.78       2620.84       297.52 o                         
   2  10 -21         63.45       -247.01       247.01 o                         
   3  10 -21       3395.14       3169.61       311.83 o                         
   4  10 -21         82.60        186.88       239.43 o                         
   5  10 -21      11580.30      10714.50       576.30 o                         
   6  10 -21         17.31        248.94       246.36 o                         
   7  10 -21       1916.79       1638.64       295.81 o                         
   8  10 -21         88.93        188.57       280.39 o                         
   9  10 -21        241.52        504.31       340.39 o                         
   0  11 -21        469.79       1042.66       448.67 o                         
   1  11 -21       4366.75       4281.02       356.03 o                         
   2  11 -21       2392.94       1952.37       379.31 o                         
   3  11 -21        381.04        174.05       259.15 o                         
   4  11 -21        185.20        154.19       287.60 o                         
   5  11 -21        320.25        268.18       323.44 o                         
   6  11 -21       3312.50       3362.10       380.62 o                         
   7  11 -21       1533.13       1637.11       308.83 o                         
   1  12 -21        369.40        105.68       281.88 o                         
   2  12 -21       3430.53       3987.56       472.11 o                         
   3  12 -21        837.46        902.94       310.55 o                         
   4  12 -21        679.19        704.53       330.15 o                         
   5  12 -21       2592.46       2162.42       459.00 o                         
   0   0 -20     144253.48     147003.67      6739.20 o                         
   2   0 -20       1404.31       1499.65       111.02 o                         
   4   0 -20       8998.98       9322.56       216.88 o                         
   6   0 -20        777.86        610.75       103.93 o                         
   8   0 -20      24065.88      22908.06       529.32 o                         
  10   0 -20       3685.58       3758.26       231.14 o                         
  12   0 -20       9473.20       9837.55       267.52 o                         
  14   0 -20        316.19        981.12       341.49 o                         
   1   1 -20       4752.77       4894.33       107.23 o                         
   2   1 -20        816.64        719.10        77.36 o                         
   3   1 -20       2096.26       1985.50        75.99 o                         
   4   1 -20      27568.10      28068.03       360.28 o                         
   5   1 -20        522.69        425.05        73.20 o                         
   6   1 -20       2669.58       2251.51        95.81 o                         
   7   1 -20       5080.85       5209.80       107.48 o                         
   8   1 -20        939.31        908.51        72.68 o                         
   9   1 -20        467.49        554.20        79.23 o                         
  10   1 -20       1293.61       1382.92        89.71 o                         
  11   1 -20       4724.39       4826.41       141.51 o                         
  12   1 -20       9903.50      10046.78       295.39 o                         
  13   1 -20          6.69        351.51       135.11 o                         
  14   1 -20       1160.45       1438.42       282.02 o                         
  15   1 -20          1.81        190.14       238.42 o                         
   0   2 -20      40650.33      41695.04       781.13 o                         
   1   2 -20       8378.51       8086.81       141.48 o                         
   2   2 -20       1864.14       1929.02        76.75 o                         
   3   2 -20       9998.42       9978.29       154.61 o                         
   4   2 -20       2401.87       2574.65        86.38 o                         
   5   2 -20      18441.07      17850.19       259.70 o                         
   6   2 -20        605.67        450.29        84.52 o                         
   7   2 -20       9731.35       9721.88       206.94 o                         
   8   2 -20       7770.76       8004.93       182.51 o                         
   9   2 -20        377.03        554.21        71.56 o                         
  10   2 -20       1175.92       1125.87        65.44 o                         
  11   2 -20       1465.06       1689.12       158.79 o                         
  12   2 -20       2519.68       2785.61       177.12 o                         
  13   2 -20        569.56        685.61       138.53 o                         
  14   2 -20         69.63        133.70       116.72 o                         
  15   2 -20       2544.70       2813.29       365.38 o                         
   1   3 -20      24519.04      23679.63       338.16 o                         
   2   3 -20        841.44        840.04        70.59 o                         
   3   3 -20       3855.40       3726.20        89.96 o                         
   4   3 -20         12.44         27.96        77.44 o                         
   5   3 -20       2277.46       2151.39        83.53 o                         
   6   3 -20        310.93        322.65        84.92 o                         
   7   3 -20      19406.41      19201.79       251.94 o                         
   8   3 -20          1.41         15.34        56.72 o                         
   9   3 -20       2280.27       2140.87        94.18 o                         
  10   3 -20        100.27        285.72       142.84 o                         
  11   3 -20      19582.92      21034.05       602.97 o                         
  12   3 -20         89.96        215.23       135.33 o                         
  13   3 -20         50.48        167.14       150.94 o                         
  14   3 -20         17.13         18.96       181.71 o                         
  15   3 -20         52.69        226.04       165.28 o                         
   0   4 -20      12081.96      11574.75       310.44 o                         
   1   4 -20      10807.01      10399.94       178.86 o                         
   2   4 -20         52.15         17.28        73.69 o                         
   3   4 -20       7253.74       7207.95       144.98 o                         
   4   4 -20        547.79        586.06        73.31 o                         
   5   4 -20      17786.64      16792.82       225.13 o                         
   6   4 -20        375.29        362.48        70.17 o                         
   7   4 -20       8643.74       8599.59       260.69 o                         
   8   4 -20       2106.70       2095.27       115.31 o                         
   9   4 -20        311.36        174.19       148.10 o                         
  10   4 -20        437.04        668.07       150.45 o                         
  11   4 -20       1463.76       1600.42       243.94 o                         
  12   4 -20        528.77        651.73       163.58 o                         
  13   4 -20        762.86        639.59       160.54 o                         
  14   4 -20         43.80        214.27       146.12 o                         
   1   5 -20      10843.38      10291.70       166.38 o                         
   2   5 -20        801.71        812.08        74.47 o                         
   3   5 -20       2554.20       2287.70        79.57 o                         
   4   5 -20      16847.40      16495.61       303.10 o                         
   5   5 -20        593.87        438.65       104.21 o                         
   6   5 -20        836.89        825.55       140.32 o                         
   7   5 -20      11355.49      11130.97       274.23 o                         
   8   5 -20        538.48        693.42       143.47 o                         
   9   5 -20        749.06        588.63       167.16 o                         
  10   5 -20        235.21        569.30       178.22 o                         
  11   5 -20       8202.46       8948.53       350.99 o                         
  12   5 -20       5635.99       5725.65       288.69 o                         
  13   5 -20         37.37        130.41       189.70 o                         
  14   5 -20        823.23        967.58       204.60 o                         
   0   6 -20      67504.62      65112.26      1629.44 o                         
   1   6 -20       1722.50       1754.64        92.98 o                         
   2   6 -20        909.14       1009.76        93.94 o                         
   3   6 -20        265.99        290.59       105.64 o                         
   4   6 -20       7300.20       7167.12       198.08 o                         
   5   6 -20       1057.10       1051.24       106.03 o                         
   6   6 -20        747.90        851.01       161.11 o                         
   7   6 -20        419.60        379.14       146.78 o                         
   8   6 -20      14103.24      14552.42       400.59 o                         
   9   6 -20        141.78        124.79       196.20 o                         
  10   6 -20       2073.70       2061.68       199.92 o                         
  11   6 -20         30.42       -165.82       192.67 o                         
  12   6 -20       4559.79       4689.89       288.45 o                         
  13   6 -20        121.66         96.74       213.50 o                         
   1   7 -20        902.19        934.96       126.61 o                         
   2   7 -20        193.91        145.11       105.34 o                         
   3   7 -20        425.83        464.34       113.08 o                         
   4   7 -20      19927.00      18707.63       444.35 o                         
   5   7 -20         82.10        -82.55       145.29 o                         
   6   7 -20       1514.54       1059.46       172.75 o                         
   7   7 -20        133.48        212.34       162.10 o                         
   8   7 -20       1282.04       1305.77       201.85 o                         
   9   7 -20         86.11        282.10       174.38 o                         
  10   7 -20        259.60        229.75       178.20 o                         
  11   7 -20        148.94        407.10       184.05 o                         
  12   7 -20       6468.96       6204.26       411.57 o                         
  13   7 -20         21.22         -7.60       225.43 o                         
   0   8 -20      29581.84      28085.33       911.80 o                         
   1   8 -20       1494.27       1296.38       174.16 o                         
   2   8 -20        680.97        636.22       143.13 o                         
   3   8 -20       4099.27       4023.98       220.71 o                         
   4   8 -20       2569.89       2652.74       189.50 o                         
   5   8 -20       3343.10       3066.56       200.21 o                         
   6   8 -20        792.54        687.04       168.68 o                         
   7   8 -20       2933.50       2786.61       236.89 o                         
   8   8 -20       2979.02       2891.23       251.16 o                         
   9   8 -20         96.06        151.82       193.56 o                         
  10   8 -20        699.06        311.10       253.27 o                         
  11   8 -20        753.35        990.99       252.34 o                         
  12   8 -20       1941.60       2502.98       345.93 o                         
   1   9 -20      12477.64      11131.88       513.51 o                         
   2   9 -20       1091.99        937.38       250.40 o                         
   3   9 -20       3392.29       3012.17       273.04 o                         
   4   9 -20       1312.10       1530.74       256.93 o                         
   5   9 -20        494.86        327.30       224.11 o                         
   6   9 -20        294.58          6.27       216.60 o                         
   7   9 -20       6316.92       6323.77       404.19 o                         
   8   9 -20          4.57       -229.03       229.03 o                         
   9   9 -20       1087.59       1013.09       387.08 o                         
  10   9 -20        399.32        347.21       253.77 o                         
  11   9 -20       6154.17       6527.39       470.41 o                         
   0  10 -20          1.13       -310.35       310.35 o                         
   1  10 -20       2482.25       2431.99       311.11 o                         
   2  10 -20        253.74        343.36       232.78 o                         
   3  10 -20       3459.97       3227.48       306.48 o                         
   4  10 -20        182.17        392.18       276.89 o                         
   5  10 -20       5500.10       4765.31       388.75 o                         
   6  10 -20        710.74       1136.39       257.67 o                         
   7  10 -20       3279.10       3142.49       350.28 o                         
   8  10 -20        524.14        132.34       322.34 o                         
   9  10 -20        189.95        239.69       284.22 o                         
  10  10 -20         37.30       -154.61       265.58 o                         
   1  11 -20       5060.36       4711.62       408.19 o                         
   2  11 -20         61.58       -246.08       246.08 o                         
   3  11 -20       1934.30       1772.53       299.60 o                         
   4  11 -20       4780.30       4725.73       439.84 o                         
   5  11 -20        382.02        657.40       287.02 o                         
   6  11 -20         57.22        -22.97       260.74 o                         
   7  11 -20       4113.33       3893.98       449.35 o                         
   8  11 -20        739.49        681.31       366.60 o                         
   0  12 -20       8449.28       8427.79       703.20 o                         
   1  12 -20       1152.67       1391.53       326.33 o                         
   2  12 -20         23.96        -11.22       320.91 o                         
   3  12 -20        481.42        577.34       370.22 o                         
   4  12 -20        561.46        846.87       363.56 o                         
   5  12 -20       1369.36       1178.51       311.94 o                         
   6  12 -20        259.11        829.61       293.91 o                         
   1  13 -20         13.71       -118.52       436.33 o                         
   2  13 -20        276.15        568.96       309.96 o                         
   2   0 -19       9270.10       9248.66       255.33 o                         
   4   0 -19      12118.31      12237.42       242.25 o                         
   6   0 -19      18633.98      18757.56       540.42 o                         
   8   0 -19       1940.97       1800.51       123.74 o                         
  10   0 -19      15430.46      16529.97       644.87 o                         
  12   0 -19       7730.56       8144.03       233.11 o                         
  14   0 -19        646.28        699.05       335.99 o                         
   0   1 -19      47296.87      47334.58       932.28 o                         
   1   1 -19      11305.45      11155.61       155.10 o                         
   2   1 -19      23794.50      24805.65       306.40 o                         
   3   1 -19       3329.24       3310.43        91.44 o                         
   4   1 -19       3600.94       3657.82        84.80 o                         
   5   1 -19       1471.76       1386.97        70.90 o                         
   6   1 -19      31707.93      32204.98       455.92 o                         
   7   1 -19       1599.43       1734.41        71.28 o                         
   8   1 -19       5483.35       5656.62       158.72 o                         
   9   1 -19       3123.19       3654.29       109.90 o                         
  10   1 -19       2158.67       2300.18        90.65 o                         
  11   1 -19       1048.59       1016.87        76.87 o                         
  12   1 -19       4184.44       4605.00       190.68 o                         
  13   1 -19        205.79        321.42       114.96 o                         
  14   1 -19       2175.28       2243.26       167.67 o                         
  15   1 -19        361.65        189.29       235.54 o                         
   1   2 -19      10818.12      10533.08       170.50 o                         
   2   2 -19       3511.86       3525.09        87.31 o                         
   3   2 -19       1956.31       1886.58        91.89 o                         
   4   2 -19       6425.58       6413.73       107.64 o                         
   5   2 -19      17032.12      17249.70       281.07 o                         
   6   2 -19       1843.24       1868.74       124.60 o                         
   7   2 -19       3767.39       3942.01       106.87 o                         
   8   2 -19        579.16        632.97        58.97 o                         
   9   2 -19        429.40        439.25        51.17 o                         
  10   2 -19       6057.43       6060.79       111.41 o                         
  11   2 -19       5901.56       6374.12       255.83 o                         
  12   2 -19       1797.29       2013.10       163.35 o                         
  13   2 -19       6988.13       7226.99       230.34 o                         
  14   2 -19        122.72        164.54       125.09 o                         
  15   2 -19         84.80        -25.69       201.16 o                         
   0   3 -19         99.79         51.54        89.23 o                         
   1   3 -19      32778.95      32187.22       435.12 o                         
   2   3 -19        511.19        615.78        65.70 o                         
   3   3 -19       7758.46       7268.19       114.53 o                         
   4   3 -19         15.69         53.75        70.44 o                         
   5   3 -19      11973.01      11147.84       153.87 o                         
   6   3 -19        238.20        285.57        50.43 o                         
   7   3 -19       8482.05       8166.02       108.95 o                         
   8   3 -19        220.01        203.06        31.60 o                         
   9   3 -19       6799.58       6750.76       171.04 o                         
  10   3 -19         24.43        257.93       125.96 o                         
  11   3 -19       2528.02       2639.37       188.68 o                         
  12   3 -19         24.30        143.61       129.23 o                         
  13   3 -19        556.61        596.96       131.43 o                         
  14   3 -19         31.13        -21.77       134.48 o                         
  15   3 -19       1956.53       1884.46       222.69 o                         
   1   4 -19      14680.26      14649.98       211.11 o                         
   2   4 -19        525.38        591.95        77.44 o                         
   3   4 -19       5874.54       5902.46       113.63 o                         
   4   4 -19       1484.32       1517.35        80.66 o                         
   5   4 -19      29574.83      27969.28       401.73 o                         
   6   4 -19        557.71        449.51        73.65 o                         
   7   4 -19       6581.39       6785.07       214.38 o                         
   8   4 -19        222.51        264.00       120.35 o                         
   9   4 -19        622.49        723.15       149.82 o                         
  10   4 -19       1445.57       1657.51       171.41 o                         
  11   4 -19       7712.32       8415.98       329.12 o                         
  12   4 -19        664.25        850.38       169.39 o                         
  13   4 -19       6383.97       6667.13       259.48 o                         
  14   4 -19        127.02         53.51       159.53 o                         
  15   4 -19         62.77         26.32       194.39 o                         
   0   5 -19      26275.92      25200.99       468.75 o                         
   1   5 -19      10546.34       9994.88       160.17 o                         
   2   5 -19      10840.87      10370.66       153.02 o                         
   3   5 -19       1749.76       1670.18        88.63 o                         
   4   5 -19       2116.37       1905.46        89.31 o                         
   5   5 -19       4001.62       3895.05        88.41 o                         
   6   5 -19      16886.03      16185.95       251.73 o                         
   7   5 -19       4921.31       4887.82       215.22 o                         
   8   5 -19       1668.40       1651.22       174.29 o                         
   9   5 -19       2236.76       2145.40       168.03 o                         
  10   5 -19        596.82        665.66       175.32 o                         
  11   5 -19       1284.10       1324.55       188.38 o                         
  12   5 -19       1713.80       1715.77       187.27 o                         
  13   5 -19        514.66        517.52       173.40 o                         
  14   5 -19       1819.05       1837.98       203.10 o                         
   1   6 -19       1123.61       1113.02        90.12 o                         
   2   6 -19      12721.36      12410.87       216.54 o                         
   3   6 -19        368.61        263.38        77.33 o                         
   4   6 -19      11645.29      11433.65       204.45 o                         
   5   6 -19       1928.33       1828.30        92.63 o                         
   6   6 -19       3931.37       3701.76       188.36 o                         
   7   6 -19       1318.70       1285.25       175.98 o                         
   8   6 -19       1265.52        948.53       159.96 o                         
   9   6 -19        236.79        583.19       160.56 o                         
  10   6 -19      10166.61      10185.09       344.38 o                         
  11   6 -19        876.24       1097.32       193.89 o                         
  12   6 -19       4754.64       4403.71       254.06 o                         
  13   6 -19        644.16        911.67       202.66 o                         
  14   6 -19        362.63        252.28       184.90 o                         
   0   7 -19      14147.20      14076.36       365.47 o                         
   1   7 -19        277.35        462.46        76.10 o                         
   2   7 -19      12783.46      11594.18       230.01 o                         
   3   7 -19        401.77        336.98        92.75 o                         
   4   7 -19       2451.40       2471.11       166.35 o                         
   5   7 -19        182.06        263.75       133.62 o                         
   6   7 -19      17896.12      17517.61       448.12 o                         
   7   7 -19        203.61        248.33       180.27 o                         
   8   7 -19       1952.63       2278.17       195.49 o                         
   9   7 -19        504.69        394.24       175.18 o                         
  10   7 -19        619.46        726.08       181.31 o                         
  11   7 -19          4.99        228.08       211.56 o                         
  12   7 -19       1703.69       1651.08       255.03 o                         
  13   7 -19         23.90        133.16       241.84 o                         
   1   8 -19       3381.86       3348.33       205.42 o                         
   2   8 -19       2392.69       2271.36       202.62 o                         
   3   8 -19       2563.12       2705.14       163.42 o                         
   4   8 -19       6898.03       6741.19       243.00 o                         
   5   8 -19       5793.71       5449.46       243.51 o                         
   6   8 -19       2601.51       2681.26       233.84 o                         
   7   8 -19       1712.91       1787.34       188.69 o                         
   8   8 -19        848.72        735.15       192.94 o                         
   9   8 -19        384.41        323.78       216.24 o                         
  10   8 -19       3060.90       3043.39       419.90 o                         
  11   8 -19       1373.57       1799.01       284.57 o                         
  12   8 -19       2272.23       2283.77       295.82 o                         
   0   9 -19       3781.69       3823.82       396.02 o                         
   1   9 -19       9472.56       7961.14       426.50 o                         
   2   9 -19       2641.82       2372.85       271.91 o                         
   3   9 -19       3617.90       2811.78       289.28 o                         
   4   9 -19       1667.35       1572.23       290.18 o                         
   5   9 -19       2300.08       2455.98       273.04 o                         
   6   9 -19       2538.39       2330.28       272.49 o                         
   7   9 -19       2280.64       2454.34       273.24 o                         
   8   9 -19        240.81        308.43       248.01 o                         
   9   9 -19       4822.39       4576.11       339.72 o                         
  10   9 -19        552.71        179.24       377.85 o                         
  11   9 -19       1237.48       1350.58       337.47 o                         
   1  10 -19       6064.66       5475.99       382.70 o                         
   2  10 -19        742.40        764.09       250.34 o                         
   3  10 -19       3410.92       2931.39       351.27 o                         
   4  10 -19        749.76        622.75       285.81 o                         
   5  10 -19      10106.25       9056.38       451.01 o                         
   6  10 -19         10.74         42.71       228.70 o                         
   7  10 -19       3323.12       3675.78       346.11 o                         
   8  10 -19        219.27        261.96       269.25 o                         
   9  10 -19        505.42        387.45       277.54 o                         
  10  10 -19        158.89        221.78       294.68 o                         
   0  11 -19       1037.18       1303.69       460.93 o                         
   1  11 -19       7343.39       6976.51       461.84 o                         
   2  11 -19        728.77        826.32       284.12 o                         
   3  11 -19       1300.93       1129.65       331.03 o                         
   4  11 -19         87.28       -227.73       266.05 o                         
   5  11 -19       1947.99       1661.29       293.42 o                         
   6  11 -19       1808.88       1651.65       317.28 o                         
   7  11 -19       1926.62       1381.50       441.99 o                         
   8  11 -19        525.19        359.00       308.44 o                         
   9  11 -19       1622.77       1494.36       310.42 o                         
   1  12 -19        888.87       1113.64       361.62 o                         
   2  12 -19       3218.73       3294.25       374.66 o                         
   3  12 -19        460.22        287.76       475.75 o                         
   4  12 -19       2699.59       2097.06       339.84 o                         
   5  12 -19       1290.26       1596.11       302.92 o                         
   6  12 -19       1113.64       1097.72       327.60 o                         
   7  12 -19        880.69        577.78       355.94 o                         
   0  13 -19       4812.03       5169.91       622.80 o                         
   1  13 -19        133.98        169.71       363.71 o                         
   2  13 -19       3453.47       3886.46       384.04 o                         
   3  13 -19         43.06        565.17       506.89 o                         
   4  13 -19        752.40        682.03       312.13 o                         
   0   0 -18      33513.66      33683.27       787.89 o                         
   2   0 -18      40195.66      41749.17       785.61 o                         
   4   0 -18        518.71        337.10       128.73 o                         
   6   0 -18      84956.64      87149.04      2113.91 o                         
   8   0 -18       9392.91       9475.23       236.81 o                         
  10   0 -18       1980.72       2324.26       147.89 o                         
  12   0 -18       3833.29       3588.48       217.21 o                         
  14   0 -18       2342.39       2047.81       366.36 o                         
  16   0 -18       1674.01       1749.74       466.79 o                         
   1   1 -18       8636.86       8831.20       126.16 o                         
   2   1 -18       6470.78       6476.25       101.12 o                         
   3   1 -18       2551.32       2649.82        79.48 o                         
   4   1 -18       6961.35       7413.21       117.55 o                         
   5   1 -18       5751.20       5566.90       106.48 o                         
   6   1 -18      17718.25      17626.42       227.22 o                         
   7   1 -18       2138.93       2182.99        78.83 o                         
   8   1 -18       3187.01       3264.73        98.79 o                         
   9   1 -18        890.93       1073.82        85.54 o                         
  10   1 -18      19144.55      19320.51       355.53 o                         
  11   1 -18       1633.21       1841.75        85.00 o                         
  12   1 -18       3011.19       3122.65       116.40 o                         
  13   1 -18       2324.35       2639.13       145.27 o                         
  14   1 -18        678.33        644.30       145.31 o                         
  15   1 -18         43.31         73.49       243.94 o                         
  16   1 -18        398.11        181.81       246.91 o                         
   0   2 -18       8533.59       8968.85       190.93 o                         
   1   2 -18      38952.82      37949.30       516.09 o                         
   2   2 -18       7454.67       7619.33       111.90 o                         
   3   2 -18       4390.64       4262.63        91.16 o                         
   4   2 -18       1924.04       1929.86        68.68 o                         
   5   2 -18       2455.34       2411.88        82.24 o                         
   6   2 -18      24411.32      25161.80       333.68 o                         
   7   2 -18       5719.71       5902.34       115.92 o                         
   8   2 -18       1756.22       1863.72       110.70 o                         
   9   2 -18       7964.60       7802.31       190.16 o                         
  10   2 -18        235.98        302.02        50.22 o                         
  11   2 -18       2824.26       2889.96       113.12 o                         
  12   2 -18       1537.75       1515.52       149.05 o                         
  13   2 -18        587.34        592.24       125.43 o                         
  14   2 -18        898.45       1226.39       141.14 o                         
  15   2 -18        723.80        774.07       168.18 o                         
   1   3 -18      21609.92      20903.77       269.01 o                         
   2   3 -18        233.22        284.91        58.28 o                         
   3   3 -18       7736.00       7513.96       109.45 o                         
   4   3 -18        461.98        437.05        71.64 o                         
   5   3 -18      49781.98      47833.57       660.72 o                         
   6   3 -18        706.00        714.13        48.14 o                         
   7   3 -18       5198.04       5063.97        85.35 o                         
   8   3 -18        116.55        155.21        66.02 o                         
   9   3 -18       1559.44       1582.88        67.92 o                         
  10   3 -18        456.46        672.49       174.52 o                         
  11   3 -18       3486.56       3876.60       194.39 o                         
  12   3 -18        318.72        406.29       136.34 o                         
  13   3 -18      10578.81      11437.69       297.93 o                         
  14   3 -18         35.55        278.54       137.45 o                         
  15   3 -18        158.35        309.06       151.45 o                         
   0   4 -18       1299.66       1473.38       124.59 o                         
   1   4 -18      22916.36      21851.08       279.38 o                         
   2   4 -18       6393.09       6277.40       106.86 o                         
   3   4 -18       6263.08       5932.64        99.81 o                         
   4   4 -18        451.06        390.70        66.97 o                         
   5   4 -18       4617.28       4481.98        89.95 o                         
   6   4 -18       8087.52       7759.78       158.34 o                         
   7   4 -18       9524.60       9400.23       161.03 o                         
   8   4 -18       1369.80       1263.30       151.64 o                         
   9   4 -18       6780.18       6855.39       253.04 o                         
  10   4 -18        186.61        290.34       133.52 o                         
  11   4 -18       2879.06       2691.95       194.96 o                         
  12   4 -18        271.70        419.50       146.98 o                         
  13   4 -18        266.43        177.71       181.70 o                         
  14   4 -18        856.54        761.29       144.18 o                         
  15   4 -18        745.52        716.28       159.19 o                         
   1   5 -18       8286.85       7809.45       129.13 o                         
   2   5 -18       6927.25       6834.83       124.84 o                         
   3   5 -18       3867.45       3524.32        83.18 o                         
   4   5 -18       5342.85       5209.95       105.03 o                         
   5   5 -18      25752.40      24634.29       403.79 o                         
   6   5 -18       3767.01       3618.03       116.60 o                         
   7   5 -18       3892.92       3752.61       174.09 o                         
   8   5 -18       1972.89       1641.42       170.42 o                         
   9   5 -18       1049.53       1233.37       147.97 o                         
  10   5 -18       9427.55       9672.63       307.00 o                         
  11   5 -18       1333.55       1362.97       223.32 o                         
  12   5 -18       1069.10       1150.47       189.05 o                         
  13   5 -18       4423.54       4629.05       236.63 o                         
  14   5 -18        208.30        200.32       208.83 o                         
  15   5 -18        235.46          5.59       188.27 o                         
   0   6 -18      15876.24      15676.18       323.89 o                         
   1   6 -18       1497.47       1361.02        90.49 o                         
   2   6 -18      20569.71      19570.45       270.67 o                         
   3   6 -18        336.72        346.43        86.97 o                         
   4   6 -18       1817.87       1621.57       145.38 o                         
   5   6 -18        684.99        866.29       128.43 o                         
   6   6 -18      34390.26      34023.29       726.92 o                         
   7   6 -18       2097.40       2015.98       175.21 o                         
   8   6 -18       6939.32       7233.73       286.93 o                         
   9   6 -18        220.68        156.44       152.05 o                         
  10   6 -18        555.68        603.33       167.37 o                         
  11   6 -18        427.43        539.67       181.16 o                         
  12   6 -18       3983.74       4162.41       242.18 o                         
  13   6 -18         43.42        204.99       188.98 o                         
  14   6 -18       3161.20       2908.79       269.12 o                         
   1   7 -18        385.27        331.09        86.95 o                         
   2   7 -18      10978.37      10568.46       210.13 o                         
   3   7 -18       1389.19       1544.32       135.28 o                         
   4   7 -18       4144.32       4019.63       174.41 o                         
   5   7 -18        941.14        860.43       146.04 o                         
   6   7 -18       7604.40       7416.27       277.32 o                         
   7   7 -18        475.21        381.16       158.23 o                         
   8   7 -18       1254.91        921.53       220.03 o                         
   9   7 -18        121.52        204.30       159.79 o                         
  10   7 -18       9481.87       9724.94       333.12 o                         
  11   7 -18         94.36         14.61       185.13 o                         
  12   7 -18       2098.82       1764.34       234.19 o                         
  13   7 -18        220.95        341.08       232.06 o                         
   0   8 -18       7928.99       7020.86       528.53 o                         
   1   8 -18       4753.81       3845.40       278.40 o                         
   2   8 -18       4444.84       4605.57       251.06 o                         
   3   8 -18       2604.41       2150.75       182.20 o                         
   4   8 -18        154.91       -137.70       137.70 o                         
   5   8 -18        790.77        949.37       159.00 o                         
   6   8 -18      21316.20      21171.04       576.39 o                         
   7   8 -18       1468.34       1609.99       195.89 o                         
   8   8 -18       2185.70       2221.76       281.27 o                         
   9   8 -18       2342.11       2393.88       255.75 o                         
  10   8 -18        266.22        245.54       235.07 o                         
  11   8 -18        483.22        354.39       225.83 o                         
  12   8 -18       1429.96       1346.74       241.63 o                         
  13   8 -18        217.90        164.94       258.56 o                         
   1   9 -18       4541.88       4146.01       277.06 o                         
   2   9 -18         59.72       -106.50       188.57 o                         
   3   9 -18       4669.00       4358.41       344.92 o                         
   4   9 -18        496.00        720.67       223.77 o                         
   5   9 -18      19839.55      17554.05       617.69 o                         
   6   9 -18        904.51        784.51       278.23 o                         
   7   9 -18       3569.30       3479.03       284.85 o                         
   8   9 -18         96.78        408.87       320.24 o                         
   9   9 -18        669.56        523.71       255.47 o                         
  10   9 -18        582.88        500.75       264.46 o                         
  11   9 -18       1149.91        676.07       264.54 o                         
  12   9 -18        237.33        294.15       236.46 o                         
   0  10 -18        268.67        147.27       343.40 o                         
   1  10 -18      11626.14      10955.44       468.28 o                         
   2  10 -18          7.78        191.66       225.50 o                         
   3  10 -18       3383.65       2834.11       300.48 o                         
   4  10 -18         87.97        185.03       216.17 o                         
   5  10 -18       2164.93       2340.27       341.74 o                         
   6  10 -18         33.76        240.94       223.63 o                         
   7  10 -18       4931.16       4875.89       374.19 o                         
   8  10 -18          3.79       -161.66       304.50 o                         
   9  10 -18       4404.94       4208.54       402.71 o                         
  10  10 -18         42.16         51.11       249.29 o                         
  11  10 -18       1022.28       1065.88       329.92 o                         
   1  11 -18       3441.81       2921.21       312.59 o                         
   2  11 -18       2635.62       2926.21       356.72 o                         
   3  11 -18       1796.19       1684.95       296.26 o                         
   4  11 -18        744.40        765.90       252.31 o                         
   5  11 -18       7361.16       7100.06       423.51 o                         
   6  11 -18        597.16        402.67       310.29 o                         
   7  11 -18       1016.16        714.24       306.01 o                         
   8  11 -18        161.12        193.04       254.95 o                         
   9  11 -18        256.30       -121.18       325.11 o                         
   0  12 -18       4066.70       3610.80       492.85 o                         
   1  12 -18       2711.74       3129.69       319.99 o                         
   2  12 -18       4048.41       4262.64       353.94 o                         
   3  12 -18        460.17        470.20       325.82 o                         
   4  12 -18        555.15        293.09       274.26 o                         
   5  12 -18        447.97        526.32       293.81 o                         
   6  12 -18       6740.90       6393.82       556.20 o                         
   7  12 -18       1109.27        810.81       303.95 o                         
   1  13 -18         15.22        625.17       288.46 o                         
   2  13 -18       2717.31       2576.38       375.88 o                         
   3  13 -18         80.08        306.37       315.21 o                         
   4  13 -18       1863.92       2370.25       359.71 o                         
   5  13 -18         31.04        414.70       295.01 o                         
   2   0 -17      11177.53      11556.33       269.47 o                         
   4   0 -17      72535.08      74940.65      1560.16 o                         
   6   0 -17       9194.89       9075.39       251.01 o                         
   8   0 -17       3835.97       3527.95       204.83 o                         
  10   0 -17        135.09        178.20        81.43 o                         
  12   0 -17      12219.45      11759.36       270.69 o                         
  14   0 -17       2798.81       3422.05       446.64 o                         
  16   0 -17       3354.46       3068.90       570.96 o                         
   0   1 -17     132553.80     136969.67      4155.76 o                         
   1   1 -17       3366.95       3325.38        81.81 o                         
   2   1 -17       1180.17       1230.73        59.14 o                         
   3   1 -17       3723.65       3736.21        75.31 o                         
   4   1 -17       9835.28       9987.35       126.19 o                         
   5   1 -17       4086.27       3892.84        78.26 o                         
   6   1 -17       1208.82       1153.44        76.74 o                         
   7   1 -17       4424.54       4392.66       102.45 o                         
   8   1 -17      28567.79      29531.44       433.50 o                         
   9   1 -17       2931.86       3044.43        93.40 o                         
  10   1 -17       5869.77       5862.69       164.86 o                         
  11   1 -17        393.96        523.88        67.40 o                         
  12   1 -17       9798.49       9843.84       188.71 o                         
  13   1 -17        364.34        464.31       114.32 o                         
  14   1 -17        447.52        298.59       100.76 o                         
  15   1 -17       1547.66       1510.80       303.55 o                         
  16   1 -17        473.85        654.26       248.58 o                         
   1   2 -17      50326.09      48732.55       677.53 o                         
   2   2 -17       2072.86       2115.67        88.54 o                         
   3   2 -17       9490.44       9156.44       117.54 o                         
   4   2 -17      20438.78      20747.27       241.85 o                         
   5   2 -17       1623.03       1722.58        89.10 o                         
   6   2 -17       2396.61       2270.26        67.79 o                         
   7   2 -17      19266.89      19822.99       238.83 o                         
   8   2 -17         88.05         73.07        50.09 o                         
   9   2 -17       2801.85       2871.98        76.10 o                         
  10   2 -17        248.91        254.63        41.53 o                         
  11   2 -17      20894.98      21121.97       320.15 o                         
  12   2 -17       5290.12       5758.58       187.98 o                         
  13   2 -17        274.08        368.70       110.04 o                         
  14   2 -17        873.86        885.30       121.20 o                         
  15   2 -17         37.14         30.01       146.31 o                         
  16   2 -17       1126.84       1290.40       296.10 o                         
   0   3 -17       2528.46       2487.98       101.32 o                         
   1   3 -17      10415.62       9963.26       134.61 o                         
   2   3 -17        165.54        162.66        53.94 o                         
   3   3 -17      15046.76      14563.50       172.13 o                         
   4   3 -17       2495.05       2679.62        85.91 o                         
   5   3 -17      25022.56      23844.32       270.13 o                         
   6   3 -17        258.23        247.12        45.44 o                         
   7   3 -17      13277.55      12786.15       168.52 o                         
   8   3 -17        124.89         88.76        67.32 o                         
   9   3 -17       2324.87       2155.22        59.58 o                         
  10   3 -17          7.93         45.06       127.35 o                         
  11   3 -17       2719.62       2845.59       167.33 o                         
  12   3 -17        401.49        561.07       138.28 o                         
  13   3 -17       1412.35       1573.75       164.40 o                         
  14   3 -17        133.55        100.71       132.18 o                         
  15   3 -17       5104.03       5382.86       212.73 o                         
  16   3 -17         76.25       -125.89       190.63 o                         
   1   4 -17      29906.53      27639.30       353.69 o                         
   2   4 -17        256.58        196.69        53.56 o                         
   3   4 -17       5002.97       4538.97        81.86 o                         
   4   4 -17      13030.12      12477.56       182.95 o                         
   5   4 -17       1328.83       1252.22        56.65 o                         
   6   4 -17        317.13        314.84        55.69 o                         
   7   4 -17      20879.63      21303.89       397.26 o                         
   8   4 -17        663.24        774.07       120.18 o                         
   9   4 -17       2921.84       2926.23       166.88 o                         
  10   4 -17        186.09        327.14       150.99 o                         
  11   4 -17      24010.23      24626.84       607.47 o                         
  12   4 -17        666.59        684.80       158.02 o                         
  13   4 -17         14.92        169.06       135.21 o                         
  14   4 -17        330.91        347.14       139.19 o                         
  15   4 -17        113.56          0.10       144.76 o                         
   0   5 -17      57965.11      57697.42      1175.91 o                         
   1   5 -17       8039.87       7543.85       139.42 o                         
   2   5 -17        161.74         85.89        65.38 o                         
   3   5 -17       8616.88       8262.20       122.40 o                         
   4   5 -17       2161.30       2177.37        85.79 o                         
   5   5 -17      13803.06      13519.09       266.12 o                         
   6   5 -17        452.42        435.98       103.23 o                         
   7   5 -17       9363.57       9333.32       269.78 o                         
   8   5 -17      13885.73      13735.25       353.60 o                         
   9   5 -17        760.43        720.16       144.22 o                         
  10   5 -17       1975.14       2080.95       180.51 o                         
  11   5 -17        841.19        641.02       168.24 o                         
  12   5 -17       5523.13       5823.20       239.10 o                         
  13   5 -17        578.54        278.44       157.08 o                         
  14   5 -17          7.25        266.23       154.22 o                         
  15   5 -17        978.15       1467.50       199.72 o                         
   1   6 -17       1549.18       1541.08        87.05 o                         
   2   6 -17       1344.80       1212.20        76.08 o                         
   3   6 -17        497.72        542.37        83.19 o                         
   4   6 -17      38560.54      37384.58       578.19 o                         
   5   6 -17        284.85        284.07       119.56 o                         
   6   6 -17       2735.93       2403.97       225.21 o                         
   7   6 -17       3455.32       3474.49       217.04 o                         
   8   6 -17       1369.17       1351.34       162.01 o                         
   9   6 -17        207.40        135.02       138.21 o                         
  10   6 -17        189.99        231.59       158.67 o                         
  11   6 -17       1582.76       1837.80       208.19 o                         
  12   6 -17       8937.80       8953.66       329.43 o                         
  13   6 -17         92.89         85.01       167.95 o                         
  14   6 -17       1620.80       1888.12       230.77 o                         
   0   7 -17      92156.80      87970.88      2362.02 o                         
   1   7 -17        121.73        183.54        93.32 o                         
   2   7 -17        682.04        774.63       131.79 o                         
   3   7 -17       1863.09       1885.87       132.07 o                         
   4   7 -17      11876.99      11326.69       297.56 o                         
   5   7 -17        500.26        621.27       162.10 o                         
   6   7 -17        398.70        307.29       178.11 o                         
   7   7 -17        478.55        706.79       164.22 o                         
   8   7 -17      19441.58      18548.13       457.95 o                         
   9   7 -17         97.31        208.53       152.61 o                         
  10   7 -17       2119.00       1841.01       223.12 o                         
  11   7 -17        293.63        386.29       189.92 o                         
  12   7 -17       7430.48       7759.79       406.60 o                         
  13   7 -17         11.43         81.30       208.08 o                         
  14   7 -17         88.92        218.51       216.81 o                         
   1   8 -17       8135.22       7310.07       334.48 o                         
   2   8 -17        810.21        959.83       203.43 o                         
   3   8 -17       2155.15       1927.98       219.98 o                         
   4   8 -17       7234.35       6770.78       314.98 o                         
   5   8 -17          4.93        102.38       175.94 o                         
   6   8 -17       1318.58        764.53       244.01 o                         
   7   8 -17       4034.62       3954.00       266.49 o                         
   8   8 -17         66.99       -223.33       223.33 o                         
   9   8 -17        755.94        823.86       231.72 o                         
  10   8 -17        251.44        423.27       229.42 o                         
  11   8 -17       4828.86       5039.69       361.98 o                         
  12   8 -17       3460.65       3610.19       311.78 o                         
  13   8 -17         82.28        331.56       246.02 o                         
   0   9 -17       6466.30       6414.83       438.43 o                         
   1   9 -17       2829.82       2489.31       236.67 o                         
   2   9 -17        495.39        349.30       228.27 o                         
   3   9 -17      11546.43      10649.77       453.89 o                         
   4   9 -17       1537.03       1326.79       215.41 o                         
   5   9 -17      10901.50       9710.38       415.46 o                         
   6   9 -17       1223.17       1496.87       234.99 o                         
   7   9 -17       7459.90       7068.15       437.21 o                         
   8   9 -17       1739.15       1931.77       268.34 o                         
   9   9 -17        649.46        260.44       246.17 o                         
  10   9 -17        618.01       1030.32       256.34 o                         
  11   9 -17        901.37        939.37       454.63 o                         
  12   9 -17        580.75        744.07       258.24 o                         
   1  10 -17      11140.70       9521.75       439.08 o                         
   2  10 -17        480.08        732.17       235.81 o                         
   3  10 -17       3019.18       3132.12       272.51 o                         
   4  10 -17        520.97        472.61       219.43 o                         
   5  10 -17         65.84        114.86       210.76 o                         
   6  10 -17         44.15         52.53       290.41 o                         
   7  10 -17       8709.14       7898.25       455.04 o                         
   8  10 -17        125.90         38.66       228.82 o                         
   9  10 -17       1536.41        907.33       265.30 o                         
  10  10 -17        126.05        470.10       245.42 o                         
  11  10 -17       8238.64       7875.80       466.48 o                         
   0  11 -17      10011.77       9310.87       639.07 o                         
   1  11 -17       2686.63       2712.69       312.33 o                         
   2  11 -17         51.65       -129.21       274.13 o                         
   3  11 -17       3029.41       2801.03       302.00 o                         
   4  11 -17        245.68        189.29       233.78 o                         
   5  11 -17       5041.97       4310.26       419.96 o                         
   6  11 -17        208.39        385.09       265.38 o                         
   7  11 -17       3749.72       3094.47       382.04 o                         
   8  11 -17       2186.46       1503.58       334.04 o                         
   9  11 -17        325.62        201.95       328.93 o                         
  10  11 -17        398.04        226.86       269.45 o                         
   1  12 -17       2388.08       2323.89       325.58 o                         
   2  12 -17        656.23        525.94       286.83 o                         
   3  12 -17        976.79       1150.65       412.55 o                         
   4  12 -17       8809.11       8784.04       522.31 o                         
   5  12 -17         86.53        339.53       316.69 o                         
   6  12 -17        339.08        337.48       281.47 o                         
   7  12 -17       1831.94       1977.34       317.98 o                         
   8  12 -17        745.62        988.11       318.24 o                         
   0  13 -17      13675.31      14264.90       957.64 o                         
   1  13 -17        189.15        -46.85       276.41 o                         
   2  13 -17         93.23         57.76       382.14 o                         
   3  13 -17        379.33        505.31       286.08 o                         
   4  13 -17       1441.96       1106.08       314.75 o                         
   5  13 -17         14.19       -170.70       381.91 o                         
   6  13 -17        241.95        377.27       379.12 o                         
   0   0 -16      22712.79      21762.16       814.39 o                         
   2   0 -16      43017.41      43375.48       702.18 o                         
   4   0 -16       5995.95       5727.90       125.24 o                         
   6   0 -16      45409.69      47579.82       865.57 o                         
   8   0 -16       4663.35       4877.02       165.21 o                         
  10   0 -16       2048.91       2139.60       130.28 o                         
  12   0 -16       5997.76       6246.85       196.03 o                         
  14   0 -16      11880.64      12274.35       452.48 o                         
  16   0 -16       1302.34       1627.17       375.61 o                         
   1   1 -16       2753.11       2617.31        72.33 o                         
   2   1 -16      45107.97      45875.07       548.20 o                         
   3   1 -16       6639.43       6564.25        97.03 o                         
   4   1 -16       6115.42       5941.20       101.68 o                         
   5   1 -16      16510.55      16351.04       182.23 o                         
   6   1 -16       3765.14       4010.80       121.31 o                         
   7   1 -16       5802.92       5885.75        99.54 o                         
   8   1 -16       2046.54       2009.21        86.85 o                         
   9   1 -16        501.70        533.85        64.57 o                         
  10   1 -16      16980.14      17589.66       309.08 o                         
  11   1 -16       1968.49       2265.82        72.14 o                         
  12   1 -16       7225.02       7466.12       148.64 o                         
  13   1 -16       2911.30       3301.91       112.11 o                         
  14   1 -16        132.94         73.45       115.82 o                         
  15   1 -16         91.76         65.29       158.29 o                         
  16   1 -16        860.26        722.17       254.80 o                         
   0   2 -16      41778.84      42803.80       709.40 o                         
   1   2 -16      33813.34      32377.44       403.74 o                         
   2   2 -16      14916.00      15349.22       173.63 o                         
   3   2 -16       3824.40       3741.59        73.32 o                         
   4   2 -16       2405.78       2439.63        61.51 o                         
   5   2 -16       4329.44       4256.01        86.72 o                         
   6   2 -16      17536.53      17981.32       249.02 o                         
   7   2 -16       3283.45       3333.87        71.84 o                         
   8   2 -16        704.23        677.37        44.14 o                         
   9   2 -16      15376.50      16146.10       166.83 o                         
  10   2 -16        530.27        583.22        39.41 o                         
  11   2 -16       1810.71       1737.55       105.67 o                         
  12   2 -16       3119.42       3091.97       106.22 o                         
  13   2 -16       2391.19       2663.41       157.38 o                         
  14   2 -16       3147.85       3400.09       158.76 o                         
  15   2 -16        269.97        386.02       122.12 o                         
  16   2 -16        446.78        415.39       194.83 o                         
   1   3 -16      15208.11      14019.99       168.41 o                         
   2   3 -16        223.43        293.36        56.57 o                         
   3   3 -16      17759.77      16552.78       189.25 o                         
   4   3 -16       1088.84       1097.43        66.98 o                         
   5   3 -16      38778.04      37735.70       449.89 o                         
   6   3 -16        134.23        128.73        54.40 o                         
   7   3 -16      13261.27      13050.62       152.64 o                         
   8   3 -16       1005.80       1016.43        44.74 o                         
   9   3 -16        119.70        325.91       116.49 o                         
  10   3 -16         50.81        114.62       130.38 o                         
  11   3 -16      14644.39      14332.73       311.44 o                         
  12   3 -16        382.89        501.90       128.13 o                         
  13   3 -16      11700.38      12251.58       294.11 o                         
  14   3 -16         16.83         51.86       127.74 o                         
  15   3 -16        334.61        445.15       143.51 o                         
  16   3 -16         18.89        -82.24       136.21 o                         
   0   4 -16        290.05        347.99       104.56 o                         
   1   4 -16      47587.15      46408.34       617.56 o                         
   2   4 -16       2882.22       2888.14        77.73 o                         
   3   4 -16       6030.83       5955.25       107.73 o                         
   4   4 -16        331.79        247.27        61.51 o                         
   5   4 -16       9227.08       8885.99       108.33 o                         
   6   4 -16       3476.88       3548.39        93.85 o                         
   7   4 -16       4309.85       4364.97        75.93 o                         
   8   4 -16        137.76         79.66       109.27 o                         
   9   4 -16      18292.79      18605.58       417.25 o                         
  10   4 -16        129.36         27.92       122.51 o                         
  11   4 -16       1841.00       2042.66       176.56 o                         
  12   4 -16        463.80        572.44       153.70 o                         
  13   4 -16       2557.41       2613.38       173.61 o                         
  14   4 -16        734.31        662.25       150.69 o                         
  15   4 -16        106.90        313.32       146.05 o                         
  16   4 -16         73.70         48.72       186.46 o                         
   1   5 -16       3202.17       3041.07        86.54 o                         
   2   5 -16      18710.48      18266.77       228.35 o                         
   3   5 -16       6363.76       6290.04        97.44 o                         
   4   5 -16       5270.46       5077.36       122.92 o                         
   5   5 -16      14441.54      14291.50       230.42 o                         
   6   5 -16       4033.11       3745.69       172.27 o                         
   7   5 -16      10278.36      10166.39       273.68 o                         
   8   5 -16       1281.85       1484.07       137.95 o                         
   9   5 -16         37.34        -99.54       126.33 o                         
  10   5 -16      11524.46      11560.51       337.21 o                         
  11   5 -16       4654.47       5337.77       251.75 o                         
  12   5 -16       2796.19       2751.49       188.23 o                         
  13   5 -16       5031.36       5211.29       230.93 o                         
  14   5 -16         64.77         36.93       161.48 o                         
  15   5 -16         93.53        334.52       168.44 o                         
   0   6 -16      41068.21      39480.96       785.72 o                         
   1   6 -16       4232.20       4079.95       101.84 o                         
   2   6 -16      23830.63      23778.50       301.12 o                         
   3   6 -16        359.29        413.92        87.29 o                         
   4   6 -16       6622.37       6247.67       240.74 o                         
   5   6 -16       1301.22       1120.88       126.03 o                         
   6   6 -16      36637.83      36970.12       791.23 o                         
   7   6 -16        977.30       1081.29       142.60 o                         
   8   6 -16       2736.35       2426.30       183.35 o                         
   9   6 -16       1369.44       1531.14       171.66 o                         
  10   6 -16        389.56        430.88       151.11 o                         
  11   6 -16         50.17        -94.53       167.11 o                         
  12   6 -16       3956.84       4069.78       254.16 o                         
  13   6 -16        160.04        131.00       177.08 o                         
  14   6 -16       5162.79       5024.10       294.03 o                         
  15   6 -16         35.71         54.92       202.62 o                         
   1   7 -16        232.98        307.62        83.73 o                         
   2   7 -16      22960.37      20937.02       404.34 o                         
   3   7 -16        678.53        808.71       131.86 o                         
   4   7 -16        170.63         83.86       125.54 o                         
   5   7 -16        988.74        665.35       148.26 o                         
   6   7 -16       4856.84       4528.52       333.29 o                         
   7   7 -16        159.63        140.45       134.35 o                         
   8   7 -16       3141.52       2892.19       196.76 o                         
   9   7 -16         14.40        -29.99       171.83 o                         
  10   7 -16      14789.36      14968.54       451.47 o                         
  11   7 -16          4.57        -68.86       210.67 o                         
  12   7 -16       5520.09       5389.61       320.97 o                         
  13   7 -16        445.24        771.62       197.69 o                         
  14   7 -16         97.68        223.40       196.36 o                         
   0   8 -16      34329.81      31309.63      1191.27 o                         
   1   8 -16      10308.95       9429.72       407.12 o                         
   2   8 -16       6426.81       6073.15       285.14 o                         
   3   8 -16       1653.55       1709.76       229.67 o                         
   4   8 -16       5286.83       5065.39       254.48 o                         
   5   8 -16        793.86        750.97       197.52 o                         
   6   8 -16       9085.61       8796.38       349.80 o                         
   7   8 -16       1280.30       1422.75       271.41 o                         
   8   8 -16       1829.64       2073.69       219.60 o                         
   9   8 -16       6028.30       6547.89       387.41 o                         
  10   8 -16        503.71        491.12       212.07 o                         
  11   8 -16        825.97        610.93       274.25 o                         
  12   8 -16       1739.91       1362.00       235.20 o                         
  13   8 -16        783.84        397.13       219.28 o                         
   1   9 -16       5384.41       5095.07       344.75 o                         
   2   9 -16       1756.37       1585.19       212.56 o                         
   3   9 -16       6925.42       6233.46       307.77 o                         
   4   9 -16        167.62        191.57       181.43 o                         
   5   9 -16      15411.44      13773.15       520.83 o                         
   6   9 -16        703.14        465.02       246.22 o                         
   7   9 -16       5066.28       4411.38       326.14 o                         
   8   9 -16        128.21         98.17       225.39 o                         
   9   9 -16        129.30        -16.93       301.46 o                         
  10   9 -16       1167.75        939.24       243.37 o                         
  11   9 -16       2416.61       2485.37       292.41 o                         
  12   9 -16        938.52       1060.74       243.95 o                         
   0  10 -16        424.54        483.76       284.59 o                         
   1  10 -16      13103.39      12362.48       528.16 o                         
   2  10 -16         42.71        -25.48       215.74 o                         
   3  10 -16       2692.06       2644.31       258.35 o                         
   4  10 -16         19.12        185.97       200.83 o                         
   5  10 -16       2807.15       2655.33       365.64 o                         
   6  10 -16        157.28        -80.17       371.06 o                         
   7  10 -16       2373.59       2219.92       260.88 o                         
   8  10 -16        507.52        446.29       228.95 o                         
   9  10 -16       9200.88       8514.25       473.33 o                         
  10  10 -16         56.80         -3.68       299.35 o                         
  11  10 -16        922.57        698.57       250.63 o                         
   1  11 -16       2042.02       1991.39       291.95 o                         
   2  11 -16       3836.23       3658.87       323.85 o                         
   3  11 -16       4696.65       4543.32       362.88 o                         
   4  11 -16        566.61        485.62       284.60 o                         
   5  11 -16       9664.22       8745.26       498.47 o                         
   6  11 -16        265.49        333.07       241.17 o                         
   7  11 -16       3120.88       2380.77       337.43 o                         
   8  11 -16        208.97        376.54       249.65 o                         
   9  11 -16        370.07        358.76       257.31 o                         
  10  11 -16       1622.90        940.90       312.88 o                         
   0  12 -16       2452.12       2643.93       427.66 o                         
   1  12 -16       2303.14       2416.73       411.14 o                         
   2  12 -16       3751.63       3874.68       338.64 o                         
   3  12 -16        168.96        727.93       272.83 o                         
   4  12 -16        837.66        738.90       324.30 o                         
   5  12 -16        489.60        408.60       264.53 o                         
   6  12 -16       6291.85       5943.81       444.36 o                         
   7  12 -16        702.39        654.87       329.57 o                         
   8  12 -16        607.27        458.19       311.27 o                         
   1  13 -16        132.78        624.73       353.35 o                         
   2  13 -16       7332.56       7984.99       477.07 o                         
   3  13 -16          1.68        398.15       269.46 o                         
   4  13 -16       1715.51       1991.45       324.06 o                         
   5  13 -16         23.70        260.21       373.48 o                         
   6  13 -16        878.50       1187.96       318.34 o                         
   0  14 -16       3333.15       4298.07       571.52 o                         
   1  14 -16        696.51        791.53       312.22 o                         
   2  14 -16       2731.05       3293.45       379.59 o                         
   2   0 -15      17592.34      17498.58       244.02 o                         
   4   0 -15      68434.75      71965.13      1405.22 o                         
   6   0 -15      18853.77      19308.76       409.30 o                         
   8   0 -15       5874.64       5718.97       217.99 o                         
  10   0 -15      15527.34      15928.64       512.55 o                         
  12   0 -15       6042.88       6515.68       177.75 o                         
  14   0 -15       4353.72       4039.20       199.89 o                         
  16   0 -15       1005.29       1375.89       357.96 o                         
   0   1 -15      30438.11      31069.86       441.48 o                         
   1   1 -15       6320.00       6120.25        83.24 o                         
   2   1 -15      34186.67      34872.66       375.37 o                         
   3   1 -15      15981.54      16148.72       166.48 o                         
   4   1 -15       1135.13        988.51        59.38 o                         
   5   1 -15       8032.26       7886.03       103.34 o                         
   6   1 -15      61514.77      64754.43       908.51 o                         
   7   1 -15       6939.20       6998.78       120.54 o                         
   8   1 -15       6044.93       6533.97       115.55 o                         
   9   1 -15       1060.22       1069.23        64.17 o                         
  10   1 -15       1501.54       1722.96        75.47 o                         
  11   1 -15        747.19        891.97        56.05 o                         
  12   1 -15       4770.58       4655.38       113.56 o                         
  13   1 -15        585.75        696.65        84.33 o                         
  14   1 -15       4217.54       4517.51       149.46 o                         
  15   1 -15       1714.65       1718.33       154.72 o                         
  16   1 -15       2090.94       1708.14       427.59 o                         
   1   2 -15      11313.19      10853.45       137.46 o                         
   2   2 -15       4129.91       3964.84        69.58 o                         
   3   2 -15       7254.17       6944.56        90.58 o                         
   4   2 -15      14519.44      15161.49       162.48 o                         
   5   2 -15      43856.30      42078.00       500.59 o                         
   6   2 -15       4446.48       4481.44       107.08 o                         
   7   2 -15       2962.79       3144.56       182.65 o                         
   8   2 -15       8985.10       8996.88       103.77 o                         
   9   2 -15       2631.89       2762.33        74.88 o                         
  10   2 -15       5249.84       5265.43        72.66 o                         
  11   2 -15       2845.44       2847.37        91.24 o                         
  12   2 -15       1286.24       1260.72       104.86 o                         
  13   2 -15       8313.67       8623.54       214.05 o                         
  14   2 -15        729.84        760.05       130.91 o                         
  15   2 -15        844.33        625.48       149.85 o                         
  16   2 -15        263.74        160.82       141.44 o                         
   0   3 -15       1364.79       1569.84        99.02 o                         
   1   3 -15      33938.26      32100.33       371.42 o                         
   2   3 -15       2087.26       2179.25        63.67 o                         
   3   3 -15      34758.84      33922.92       377.34 o                         
   4   3 -15        603.48        621.03        54.66 o                         
   5   3 -15       9356.26       8957.19       119.05 o                         
   6   3 -15       2373.10       2303.20        45.85 o                         
   7   3 -15      19420.26      18995.54       192.12 o                         
   8   3 -15        916.96        803.90        57.31 o                         
   9   3 -15       8144.61       8250.52       213.83 o                         
  10   3 -15         58.82        180.00       135.61 o                         
  11   3 -15       3880.65       3825.20       206.17 o                         
  12   3 -15         96.46        159.75       129.03 o                         
  13   3 -15       1356.14       1469.54       138.74 o                         
  14   3 -15         38.97        -82.77       128.29 o                         
  15   3 -15       5167.80       5400.30       206.22 o                         
  16   3 -15        189.62        128.25       166.76 o                         
   1   4 -15      27625.13      26691.65       322.03 o                         
   2   4 -15       4467.12       4514.76        94.94 o                         
   3   4 -15      13983.83      13175.56       149.49 o                         
   4   4 -15       5432.27       5254.64        87.19 o                         
   5   4 -15      37733.05      36117.99       521.43 o                         
   6   4 -15       2703.81       2577.04       109.41 o                         
   7   4 -15       2839.53       2800.50       132.49 o                         
   8   4 -15        326.18        285.56       108.32 o                         
   9   4 -15       3725.95       3683.81       212.17 o                         
  10   4 -15       2495.30       2450.49       150.44 o                         
  11   4 -15       2312.81       2603.90       172.60 o                         
  12   4 -15        604.34        747.45       145.61 o                         
  13   4 -15      11203.48      11569.66       312.58 o                         
  14   4 -15        161.66        344.12       143.67 o                         
  15   4 -15        713.47        962.63       161.64 o                         
  16   4 -15         58.01         -0.79       153.65 o                         
   0   5 -15      14061.46      13999.67       237.93 o                         
   1   5 -15      18829.90      18012.08       217.48 o                         
   2   5 -15      15900.92      15709.33       205.52 o                         
   3   5 -15      10896.81      10653.72       154.85 o                         
   4   5 -15        753.82        766.86        99.98 o                         
   5   5 -15       2130.02       1873.46       134.29 o                         
   6   5 -15      27162.77      27416.45       531.45 o                         
   7   5 -15       8240.95       8019.68       217.73 o                         
   8   5 -15       5219.31       5267.30       202.41 o                         
   9   5 -15       4427.29       4478.20       183.28 o                         
  10   5 -15        750.36        629.02       146.33 o                         
  11   5 -15       2791.16       2595.23       171.16 o                         
  12   5 -15       2207.92       2340.08       192.02 o                         
  13   5 -15        372.83        501.49       153.98 o                         
  14   5 -15       1863.16       1764.66       178.34 o                         
  15   5 -15       3616.23       3572.99       211.12 o                         
   1   6 -15       2785.36       2596.17       123.06 o                         
   2   6 -15      12342.74      11792.21       204.69 o                         
   3   6 -15       1969.96       1792.66        89.60 o                         
   4   6 -15      39241.78      38656.29       727.86 o                         
   5   6 -15       2208.91       2254.11       152.10 o                         
   6   6 -15      11356.52      11015.68       279.19 o                         
   7   6 -15        297.69        171.09       152.10 o                         
   8   6 -15      12655.75      12439.50       326.34 o                         
   9   6 -15        375.03        278.03       134.63 o                         
  10   6 -15      12243.04      12412.21       363.06 o                         
  11   6 -15         73.38        253.15       162.91 o                         
  12   6 -15       2092.84       1763.41       209.75 o                         
  13   6 -15        822.27        988.86       185.72 o                         
  14   6 -15       1678.09       1511.90       223.73 o                         
  15   6 -15         52.75         62.46       211.51 o                         
   0   7 -15       7388.74       6552.83       230.79 o                         
   1   7 -15        155.94        225.68        97.47 o                         
   2   7 -15      20841.93      20096.79       369.15 o                         
   3   7 -15       1058.20       1124.99       128.37 o                         
   4   7 -15       2742.40       2798.44       151.32 o                         
   5   7 -15        269.19        320.05       120.17 o                         
   6   7 -15      30078.44      29716.95       614.16 o                         
   7   7 -15         15.10          6.51       145.17 o                         
   8   7 -15      10530.08      10506.30       325.94 o                         
   9   7 -15        531.30        959.94       164.95 o                         
  10   7 -15       1458.75       1242.35       353.55 o                         
  11   7 -15         64.41        247.79       199.53 o                         
  12   7 -15       2403.80       2412.11       245.07 o                         
  13   7 -15        202.31         13.16       197.62 o                         
  14   7 -15       2124.01       2458.86       233.29 o                         
   1   8 -15       4915.31       4676.68       261.83 o                         
   2   8 -15       3644.00       3287.62       227.84 o                         
   3   8 -15       1953.12       1989.42       201.15 o                         
   4   8 -15      12450.60      11122.03       399.19 o                         
   5   8 -15       6488.47       5873.80       276.50 o                         
   6   8 -15       2633.65       2629.52       215.00 o                         
   7   8 -15       1656.78       1608.23       273.09 o                         
   8   8 -15       5625.78       5600.18       318.17 o                         
   9   8 -15       1089.44        775.09       335.52 o                         
  10   8 -15       6592.31       6678.43       331.11 o                         
  11   8 -15       2093.77       1975.63       224.70 o                         
  12   8 -15       1149.37       1401.89       253.91 o                         
  13   8 -15       2234.22       2257.38       254.22 o                         
  14   8 -15        648.72        432.75       218.17 o                         
   0   9 -15        216.75        569.49       325.04 o                         
   1   9 -15      14818.70      13605.07       467.77 o                         
   2   9 -15        983.34        909.92       208.31 o                         
   3   9 -15       9745.18       8405.47       373.37 o                         
   4   9 -15        554.37        367.96       238.45 o                         
   5   9 -15       1654.18       1468.94       288.22 o                         
   6   9 -15       4082.56       3697.10       283.11 o                         
   7   9 -15       5801.80       4999.64       360.61 o                         
   8   9 -15        918.20        803.30       215.45 o                         
   9   9 -15       5776.46       5849.37       332.30 o                         
  10   9 -15        157.57         58.91       209.05 o                         
  11   9 -15       2096.77       2168.58       249.55 o                         
  12   9 -15        312.31        312.67       230.06 o                         
  13   9 -15        684.22        419.11       241.49 o                         
   1  10 -15       7901.02       7074.03       353.83 o                         
   2  10 -15        597.01        500.41       218.06 o                         
   3  10 -15       7444.81       6738.68       369.71 o                         
   4  10 -15         65.76        -69.50       281.06 o                         
   5  10 -15      16682.17      15162.97       549.76 o                         
   6  10 -15         42.27         42.82       201.32 o                         
   7  10 -15       2620.36       2710.23       261.72 o                         
   8  10 -15         22.21        130.71       240.98 o                         
   9  10 -15       2013.43       1509.73       258.27 o                         
  10  10 -15        137.35         13.22       234.53 o                         
  11  10 -15       1804.15       1942.06       267.01 o                         
  12  10 -15         14.57         60.96       281.97 o                         
   0  11 -15       2304.41       2763.54       449.67 o                         
   1  11 -15       4977.00       4284.82       321.62 o                         
   2  11 -15       1942.26       1865.68       272.89 o                         
   3  11 -15       6392.00       6232.34       386.54 o                         
   4  11 -15        230.16        -58.26       224.54 o                         
   5  11 -15       2018.45       1950.78       364.88 o                         
   6  11 -15       2698.43       2769.67       283.06 o                         
   7  11 -15       6280.47       5056.88       425.21 o                         
   8  11 -15        861.29        954.47       273.41 o                         
   9  11 -15       2302.70       1917.43       336.79 o                         
  10  11 -15        248.75        217.87       283.24 o                         
   1  12 -15        947.63        982.98       262.88 o                         
   2  12 -15       4462.90       4659.45       344.29 o                         
   3  12 -15        936.50        751.48       257.35 o                         
   4  12 -15       6517.43       6175.07       437.19 o                         
   5  12 -15       3529.36       3868.89       366.57 o                         
   6  12 -15        771.13        677.00       273.58 o                         
   7  12 -15        211.10         10.07       272.19 o                         
   8  12 -15       1350.39        884.98       280.40 o                         
   9  12 -15        358.85        172.28       283.28 o                         
   0  13 -15       4518.47       4224.09       524.83 o                         
   1  13 -15        102.58        324.40       268.26 o                         
   2  13 -15       4101.68       3969.28       363.03 o                         
   3  13 -15         55.69        -15.48       261.76 o                         
   4  13 -15        252.44       -113.87       299.87 o                         
   5  13 -15        192.04        347.39       282.15 o                         
   6  13 -15       6809.52       7038.52       479.50 o                         
   7  13 -15        201.01        153.71       336.74 o                         
   1  14 -15        688.27        339.71       422.05 o                         
   2  14 -15       2116.88       2575.41       355.04 o                         
   3  14 -15        720.26       1222.37       319.32 o                         
   4  14 -15       3314.66       4121.12       495.26 o                         
   0   0 -14     189113.56     191598.62      9276.94 o                         
   2   0 -14        484.31        435.16       111.92 o                         
   4   0 -14      35264.54      37485.65       585.22 o                         
   6   0 -14       1364.75       1297.19        85.86 o                         
   8   0 -14      46616.71      49138.81       940.91 o                         
  10   0 -14       8494.40       9326.44       321.60 o                         
  12   0 -14      11729.39      12240.93       239.65 o                         
  14   0 -14       4165.69       4135.76       138.91 o                         
  16   0 -14       1518.65       1461.53       344.14 o                         
   1   1 -14      10661.27      10575.92       119.82 o                         
   2   1 -14      31453.09      33163.84       347.99 o                         
   3   1 -14       6743.09       6992.41        92.25 o                         
   4   1 -14      86444.87      89917.12      1390.35 o                         
   5   1 -14       4472.72       4990.24        78.35 o                         
   6   1 -14       7217.12       7203.37        99.87 o                         
   7   1 -14       4253.90       4450.75        97.54 o                         
   8   1 -14       3255.71       3314.38        95.00 o                         
   9   1 -14       1294.80       1373.76        60.48 o                         
  10   1 -14       1544.30       1643.67        75.77 o                         
  11   1 -14       6190.26       6312.94       106.26 o                         
  12   1 -14      11369.52      11443.33       171.63 o                         
  13   1 -14        179.58        238.68        63.74 o                         
  14   1 -14       4109.46       4461.59       160.00 o                         
  15   1 -14         64.25        147.82       128.71 o                         
  16   1 -14       3651.70       3822.37       205.03 o                         
  17   1 -14         35.86        503.20       230.91 o                         
   0   2 -14      41029.24      40922.92       814.11 o                         
   1   2 -14       6182.88       5970.95        90.26 o                         
   2   2 -14        341.02        329.77        45.50 o                         
   3   2 -14      54013.80      52518.80       690.01 o                         
   4   2 -14       4214.07       4369.75        75.11 o                         
   5   2 -14      36012.92      35528.58       483.87 o                         
   6   2 -14       2127.61       2119.63        64.25 o                         
   7   2 -14      31167.53      30073.52       335.08 o                         
   8   2 -14      14975.99      14506.00       136.06 o                         
   9   2 -14       5469.95       5488.07        99.89 o                         
  10   2 -14       2528.77       2616.29        85.00 o                         
  11   2 -14       1794.48       1830.71        81.94 o                         
  12   2 -14       3263.73       3235.01        67.73 o                         
  13   2 -14       1644.94       1681.47       130.02 o                         
  14   2 -14        645.11        664.58       110.02 o                         
  15   2 -14       6465.17       6883.36       214.88 o                         
  16   2 -14        584.73        274.15       161.47 o                         
   1   3 -14      33141.72      31542.05       357.16 o                         
   2   3 -14       3616.81       3712.64        69.17 o                         
   3   3 -14      23726.25      22688.98       256.63 o                         
   4   3 -14       2360.93       2224.97        48.57 o                         
   5   3 -14        174.75        141.83        45.91 o                         
   6   3 -14        201.09        136.92        59.05 o                         
   7   3 -14      21906.37      21342.48       220.28 o                         
   8   3 -14        827.53        747.22        39.51 o                         
   9   3 -14       6885.41       7244.04       243.75 o                         
  10   3 -14        211.82        243.32       111.09 o                         
  11   3 -14      19327.30      19598.44       397.72 o                         
  12   3 -14         33.85         35.92       111.86 o                         
  13   3 -14        191.27        405.57       130.01 o                         
  14   3 -14         88.16        -32.95       113.36 o                         
  15   3 -14        839.06        802.58       131.62 o                         
  16   3 -14        138.90        185.76       129.81 o                         
   0   4 -14      26076.70      25867.26       400.72 o                         
   1   4 -14       6476.99       6196.45        94.75 o                         
   2   4 -14         71.08         55.51        57.03 o                         
   3   4 -14      34059.91      32015.49       363.63 o                         
   4   4 -14       1361.51       1234.29        42.10 o                         
   5   4 -14      22394.99      21769.42       420.26 o                         
   6   4 -14        399.31        363.95        58.72 o                         
   7   4 -14      22854.79      22134.03       416.98 o                         
   8   4 -14       6031.52       6109.84       170.53 o                         
   9   4 -14       9723.95      10031.61       247.93 o                         
  10   4 -14        426.66        386.74       130.34 o                         
  11   4 -14       4943.93       5144.46       200.10 o                         
  12   4 -14       1775.79       2040.90       160.03 o                         
  13   4 -14       3116.16       3150.60       174.12 o                         
  14   4 -14        187.38        301.36       160.50 o                         
  15   4 -14       7977.34       7835.83       296.80 o                         
  16   4 -14        204.90        105.46       162.48 o                         
   1   5 -14      30211.39      28028.57       324.77 o                         
   2   5 -14      10556.05      10675.33       138.09 o                         
   3   5 -14      14857.47      14391.61       174.50 o                         
   4   5 -14      45857.56      46250.09       660.88 o                         
   5   5 -14         68.46        -98.56        98.56 o                         
   6   5 -14       2303.62       2077.87       164.65 o                         
   7   5 -14       7276.37       7079.64       200.30 o                         
   8   5 -14       4186.94       4240.97       171.91 o                         
   9   5 -14       2974.41       2653.02       166.58 o                         
  10   5 -14        569.65        489.35       150.54 o                         
  11   5 -14       8931.84       9334.58       259.77 o                         
  12   5 -14       4521.91       4320.93       218.14 o                         
  13   5 -14         67.55        323.36       163.25 o                         
  14   5 -14       1796.64       1958.14       185.57 o                         
  15   5 -14        337.74        204.42       171.44 o                         
  16   5 -14       1712.06       1685.34       216.28 o                         
   0   6 -14      67745.80      63075.71      1364.47 o                         
   1   6 -14       1121.37       1126.60        66.15 o                         
   2   6 -14        184.69         29.17        76.46 o                         
   3   6 -14       1451.01       1460.32       170.19 o                         
   4   6 -14       2650.56       2375.02       166.99 o                         
   5   6 -14       1063.44        953.20       113.74 o                         
   6   6 -14        307.95        134.43       111.73 o                         
   7   6 -14       1986.41       1983.53       146.58 o                         
   8   6 -14      29067.17      27985.37       565.59 o                         
   9   6 -14       1334.67       1563.37       166.00 o                         
  10   6 -14       5021.61       4939.07       238.15 o                         
  11   6 -14        607.81        585.71       154.47 o                         
  12   6 -14       8106.46       8144.56       293.48 o                         
  13   6 -14        564.08        770.92       203.83 o                         
  14   6 -14       1892.21       1792.89       224.19 o                         
  15   6 -14        169.52        305.39       195.47 o                         
   1   7 -14       1116.37       1254.40       177.74 o                         
   2   7 -14      10701.65      10091.45       253.06 o                         
   3   7 -14        557.53        591.01       107.28 o                         
   4   7 -14      72851.23      70912.41      1573.24 o                         
   5   7 -14        670.19        718.31       121.96 o                         
   6   7 -14       4298.29       4139.45       193.48 o                         
   7   7 -14        686.92        608.67       145.82 o                         
   8   7 -14       9095.49       8960.43       291.91 o                         
   9   7 -14        206.02        187.46       160.71 o                         
  10   7 -14       1281.88       1345.01       197.11 o                         
  11   7 -14       1048.09       1183.02       189.85 o                         
  12   7 -14       4262.92       4273.93       271.30 o                         
  13   7 -14        174.39        258.06       197.28 o                         
  14   7 -14       2355.74       2370.59       250.46 o                         
  15   7 -14         24.30        306.44       195.41 o                         
   0   8 -14       9503.95       9209.86       514.85 o                         
   1   8 -14        969.21       1226.23       163.10 o                         
   2   8 -14        691.62        534.77       157.28 o                         
   3   8 -14       8734.70       8107.62       355.03 o                         
   4   8 -14       2173.44       1972.28       249.44 o                         
   5   8 -14       4809.50       4688.77       258.98 o                         
   6   8 -14        274.39        154.22       198.10 o                         
   7   8 -14       4609.56       4493.44       279.68 o                         
   8   8 -14      12371.16      11836.34       449.83 o                         
   9   8 -14       1353.43       1327.35       269.49 o                         
  10   8 -14       3000.54       3271.62       275.83 o                         
  11   8 -14       1510.87       1281.68       215.07 o                         
  12   8 -14       2421.52       2460.68       257.88 o                         
  13   8 -14        448.25        484.53       203.36 o                         
  14   8 -14        628.79        560.66       212.34 o                         
   1   9 -14      20270.90      17997.55       562.41 o                         
   2   9 -14        802.69       1006.07       180.16 o                         
   3   9 -14       9610.23       8771.55       470.13 o                         
   4   9 -14       1981.53       1949.30       240.82 o                         
   5   9 -14        107.14         91.93       172.23 o                         
   6   9 -14        484.74        182.80       182.08 o                         
   7   9 -14       8709.80       8141.40       350.16 o                         
   8   9 -14        209.22         53.64       190.78 o                         
   9   9 -14       2602.63       2806.67       252.58 o                         
  10   9 -14          6.57        181.89       240.71 o                         
  11   9 -14       9398.50       9114.11       422.37 o                         
  12   9 -14        604.14        554.09       229.96 o                         
  13   9 -14        395.45        344.99       235.60 o                         
   0  10 -14         39.43        401.03       261.01 o                         
   1  10 -14       2861.41       2682.23       245.64 o                         
   2  10 -14         79.04        322.77       201.21 o                         
   3  10 -14      15909.80      14736.56       573.10 o                         
   4  10 -14         55.42        100.70       218.55 o                         
   5  10 -14       8641.99       7551.35       363.55 o                         
   6  10 -14        129.15        192.92       209.97 o                         
   7  10 -14      10081.92       9136.20       498.34 o                         
   8  10 -14         65.18        -84.32       209.81 o                         
   9  10 -14       2623.86       2606.42       274.71 o                         
  10  10 -14         65.30         37.66       224.28 o                         
  11  10 -14       1586.23       1631.76       269.48 o                         
  12  10 -14         17.40        -34.07       233.81 o                         
   1  11 -14       6473.13       6200.58       376.49 o                         
   2  11 -14        443.96        295.80       238.25 o                         
   3  11 -14       3589.42       3119.13       288.82 o                         
   4  11 -14       8530.01       7860.51       393.63 o                         
   5  11 -14        239.49        394.53       269.22 o                         
   6  11 -14        147.43        365.40       233.03 o                         
   7  11 -14       4959.51       4475.11       491.00 o                         
   8  11 -14       1152.29       1053.32       282.64 o                         
   9  11 -14       1819.86       1150.97       406.34 o                         
  10  11 -14        197.16       -114.69       239.25 o                         
  11  11 -14       3942.98       3769.78       468.04 o                         
   0  12 -14      16530.49      17524.26       939.61 o                         
   1  12 -14        829.67       1026.97       248.51 o                         
   2  12 -14        201.53        303.67       236.73 o                         
   3  12 -14       2165.32       2707.03       315.38 o                         
   4  12 -14        965.47        808.28       386.30 o                         
   5  12 -14       2496.72       2186.32       295.96 o                         
   6  12 -14        659.20        672.48       258.74 o                         
   7  12 -14       3018.51       2349.73       329.10 o                         
   8  12 -14       5152.15       5118.38       652.55 o                         
   9  12 -14        567.46        580.38       350.41 o                         
   1  13 -14        429.84        725.04       269.95 o                         
   2  13 -14       1121.71       1287.12       305.04 o                         
   3  13 -14        198.58         48.52       317.24 o                         
   4  13 -14      10428.41      11187.88       549.55 o                         
   5  13 -14        143.52        279.66       309.58 o                         
   6  13 -14        600.22       -101.97       444.66 o                         
   7  13 -14         24.14         39.82       280.40 o                         
   0  14 -14      10961.86      12351.87       857.30 o                         
   1  14 -14        220.10        530.98       295.19 o                         
   2  14 -14        146.56        433.35       316.78 o                         
   3  14 -14       1588.06       2079.58       378.18 o                         
   4  14 -14        866.00       1083.71       409.19 o                         
   2   0 -13     182500.00     191932.05      6532.70 o                         
   4   0 -13       6503.15       7094.94       123.05 o                         
   6   0 -13       1979.82       2046.67        89.31 o                         
   8   0 -13       8996.78       9342.77       229.68 o                         
  10   0 -13      34637.32      35053.13       563.86 o                         
  12   0 -13      10939.40      11084.52       210.02 o                         
  14   0 -13        205.44        530.42       122.14 o                         
  16   0 -13       1784.52       2024.48       356.13 o                         
   0   1 -13      56381.95      57963.65       940.96 o                         
   1   1 -13      21325.57      20612.83       191.83 o                         
   2   1 -13      24964.67      25616.60       238.15 o                         
   3   1 -13       3017.39       2867.38        60.25 o                         
   4   1 -13      14913.11      14821.15       151.17 o                         
   5   1 -13       1165.44       1135.40        46.81 o                         
   6   1 -13      41173.76      42693.61       507.74 o                         
   7   1 -13        479.21        547.55        75.35 o                         
   8   1 -13       3223.91       3412.93        73.46 o                         
   9   1 -13      14748.25      15182.46       178.67 o                         
  10   1 -13       8379.25       8833.89       163.54 o                         
  11   1 -13        661.69        695.93        54.20 o                         
  12   1 -13       3130.01       3489.62       116.93 o                         
  13   1 -13       4278.90       4191.12        85.53 o                         
  14   1 -13      15303.64      15486.37       233.60 o                         
  15   1 -13          3.07        132.21       104.44 o                         
  16   1 -13       1433.94       1564.65       157.58 o                         
  17   1 -13        530.32        561.83       362.85 o                         
   1   2 -13        989.17       1003.21        47.05 o                         
   2   2 -13      66909.54      69523.89       904.16 o                         
   3   2 -13      47955.09      46883.14       558.98 o                         
   4   2 -13        567.67        693.20        46.64 o                         
   5   2 -13      40411.96      41010.65       460.68 o                         
   6   2 -13       3170.58       3275.30        68.28 o                         
   7   2 -13      20108.24      19405.73       260.25 o                         
   8   2 -13       1252.70       1212.11        43.71 o                         
   9   2 -13        185.95        273.84        64.01 o                         
  10   2 -13       7482.54       7603.27        73.09 o                         
  11   2 -13       2914.28       2885.51        60.74 o                         
  12   2 -13       2117.37       2130.78        55.90 o                         
  13   2 -13       7350.66       7419.25       155.65 o                         
  14   2 -13        231.77        307.87       103.86 o                         
  15   2 -13        438.02        452.00       118.58 o                         
  16   2 -13        683.05        757.40       125.24 o                         
  17   2 -13       1039.33        972.68       270.12 o                         
   0   3 -13        423.81        542.65        68.08 o                         
   1   3 -13      36446.04      33770.07       377.44 o                         
   2   3 -13         69.94         97.90        40.50 o                         
   3   3 -13      13203.54      12491.97       136.42 o                         
   4   3 -13        111.96        123.56        33.08 o                         
   5   3 -13       8768.60       8134.05       102.17 o                         
   6   3 -13         89.13        116.37        62.56 o                         
   7   3 -13       5214.01       5392.73       147.41 o                         
   8   3 -13        356.15        443.64       106.11 o                         
   9   3 -13      51169.38      52094.13      1060.48 o                         
  10   3 -13         66.90        163.37       106.66 o                         
  11   3 -13       1067.14        955.60       120.01 o                         
  12   3 -13          3.54         86.96       103.74 o                         
  13   3 -13       7482.49       7619.10       214.40 o                         
  14   3 -13        192.58        170.75       119.25 o                         
  15   3 -13         90.86        154.04       149.24 o                         
  16   3 -13         41.47        385.04       140.08 o                         
   1   4 -13       3641.77       3530.61        82.42 o                         
   2   4 -13      10895.78      10661.38       119.65 o                         
   3   4 -13      43283.59      40635.14       479.70 o                         
   4   4 -13        274.62        285.25        56.35 o                         
   5   4 -13      35929.86      34669.46       546.01 o                         
   6   4 -13       1880.63       2031.06       104.22 o                         
   7   4 -13      17206.28      17103.96       315.99 o                         
   8   4 -13        776.00        750.17       120.58 o                         
   9   4 -13        870.05        748.42       124.60 o                         
  10   4 -13       2371.45       2440.44       159.46 o                         
  11   4 -13       5291.71       5888.58       208.66 o                         
  12   4 -13        520.53        686.47       125.31 o                         
  13   4 -13      11322.29      11363.56       266.98 o                         
  14   4 -13         60.10         25.15       136.30 o                         
  15   4 -13        476.41        238.23       143.05 o                         
  16   4 -13        267.96        523.57       173.51 o                         
   0   5 -13       8260.22       8276.78       152.07 o                         
   1   5 -13      25497.69      24392.43       306.70 o                         
   2   5 -13      19405.73      19492.94       220.44 o                         
   3   5 -13       6761.89       6251.09       107.86 o                         
   4   5 -13       3489.15       3243.07        87.81 o                         
   5   5 -13       2222.15       2289.87       123.92 o                         
   6   5 -13      25009.09      25424.53       440.87 o                         
   7   5 -13        585.24        579.68       113.23 o                         
   8   5 -13       2425.31       2373.40       146.44 o                         
   9   5 -13      23920.32      24462.14       475.14 o                         
  10   5 -13       2134.07       2261.74       194.80 o                         
  11   5 -13        632.63        557.47       130.55 o                         
  12   5 -13       1197.63       1257.51       143.56 o                         
  13   5 -13       2082.32       2242.95       188.19 o                         
  14   5 -13       6845.98       6660.28       254.07 o                         
  15   5 -13         66.89         27.04       174.67 o                         
  16   5 -13        671.01        738.01       173.33 o                         
   1   6 -13        942.13        981.75        80.54 o                         
   2   6 -13      72532.24      70972.37      1438.38 o                         
   3   6 -13       3746.95       3434.24       125.00 o                         
   4   6 -13       1284.51       1231.79       107.03 o                         
   5   6 -13       2069.75       1997.44       127.39 o                         
   6   6 -13       4125.98       3930.13       170.48 o                         
   7   6 -13       1608.81       1642.36       154.58 o                         
   8   6 -13       3123.51       3132.02       414.23 o                         
   9   6 -13         83.31         22.53       127.19 o                         
  10   6 -13      22065.70      22498.45       558.15 o                         
  11   6 -13       1416.79       1460.38       162.94 o                         
  12   6 -13       3285.02       3343.63       203.23 o                         
  13   6 -13        703.68        947.81       191.41 o                         
  14   6 -13        397.75        463.01       190.04 o                         
  15   6 -13         27.17        224.78       175.54 o                         
   0   7 -13       6451.45       6204.12       329.96 o                         
   1   7 -13        194.07        283.80       138.64 o                         
   2   7 -13      24838.95      22608.31       524.73 o                         
   3   7 -13        125.59        527.78       136.26 o                         
   4   7 -13       1840.23       1608.94       151.36 o                         
   5   7 -13        564.07        903.36       161.07 o                         
   6   7 -13      38463.41      36768.19       791.74 o                         
   7   7 -13        203.34        247.79       188.64 o                         
   8   7 -13       2061.97       2161.73       193.54 o                         
   9   7 -13       1541.66       1531.03       184.14 o                         
  10   7 -13       2486.56       2410.00       209.65 o                         
  11   7 -13        401.58        447.55       186.41 o                         
  12   7 -13       1579.60       1685.72       196.64 o                         
  13   7 -13         74.44         16.50       186.75 o                         
  14   7 -13       8843.38       9268.65       425.49 o                         
  15   7 -13         18.68         93.49       245.35 o                         
   1   8 -13        862.00        674.74       174.09 o                         
   2   8 -13      16577.27      15594.66       460.04 o                         
   3   8 -13       8388.66       7448.17       340.16 o                         
   4   8 -13        468.02        473.51       232.07 o                         
   5   8 -13      14742.37      14157.00       542.48 o                         
   6   8 -13       1168.51       1247.18       191.14 o                         
   7   8 -13       2571.41       2504.95       288.91 o                         
   8   8 -13        967.70        497.88       239.59 o                         
   9   8 -13        115.72       -208.06       217.13 o                         
  10   8 -13       6992.81       7042.52       351.10 o                         
  11   8 -13        562.23        500.89       205.35 o                         
  12   8 -13       2024.17       2046.30       209.65 o                         
  13   8 -13       3669.19       3662.79       275.72 o                         
  14   8 -13        172.04        172.50       202.61 o                         
   0   9 -13       8421.84       8128.50       434.83 o                         
   1   9 -13      19357.29      17786.30       577.17 o                         
   2   9 -13        501.95        343.12       191.57 o                         
   3   9 -13       5935.14       5429.37       274.38 o                         
   4   9 -13       1267.84       1424.02       190.30 o                         
   5   9 -13       1609.24       1669.43       195.35 o                         
   6   9 -13       1669.05       1664.29       225.27 o                         
   7   9 -13       1413.72       1637.53       206.78 o                         
   8   9 -13        640.49        636.65       216.42 o                         
   9   9 -13      15785.17      16152.16       541.50 o                         
  10   9 -13        931.23       1031.53       220.78 o                         
  11   9 -13       1252.38       1030.01       246.31 o                         
  12   9 -13        595.43        962.92       224.56 o                         
  13   9 -13       3164.73       3119.51       317.02 o                         
   1  10 -13       2390.87       2273.76       255.09 o                         
   2  10 -13         15.01        241.60       201.96 o                         
   3  10 -13      13262.96      12305.70       464.01 o                         
   4  10 -13        946.64        941.84       201.94 o                         
   5  10 -13      15002.85      13272.56       653.58 o                         
   6  10 -13         38.74        423.99       220.23 o                         
   7  10 -13       5728.72       5283.95       311.15 o                         
   8  10 -13        704.94        514.26       230.07 o                         
   9  10 -13        210.61        390.20       231.35 o                         
  10  10 -13        130.42        -62.63       261.59 o                         
  11  10 -13       2334.44       2412.17       266.72 o                         
  12  10 -13         40.55        214.97       210.28 o                         
   0  11 -13         94.08        372.43       293.12 o                         
   1  11 -13      11019.25      10746.60       494.88 o                         
   2  11 -13       4546.79       4256.86       319.07 o                         
   3  11 -13       2382.62       2369.16       261.66 o                         
   4  11 -13        223.21       -132.55       266.11 o                         
   5  11 -13       1288.17       1374.23       264.04 o                         
   6  11 -13       4778.96       4217.53       303.09 o                         
   7  11 -13       1431.68       1200.43       244.00 o                         
   8  11 -13        235.30        230.39       222.99 o                         
   9  11 -13      12282.41      11451.01      1038.21 o                         
  10  11 -13         71.86        546.05       267.82 o                         
  11  11 -13        291.02        403.57       249.13 o                         
   1  12 -13        182.20        352.69       249.99 o                         
   2  12 -13      10869.75      11572.80       496.80 o                         
   3  12 -13       3012.92       2495.01       317.14 o                         
   4  12 -13        171.34        371.76       241.37 o                         
   5  12 -13       2171.38       1917.90       278.21 o                         
   6  12 -13       1081.73        695.31       308.42 o                         
   7  12 -13       1707.94       1961.54       311.85 o                         
   8  12 -13        762.14        448.47       403.33 o                         
   9  12 -13        103.10        499.07       328.00 o                         
  10  12 -13       5618.57       5901.46       697.57 o                         
   0  13 -13       3886.09       4699.33       506.50 o                         
   1  13 -13        192.21        690.27       278.41 o                         
   2  13 -13       4381.77       4593.77       447.35 o                         
   3  13 -13         80.19         17.06       274.28 o                         
   4  13 -13       1095.81       1227.36       284.00 o                         
   5  13 -13        164.09        -22.59       260.33 o                         
   6  13 -13       7857.04       8302.74       589.32 o                         
   7  13 -13         16.63       -118.06       328.96 o                         
   8  13 -13        620.94       1056.47       375.05 o                         
   1  14 -13        464.46        522.03       291.45 o                         
   2  14 -13       8513.34       9902.80       588.60 o                         
   3  14 -13        411.34        916.45       331.90 o                         
   4  14 -13        153.67        644.73       288.55 o                         
   5  14 -13       1527.89       1869.65       329.86 o                         
   0   0 -12      20537.41      20534.39       336.73 o                         
   2   0 -12      37358.67      38525.45       551.97 o                         
   4   0 -12       9375.64       9048.88       169.65 o                         
   6   0 -12      18904.46      19239.13       274.04 o                         
   8   0 -12      38630.41      40549.74       720.76 o                         
  10   0 -12       9696.28      10410.99       233.35 o                         
  12   0 -12       4477.94       4649.93       141.20 o                         
  14   0 -12       6966.79       6727.74       187.29 o                         
  16   0 -12       5895.00       6370.77       780.00 o                         
   1   1 -12      19749.37      19461.20       167.82 o                         
   2   1 -12      54596.78      57403.41       657.56 o                         
   3   1 -12      14478.55      13865.11       129.83 o                         
   4   1 -12     109209.17     115010.66      1966.52 o                         
   5   1 -12       9185.15       9246.81       105.51 o                         
   6   1 -12       1462.73       1410.50        80.15 o                         
   7   1 -12       1768.09       1764.06        72.85 o                         
   8   1 -12      31245.05      32541.52       550.15 o                         
   9   1 -12       3519.82       3621.79        68.15 o                         
  10   1 -12      12774.73      13559.66       167.52 o                         
  11   1 -12       2510.15       2556.34        71.43 o                         
  12   1 -12       1874.62       2085.52        63.18 o                         
  13   1 -12       2888.75       2835.45        88.15 o                         
  14   1 -12       3789.55       3735.65       113.23 o                         
  15   1 -12         77.00        230.21       109.12 o                         
  16   1 -12       1407.88       1385.88       154.85 o                         
  17   1 -12        488.61        654.54       294.84 o                         
   0   2 -12       9640.70       9831.57       131.13 o                         
   1   2 -12      11369.46       9976.97       108.26 o                         
   2   2 -12      27363.99      28386.99       259.78 o                         
   3   2 -12      45318.87      43634.55       477.95 o                         
   4   2 -12        784.15        779.45        74.28 o                         
   5   2 -12       2785.90       2867.18        55.89 o                         
   6   2 -12       8626.39       8461.93        98.05 o                         
   7   2 -12      15090.10      15409.33       132.13 o                         
   8   2 -12       7281.96       7356.10        97.58 o                         
   9   2 -12       9274.74       9442.54       127.40 o                         
  10   2 -12        921.05       1007.05        36.01 o                         
  11   2 -12       5032.88       5047.03       101.93 o                         
  12   2 -12       1871.53       1951.86        68.36 o                         
  13   2 -12       2130.02       2151.50        79.29 o                         
  14   2 -12       2989.30       2819.56       150.58 o                         
  15   2 -12       8813.64       9402.27       233.84 o                         
  16   2 -12       1427.82       1582.43       150.60 o                         
  17   2 -12        718.78        795.14       253.71 o                         
   1   3 -12      23548.54      22292.01       257.94 o                         
   2   3 -12        824.74        887.90        46.08 o                         
   3   3 -12      36022.03      34265.64       346.48 o                         
   4   3 -12       1966.57       2014.82        40.18 o                         
   5   3 -12      28825.50      27172.14       324.17 o                         
   6   3 -12        215.37        247.06        39.72 o                         
   7   3 -12       7333.06       7129.20       156.82 o                         
   8   3 -12        449.99        547.41       104.95 o                         
   9   3 -12      11070.22      10941.38       247.48 o                         
  10   3 -12         20.45         30.91        69.34 o                         
  11   3 -12       3763.24       3533.55        64.94 o                         
  12   3 -12        106.37        141.39        73.65 o                         
  13   3 -12       9722.05       9654.62       241.38 o                         
  14   3 -12         78.92        239.20       125.50 o                         
  15   3 -12       1341.91       1438.25       159.63 o                         
  16   3 -12          1.65         -7.68       154.04 o                         
  17   3 -12       1982.62       1611.41       248.78 o                         
   0   4 -12       3128.34       3069.30        83.12 o                         
   1   4 -12      21563.92      20225.52       198.20 o                         
   2   4 -12       5626.50       5645.43        84.86 o                         
   3   4 -12      74020.33      71038.37      1002.31 o                         
   4   4 -12        216.70        189.83        45.64 o                         
   5   4 -12       9215.30       9179.41       127.75 o                         
   6   4 -12       2221.22       2334.99       106.87 o                         
   7   4 -12      32415.96      31571.59       517.15 o                         
   8   4 -12       2394.26       2544.53       130.10 o                         
   9   4 -12      11345.70      11263.06       246.63 o                         
  10   4 -12        486.95        558.46       123.17 o                         
  11   4 -12       4255.53       4642.21       187.67 o                         
  12   4 -12        462.48        631.83       133.69 o                         
  13   4 -12       1823.15       1981.16       156.56 o                         
  14   4 -12        428.55        675.39       153.97 o                         
  15   4 -12       9295.78       9569.03       293.16 o                         
  16   4 -12        587.00        651.91       153.92 o                         
   1   5 -12       5760.11       5607.09        92.90 o                         
   2   5 -12      20113.56      20437.89       212.30 o                         
   3   5 -12      11764.55      11796.81       182.02 o                         
   4   5 -12      47594.23      47392.37       798.60 o                         
   5   5 -12      16890.92      16749.06       287.88 o                         
   6   5 -12       2976.59       3146.13       130.66 o                         
   7   5 -12       1004.57       1026.51       130.60 o                         
   8   5 -12       9882.28       9722.55       235.47 o                         
   9   5 -12       4879.51       4775.73       232.23 o                         
  10   5 -12       5633.29       5900.69       209.29 o                         
  11   5 -12       1431.95       1453.17       150.82 o                         
  12   5 -12       1557.77       1595.39       163.24 o                         
  13   5 -12       4574.22       5096.10       225.35 o                         
  14   5 -12       1648.77       1854.31       196.17 o                         
  15   5 -12       1226.51       1067.59       208.88 o                         
  16   5 -12        868.15       1190.14       195.94 o                         
   0   6 -12      32346.19      31318.18       641.66 o                         
   1   6 -12       2992.53       2826.55       101.69 o                         
   2   6 -12      30229.89      29132.13       563.03 o                         
   3   6 -12       6202.32       6204.98       171.44 o                         
   4   6 -12        726.75        444.71       125.48 o                         
   5   6 -12        603.54        491.77       106.29 o                         
   6   6 -12      29244.43      29488.73       536.35 o                         
   7   6 -12       3080.17       3161.99       156.07 o                         
   8   6 -12      14560.92      14283.20       347.06 o                         
   9   6 -12        329.47        409.14       182.49 o                         
  10   6 -12       2227.54       2094.76       186.82 o                         
  11   6 -12        563.48        441.43       152.77 o                         
  12   6 -12       4497.55       4664.80       217.42 o                         
  13   6 -12        196.21         36.44       154.55 o                         
  14   6 -12       4709.84       4895.08       253.24 o                         
  15   6 -12        953.60       1126.54       219.54 o                         
  16   6 -12       1895.52       1812.10       222.62 o                         
   1   7 -12        173.02        121.43       135.62 o                         
   2   7 -12       7713.91       7414.46       263.80 o                         
   3   7 -12        417.62        505.65       146.46 o                         
   4   7 -12      60324.81      57583.64      1558.47 o                         
   5   7 -12        259.58        407.23       135.10 o                         
   6   7 -12       3519.16       3422.02       297.78 o                         
   7   7 -12       1381.68       1356.41       167.05 o                         
   8   7 -12      12066.43      11992.12       357.61 o                         
   9   7 -12        118.26       -125.89       345.73 o                         
  10   7 -12       6827.54       7159.54       296.44 o                         
  11   7 -12       1049.40        995.01       173.45 o                         
  12   7 -12       3190.90       3012.11       230.04 o                         
  13   7 -12         67.68       -109.10       182.39 o                         
  14   7 -12       2592.17       2524.34       272.85 o                         
  15   7 -12         24.39        161.54       226.31 o                         
   0   8 -12       1221.83       1149.40       261.00 o                         
   1   8 -12       2389.03       1975.45       184.65 o                         
   2   8 -12      12699.10      11743.02       345.88 o                         
   3   8 -12      12911.52      11704.20       409.48 o                         
   4   8 -12        507.28        433.37       211.96 o                         
   5   8 -12       4913.70       4736.38       227.89 o                         
   6   8 -12      12325.82      12088.83       356.70 o                         
   7   8 -12       6841.92       6967.26       277.69 o                         
   8   8 -12       8384.01       8768.04       351.60 o                         
   9   8 -12       4724.90       4913.87       330.47 o                         
  10   8 -12       1196.60        913.93       248.49 o                         
  11   8 -12       1068.21        931.45       223.07 o                         
  12   8 -12       1157.05       1243.90       211.81 o                         
  13   8 -12        449.35        560.64       221.50 o                         
  14   8 -12       2050.26       1879.22       272.83 o                         
   1   9 -12       8403.11       7563.00       304.69 o                         
   2   9 -12        416.68        510.31       170.42 o                         
   3   9 -12       9854.51       8769.11       410.88 o                         
   4   9 -12       5639.01       5626.69       258.07 o                         
   5   9 -12      12191.79      11712.18       544.31 o                         
   6   9 -12        445.02        515.78       181.94 o                         
   7   9 -12       3345.37       3307.36       248.97 o                         
   8   9 -12       4523.71       4500.31       261.46 o                         
   9   9 -12       2653.08       2741.63       362.48 o                         
  10   9 -12       1004.71        945.29       198.86 o                         
  11   9 -12       2522.06       2500.78       263.00 o                         
  12   9 -12        314.14         53.79       224.71 o                         
  13   9 -12       3511.43       3138.79       349.97 o                         
  14   9 -12        238.33        -85.07       594.56 o                         
   0  10 -12        978.15       1076.11       452.97 o                         
   1  10 -12      11234.70      10938.01       400.77 o                         
   2  10 -12        115.64        208.11       181.55 o                         
   3  10 -12      21656.55      19793.00       768.35 o                         
   4  10 -12       1474.20       1477.72       210.93 o                         
   5  10 -12       3559.46       2510.79       256.94 o                         
   6  10 -12        265.60        472.90       185.82 o                         
   7  10 -12      10570.28       9735.34       446.80 o                         
   8  10 -12         44.24        123.61       212.50 o                         
   9  10 -12       5817.46       5538.25       412.93 o                         
  10  10 -12        213.77        269.23       199.17 o                         
  11  10 -12       2335.81       2387.14       251.70 o                         
  12  10 -12        147.74        621.45       210.22 o                         
  13  10 -12       1275.25       1409.78       305.12 o                         
   1  11 -12       6898.19       6806.28       360.18 o                         
   2  11 -12       2701.60       2852.30       285.18 o                         
   3  11 -12       9184.04       9190.87       402.38 o                         
   4  11 -12       4468.97       4335.44       305.41 o                         
   5  11 -12       6348.44       5744.42       363.83 o                         
   6  11 -12        527.01        461.36       231.98 o                         
   7  11 -12       1098.55        796.99       251.11 o                         
   8  11 -12        440.33        535.03       258.81 o                         
   9  11 -12       2557.59       1799.65       298.99 o                         
  10  11 -12        752.65        652.23       233.10 o                         
  11  11 -12       1493.03       1116.49       242.98 o                         
   0  12 -12       7614.76       7761.09       551.48 o                         
   1  12 -12       1644.75       1736.45       287.06 o                         
   2  12 -12       2553.19       2231.55       311.14 o                         
   3  12 -12       2421.13       2573.50       281.53 o                         
   4  12 -12        335.67        347.72       249.72 o                         
   5  12 -12        270.87        463.57       274.29 o                         
   6  12 -12       4699.55       5214.85       540.76 o                         
   7  12 -12       1636.98       1273.42       411.44 o                         
   8  12 -12       4030.92       3583.22       547.73 o                         
   9  12 -12       1066.66        838.85       346.11 o                         
  10  12 -12        602.62        368.36       322.23 o                         
   1  13 -12          7.60        -94.30       300.69 o                         
   2  13 -12       5377.36       5579.23       549.11 o                         
   3  13 -12        329.11        231.13       288.82 o                         
   4  13 -12      11932.19      13087.50       577.22 o                         
   5  13 -12        114.46         78.31       286.54 o                         
   6  13 -12       1040.92       1121.37       311.61 o                         
   7  13 -12        231.58        430.44       291.97 o                         
   8  13 -12       3174.62       2721.26       446.59 o                         
   0  14 -12       2190.49       2515.80       471.25 o                         
   1  14 -12       1067.67       1161.52       324.76 o                         
   2  14 -12       2489.31       3361.96       417.97 o                         
   3  14 -12        977.69       1371.38       357.01 o                         
   4  14 -12        125.92        -41.15       275.66 o                         
   5  14 -12        566.67        749.71       290.49 o                         
   6  14 -12       2392.08       2466.61       368.91 o                         
   2   0 -11      41441.42      41866.79       566.51 o                         
   4   0 -11     216556.44     235648.02      8965.29 o                         
   6   0 -11       5335.51       5159.93       102.84 o                         
   8   0 -11      48772.52      49554.57       805.25 o                         
  10   0 -11      16838.55      16794.55       261.48 o                         
  12   0 -11       8610.76       8423.01       253.68 o                         
  14   0 -11       6154.27       6052.13       164.73 o                         
  16   0 -11       3024.58       3131.99       201.25 o                         
   0   1 -11      49288.47      51008.39       729.54 o                         
   1   1 -11      11757.99      11976.87       100.05 o                         
   2   1 -11       7936.63       8052.92        86.77 o                         
   3   1 -11      31445.42      31433.14       319.25 o                         
   4   1 -11       1883.22       1943.66        50.64 o                         
   5   1 -11       7499.95       7662.74        79.40 o                         
   6   1 -11         87.01        132.33        45.43 o                         
   7   1 -11      10351.40      10596.15       130.55 o                         
   8   1 -11      46526.51      48455.24       575.59 o                         
   9   1 -11       3770.45       3862.72        67.66 o                         
  10   1 -11       6421.08       6429.20       121.12 o                         
  11   1 -11       1351.46       1471.12        67.72 o                         
  12   1 -11       4811.30       4940.74       101.46 o                         
  13   1 -11       1573.17       1604.49        72.47 o                         
  14   1 -11       3280.16       3263.14        90.29 o                         
  15   1 -11       4120.02       3944.14       125.44 o                         
  16   1 -11       3910.30       3789.61       211.03 o                         
  17   1 -11        195.60        125.83       138.60 o                         
   1   2 -11      44871.65      43012.47       431.27 o                         
   2   2 -11       9278.82       9051.26        96.19 o                         
   3   2 -11      37699.74      35915.87       498.17 o                         
   4   2 -11      42505.87      42296.54       466.58 o                         
   5   2 -11        745.27        758.26        33.70 o                         
   6   2 -11       1598.15       1597.58        51.99 o                         
   7   2 -11       8550.87       8481.38       109.00 o                         
   8   2 -11      12979.64      13087.20       121.32 o                         
   9   2 -11       9716.61       9966.53       101.33 o                         
  10   2 -11       2926.55       2923.80        84.26 o                         
  11   2 -11      11515.21      11511.64       143.41 o                         
  12   2 -11       2370.70       2302.62        71.02 o                         
  13   2 -11       1488.29       1346.65        57.36 o                         
  14   2 -11       2828.43       2528.61        87.00 o                         
  15   2 -11        407.18        391.60       123.71 o                         
  16   2 -11       1455.77       1424.16       156.27 o                         
  17   2 -11         22.03        172.49       172.28 o                         
   0   3 -11       8033.10       8318.43       194.77 o                         
   1   3 -11       9347.76       8955.71        99.02 o                         
   2   3 -11       3018.12       3262.76        54.85 o                         
   3   3 -11      80932.14      76629.39      1072.98 o                         
   4   3 -11        483.91        504.66        33.22 o                         
   5   3 -11      14628.81      14155.82       142.68 o                         
   6   3 -11         60.57        105.36        46.18 o                         
   7   3 -11      44561.45      44176.24       731.95 o                         
   8   3 -11       1242.35       1309.39       104.49 o                         
   9   3 -11      14423.78      14901.47       287.18 o                         
  10   3 -11       1280.83       1631.37       120.92 o                         
  11   3 -11      10261.97      10038.13       181.07 o                         
  12   3 -11        237.90        293.67        53.76 o                         
  13   3 -11       4915.30       4807.12        93.59 o                         
  14   3 -11        177.23        238.39       118.04 o                         
  15   3 -11      11990.20      12448.45       310.22 o                         
  16   3 -11          8.67         88.17       140.38 o                         
  17   3 -11        517.11        548.06       154.00 o                         
   1   4 -11      24872.44      23458.54       248.13 o                         
   2   4 -11       4241.50       4304.62        62.58 o                         
   3   4 -11      42179.74      39900.61       441.14 o                         
   4   4 -11      22288.11      22413.72       257.99 o                         
   5   4 -11       9498.54       9417.50       178.03 o                         
   6   4 -11        560.85        539.69        83.09 o                         
   7   4 -11      13106.39      13162.05       230.39 o                         
   8   4 -11       6927.49       6705.68       167.09 o                         
   9   4 -11      11216.24      11125.82       257.63 o                         
  10   4 -11        824.09        844.96       111.92 o                         
  11   4 -11       9137.65       9352.32       211.79 o                         
  12   4 -11       1670.80       1661.66       130.85 o                         
  13   4 -11        702.37        650.60       138.15 o                         
  14   4 -11        362.55        122.37       142.39 o                         
  15   4 -11       1880.76       1577.73       164.71 o                         
  16   4 -11        209.78        372.38       147.67 o                         
  17   4 -11        127.40        281.48       172.24 o                         
   0   5 -11      30875.06      31425.25       532.01 o                         
   1   5 -11        507.14        604.40        61.13 o                         
   2   5 -11       2981.74       3026.19       156.12 o                         
   3   5 -11      43062.80      41090.41       772.76 o                         
   4   5 -11       1810.46       1677.66       111.52 o                         
   5   5 -11      14635.63      14633.31       257.21 o                         
   6   5 -11        752.51        720.45        93.40 o                         
   7   5 -11      22213.27      22124.89       391.00 o                         
   8   5 -11      26291.70      27024.34       477.94 o                         
   9   5 -11       9618.95       9858.01       252.16 o                         
  10   5 -11       3025.53       3046.70       263.91 o                         
  11   5 -11       2305.71       2404.55       156.29 o                         
  12   5 -11       3119.87       3278.11       179.76 o                         
  13   5 -11       1680.35       1798.75       181.44 o                         
  14   5 -11       1265.45       1348.40       158.46 o                         
  15   5 -11       6329.28       6316.04       254.38 o                         
  16   5 -11       1522.11       1294.64       196.18 o                         
   1   6 -11       2121.77       2082.02       114.14 o                         
   2   6 -11      31143.63      30687.27       503.84 o                         
   3   6 -11       4850.91       4794.04       134.56 o                         
   4   6 -11      91360.84      90948.86      1969.98 o                         
   5   6 -11        599.14        637.89        97.08 o                         
   6   6 -11       2128.37       1866.11       135.21 o                         
   7   6 -11        712.16        598.52       186.41 o                         
   8   6 -11      19154.16      19041.43       439.64 o                         
   9   6 -11       1268.73       1583.89       157.15 o                         
  10   6 -11       6022.56       6138.53       261.82 o                         
  11   6 -11         56.13         23.38       167.41 o                         
  12   6 -11       4853.91       4874.77       229.61 o                         
  13   6 -11         25.70        240.55       164.26 o                         
  14   6 -11       4424.26       4759.72       248.53 o                         
  15   6 -11        335.63        242.72       178.91 o                         
  16   6 -11       2936.72       2848.71       285.29 o                         
   0   7 -11      56973.30      52791.27      1935.82 o                         
   1   7 -11        550.43        405.47       130.84 o                         
   2   7 -11       3022.37       2821.50       198.78 o                         
   3   7 -11        788.80        832.48       132.71 o                         
   4   7 -11       1198.36        988.66       147.92 o                         
   5   7 -11       1620.41       1517.32       240.27 o                         
   6   7 -11        206.17         87.01       147.13 o                         
   7   7 -11       1595.65       1469.67       171.26 o                         
   8   7 -11      29563.87      29273.94       708.47 o                         
   9   7 -11        292.66        369.24       151.38 o                         
  10   7 -11       6531.82       6575.06       254.43 o                         
  11   7 -11        347.21        268.19       183.45 o                         
  12   7 -11       6137.06       6163.58       291.81 o                         
  13   7 -11         24.42        228.65       176.88 o                         
  14   7 -11       2766.48       2628.05       221.97 o                         
  15   7 -11        188.42        355.42       238.22 o                         
   1   8 -11       3124.29       2728.36       195.97 o                         
   2   8 -11      18481.03      16534.47       480.01 o                         
   3   8 -11       3856.99       3275.30       191.35 o                         
   4   8 -11      28743.74      27097.57      1033.04 o                         
   5   8 -11       2355.57       2193.28       176.33 o                         
   6   8 -11       1177.95       1160.47       159.79 o                         
   7   8 -11       5716.49       5784.23       249.57 o                         
   8   8 -11       8806.79       8702.30       378.28 o                         
   9   8 -11       2284.39       2561.74       275.34 o                         
  10   8 -11       3699.82       3353.74       238.39 o                         
  11   8 -11       4082.79       4183.56       267.81 o                         
  12   8 -11       1583.79       1569.83       221.38 o                         
  13   8 -11        698.75        715.63       184.23 o                         
  14   8 -11       1648.62       2049.56       284.62 o                         
  15   8 -11        221.40        136.01       353.07 o                         
   0   9 -11        317.21        779.33       225.38 o                         
   1   9 -11       4071.94       3719.54       241.71 o                         
   2   9 -11         91.47        349.74       168.56 o                         
   3   9 -11      34126.20      31760.94      1031.81 o                         
   4   9 -11        891.49        773.80       217.13 o                         
   5   9 -11      11402.05      12161.81       765.28 o                         
   6   9 -11        508.43        471.66       183.27 o                         
   7   9 -11      17247.57      16837.91       581.98 o                         
   8   9 -11       3373.40       3362.07       245.51 o                         
   9   9 -11       3853.55       3536.26       262.95 o                         
  10   9 -11        901.56        844.91       186.20 o                         
  11   9 -11       2585.31       2958.24       252.10 o                         
  12   9 -11        335.90        557.17       186.92 o                         
  13   9 -11        536.23        477.14       198.00 o                         
  14   9 -11        303.43        194.02       260.59 o                         
   1  10 -11      13623.45      13344.49       493.56 o                         
   2  10 -11        773.06        790.02       185.99 o                         
   3  10 -11      13525.04      12545.95       621.62 o                         
   4  10 -11        182.51        191.54       212.57 o                         
   5  10 -11       2704.23       2402.06       239.99 o                         
   6  10 -11         56.61        213.01       199.02 o                         
   7  10 -11       5503.36       5498.70       332.41 o                         
   8  10 -11         55.54        393.81       191.53 o                         
   9  10 -11       4194.58       4183.48       388.12 o                         
  10  10 -11         81.97        -28.84       205.40 o                         
  11  10 -11       5297.66       5134.81       316.12 o                         
  12  10 -11        481.34        699.80       249.00 o                         
  13  10 -11        568.03        561.77       258.46 o                         
   0  11 -11       9006.97       9151.60       549.89 o                         
   1  11 -11       2163.74       2122.78       261.95 o                         
   2  11 -11        370.55        449.27       206.06 o                         
   3  11 -11      14103.60      13848.36       767.23 o                         
   4  11 -11       1323.54       1654.46       280.07 o                         
   5  11 -11       3540.01       2848.43       297.86 o                         
   6  11 -11       1144.51       1110.60       297.43 o                         
   7  11 -11       6514.16       6002.37       632.03 o                         
   8  11 -11       3774.62       3131.02       385.58 o                         
   9  11 -11       3751.42       3412.47       314.35 o                         
  10  11 -11        397.71        361.26       218.00 o                         
  11  11 -11       1379.97       1364.09       236.90 o                         
  12  11 -11        689.18       1221.01       268.37 o                         
   1  12 -11       3493.09       3951.42       299.33 o                         
   2  12 -11       3667.46       3994.79       307.62 o                         
   3  12 -11       3245.25       3181.16       321.95 o                         
   4  12 -11      15691.89      15987.33       638.91 o                         
   5  12 -11        454.49        119.26       295.32 o                         
   6  12 -11        411.17        344.09       271.05 o                         
   7  12 -11        213.78         20.32       276.71 o                         
   8  12 -11       3586.32       3388.34       450.28 o                         
   9  12 -11       1039.61        662.96       340.72 o                         
  10  12 -11       1516.00       1446.34       323.91 o                         
   0  13 -11       9651.29      10098.17       743.65 o                         
   1  13 -11         20.15        334.75       241.06 o                         
   2  13 -11        869.41        922.76       429.22 o                         
   3  13 -11         99.41        392.66       247.44 o                         
   4  13 -11        203.67       -180.93       324.20 o                         
   5  13 -11         50.62        393.26       275.83 o                         
   6  13 -11        802.63        572.57       326.20 o                         
   7  13 -11         51.34        144.85       291.05 o                         
   8  13 -11       6385.91       6228.61       642.20 o                         
   9  13 -11        130.07         42.89       361.91 o                         
   1  14 -11       2015.16       2354.32       411.70 o                         
   2  14 -11       1657.89       2059.04       307.17 o                         
   3  14 -11        493.10        637.09       267.65 o                         
   4  14 -11      11521.53      12532.37       630.03 o                         
   5  14 -11        397.63        193.01       354.70 o                         
   6  14 -11        503.37        202.25       311.91 o                         
   0  15 -11       1942.36       2051.78       382.21 o                         
   1  15 -11        630.79        322.97       248.65 o                         
   2  15 -11        239.41        441.78       321.57 o                         
   0   0 -10         65.36        246.87        92.84 o                         
   2   0 -10      66104.55      69764.16      1175.28 o                         
   4   0 -10       5453.96       5371.49       157.29 o                         
   6   0 -10     102347.70     108277.57      2596.72 o                         
   8   0 -10       7406.58       7197.42       167.88 o                         
  10   0 -10      18991.18      19623.83       277.32 o                         
  12   0 -10       3024.51       3039.59       137.02 o                         
  14   0 -10      20583.94      19701.86       400.95 o                         
  16   0 -10       1880.77       1946.36       168.82 o                         
   1   1 -10        788.25        807.13        33.74 o                         
   2   1 -10     186819.00     212661.56      5235.68 o                         
   3   1 -10      23679.53      22576.88       203.61 o                         
   4   1 -10         70.77        175.82        34.26 o                         
   5   1 -10      10261.32      10360.53       105.21 o                         
   6   1 -10       4842.92       4987.67        69.03 o                         
   7   1 -10       4181.93       4187.92        70.97 o                         
   8   1 -10       6903.49       6805.29        95.57 o                         
   9   1 -10       1870.78       1901.64        48.39 o                         
  10   1 -10      37544.59      38559.15       449.46 o                         
  11   1 -10        449.73        514.92        46.22 o                         
  12   1 -10       1807.02       1811.55        66.26 o                         
  13   1 -10       2856.99       2951.12        76.43 o                         
  14   1 -10       1314.52       1355.04        72.17 o                         
  15   1 -10        299.23        254.30        84.92 o                         
  16   1 -10       1807.49       1920.31       140.71 o                         
  17   1 -10        742.81        604.81       195.64 o                         
   0   2 -10       6560.40       6594.99        95.38 o                         
   1   2 -10      73755.89      72419.79       901.66 o                         
   2   2 -10      18705.37      19008.87       151.03 o                         
   3   2 -10      33928.38      32734.73       378.23 o                         
   4   2 -10      10811.46      11330.29        97.84 o                         
   5   2 -10       3802.47       3868.95        45.10 o                         
   6   2 -10      10476.43      10299.50        99.09 o                         
   7   2 -10       2789.25       3025.97        76.13 o                         
   8   2 -10       2597.79       2558.95        61.81 o                         
   9   2 -10      71372.41      73836.23       891.08 o                         
  10   2 -10       8023.33       8072.00       121.11 o                         
  11   2 -10       1710.63       1761.93        72.43 o                         
  12   2 -10        299.40        353.57        44.85 o                         
  13   2 -10       9298.59       9496.59       152.86 o                         
  14   2 -10       7544.52       7366.55       186.47 o                         
  15   2 -10         47.49        218.39       119.78 o                         
  16   2 -10        530.05        549.72       121.19 o                         
  17   2 -10       1847.30       1979.44       175.51 o                         
   1   3 -10         13.79         47.39        32.92 o                         
   2   3 -10      12193.34      12046.37       128.98 o                         
   3   3 -10      60999.06      57480.67       667.44 o                         
   4   3 -10       1105.99       1063.19        36.69 o                         
   5   3 -10      25556.30      24015.28       245.34 o                         
   6   3 -10         58.13         69.53        70.42 o                         
   7   3 -10      17832.09      17174.69       275.58 o                         
   8   3 -10        724.80        678.44        90.14 o                         
   9   3 -10       1020.38        945.21        60.48 o                         
  10   3 -10        385.77        389.55        59.23 o                         
  11   3 -10       2672.41       2847.36       132.79 o                         
  12   3 -10        116.36         94.59        61.43 o                         
  13   3 -10      11047.54      11033.89       187.60 o                         
  14   3 -10        727.21        684.15       126.29 o                         
  15   3 -10        712.58        534.98       143.54 o                         
  16   3 -10         57.72        191.53       136.50 o                         
  17   3 -10        940.93        737.42       154.97 o                         
   0   4 -10       1129.98       1274.28        68.40 o                         
   1   4 -10      43168.43      40270.40       468.71 o                         
   2   4 -10      21600.64      22765.53       232.15 o                         
   3   4 -10      20827.46      19877.23       357.86 o                         
   4   4 -10        239.79         64.98        84.80 o                         
   5   4 -10       7415.02       7161.16       151.41 o                         
   6   4 -10      11037.65      11005.99       181.10 o                         
   7   4 -10       3255.19       3510.82       158.96 o                         
   8   4 -10        647.64        733.36        98.29 o                         
   9   4 -10      84137.72      86616.14      1998.10 o                         
  10   4 -10        728.02        664.71       115.85 o                         
  11   4 -10        989.25       1006.23       168.46 o                         
  12   4 -10        927.43        879.74       127.88 o                         
  13   4 -10      10798.52      10912.04       283.97 o                         
  14   4 -10       1135.81       1124.56       158.39 o                         
  15   4 -10        148.27        197.40       198.74 o                         
  16   4 -10        130.67        296.49       161.12 o                         
  17   4 -10       3458.35       3516.24       232.03 o                         
   1   5 -10        679.83        629.71        56.90 o                         
   2   5 -10      78759.41      79292.73      1401.70 o                         
   3   5 -10      40214.78      37800.84       585.67 o                         
   4   5 -10        129.12        177.43        80.40 o                         
   5   5 -10      20779.47      20266.96       322.64 o                         
   6   5 -10       3654.36       3462.16       122.64 o                         
   7   5 -10      10104.11       9870.79       264.63 o                         
   8   5 -10       4178.13       4055.83       170.53 o                         
   9   5 -10       1038.91       1079.65       133.28 o                         
  10   5 -10      20716.02      21020.94       417.42 o                         
  11   5 -10        440.47        361.71       120.00 o                         
  12   5 -10        923.23        984.05       133.74 o                         
  13   5 -10       3414.10       3402.83       196.79 o                         
  14   5 -10        460.83        450.04       143.59 o                         
  15   5 -10        429.29        305.41       163.01 o                         
  16   5 -10        801.84       1009.59       173.59 o                         
   0   6 -10       1848.87       1980.93       168.41 o                         
   1   6 -10       2516.39       2347.02       130.96 o                         
   2   6 -10      29241.59      27217.41       565.73 o                         
   3   6 -10        727.67        609.89       102.24 o                         
   4   6 -10       3732.26       3632.59       168.98 o                         
   5   6 -10       1983.19       1896.22       117.83 o                         
   6   6 -10      28221.35      29071.29       522.78 o                         
   7   6 -10        132.04         42.87       105.86 o                         
   8   6 -10       3286.02       3436.67       284.72 o                         
   9   6 -10       7396.91       7978.28       296.56 o                         
  10   6 -10       8244.79       8138.72       257.28 o                         
  11   6 -10         33.38        277.53       129.80 o                         
  12   6 -10       1063.03       1309.84       163.24 o                         
  13   6 -10        585.47        639.21       174.10 o                         
  14   6 -10      13570.26      14122.34       497.02 o                         
  15   6 -10        216.44         61.27       220.31 o                         
  16   6 -10       1483.58       1361.55       229.99 o                         
   1   7 -10       1661.40       1445.23       138.11 o                         
   2   7 -10     162827.00     150479.34      5481.51 o                         
   3   7 -10        583.05        467.08       126.93 o                         
   4   7 -10        220.27        349.44       132.38 o                         
   5   7 -10       3602.04       3269.40       183.78 o                         
   6   7 -10       3062.62       3252.38       357.36 o                         
   7   7 -10        536.73        457.50       136.24 o                         
   8   7 -10       3271.30       3278.28       212.03 o                         
   9   7 -10         17.36         79.47       156.91 o                         
  10   7 -10      28385.45      27705.78       684.84 o                         
  11   7 -10         40.04       -118.04       156.37 o                         
  12   7 -10       1713.38       1507.78       181.76 o                         
  13   7 -10       1058.66       1318.60       183.30 o                         
  14   7 -10       1681.66       2112.17       231.92 o                         
  15   7 -10         17.95        260.01       237.35 o                         
   0   8 -10        513.89        431.10       260.57 o                         
   1   8 -10      10053.67       9084.17       276.84 o                         
   2   8 -10       1247.91       1117.76       150.80 o                         
   3   8 -10       5643.17       5128.53       422.84 o                         
   4   8 -10        763.46        562.67       148.19 o                         
   5   8 -10        531.41        494.86       142.32 o                         
   6   8 -10       5055.62       4999.60       229.19 o                         
   7   8 -10       1233.10       1589.59       167.68 o                         
   8   8 -10       2103.89       2155.04       185.74 o                         
   9   8 -10      16313.83      16666.18       581.44 o                         
  10   8 -10       5330.31       5205.87       265.51 o                         
  11   8 -10        678.86        597.48       201.89 o                         
  12   8 -10        361.82        379.99       183.98 o                         
  13   8 -10       1429.91       1484.39       224.39 o                         
  14   8 -10       5707.63       5481.50       350.47 o                         
  15   8 -10         12.53       -220.46       261.77 o                         
   1   9 -10        930.93        969.66       251.61 o                         
   2   9 -10      10690.56      10298.46       450.53 o                         
   3   9 -10      24074.14      20531.61       704.67 o                         
   4   9 -10        794.75       1080.94       186.77 o                         
   5   9 -10      22366.39      21199.70      1135.16 o                         
   6   9 -10         86.69         57.55       172.76 o                         
   7   9 -10       6528.29       5924.83       277.07 o                         
   8   9 -10        434.61        605.58       238.20 o                         
   9   9 -10        848.29        808.06       188.07 o                         
  10   9 -10       1971.19       2389.75       203.47 o                         
  11   9 -10        301.57        351.88       188.50 o                         
  12   9 -10        154.79        -65.19       196.18 o                         
  13   9 -10       4917.34       5344.29       394.52 o                         
  14   9 -10        137.29        195.68       274.79 o                         
   0  10 -10        823.14        834.81       263.07 o                         
   1  10 -10      18734.37      18315.56       593.82 o                         
   2  10 -10        455.00        627.10       222.15 o                         
   3  10 -10       7706.54       7275.24       358.96 o                         
   4  10 -10        614.85        720.54       220.31 o                         
   5  10 -10       2060.37       2257.66       232.49 o                         
   6  10 -10        505.57        418.57       222.19 o                         
   7  10 -10       1697.11       1435.12       276.37 o                         
   8  10 -10        195.91        217.02       213.76 o                         
   9  10 -10      23792.21      22833.22       772.11 o                         
  10  10 -10         16.00        188.78       185.91 o                         
  11  10 -10        646.09        504.77       190.94 o                         
  12  10 -10        148.68        271.72       253.19 o                         
  13  10 -10       3647.85       3300.48       315.76 o                         
   1  11 -10        244.28        334.16       196.42 o                         
   2  11 -10       8488.96       8544.47       434.65 o                         
   3  11 -10      13294.29      12671.44       531.10 o                         
   4  11 -10        192.79        116.29       209.18 o                         
   5  11 -10       9461.82       8496.56       640.01 o                         
   6  11 -10       1038.56        701.80       234.14 o                         
   7  11 -10       2089.74       1482.91       263.03 o                         
   8  11 -10        825.90        910.73       319.13 o                         
   9  11 -10         98.10         65.79       238.63 o                         
  10  11 -10       3607.72       3221.23       267.37 o                         
  11  11 -10        743.72        502.48       223.05 o                         
  12  11 -10        266.26        112.41       257.06 o                         
   0  12 -10         82.02         85.65       385.48 o                         
   1  12 -10       4473.90       4925.83       380.18 o                         
   2  12 -10       8077.38       8246.08       439.44 o                         
   3  12 -10       1357.14       1485.61       305.56 o                         
   4  12 -10        327.53        317.88       291.71 o                         
   5  12 -10        252.88        383.81       225.21 o                         
   6  12 -10       9666.58       9096.85       617.53 o                         
   7  12 -10        242.55         48.28       216.93 o                         
   8  12 -10        264.16         70.29       365.50 o                         
   9  12 -10       5023.94       5291.41       521.73 o                         
  10  12 -10        526.60        571.05       275.74 o                         
  11  12 -10         45.49       1019.89       649.18 o                         
   1  13 -10        839.41       1293.31       260.00 o                         
   2  13 -10      14943.49      17172.08       658.68 o                         
   3  13 -10        157.79        214.13       243.33 o                         
   4  13 -10        114.20         77.34       262.82 o                         
   5  13 -10        398.60        590.20       273.33 o                         
   6  13 -10       1006.88       1257.51       296.36 o                         
   7  13 -10         34.80        -18.95       262.18 o                         
   8  13 -10       1007.12        775.70       284.86 o                         
   9  13 -10         22.80        520.70       274.51 o                         
   0  14 -10         83.19        315.68       428.91 o                         
   1  14 -10       1513.33       2102.40       281.77 o                         
   2  14 -10       4050.17       4522.33       472.57 o                         
   3  14 -10        594.20        650.69       281.33 o                         
   4  14 -10        292.00         45.90       309.85 o                         
   5  14 -10         11.08       -280.15       280.15 o                         
   6  14 -10       5019.61       5022.46       453.90 o                         
   7  14 -10        130.88        213.72       355.03 o                         
   1  15 -10        499.61        287.98       250.41 o                         
   2  15 -10       4156.85       4429.68       330.53 o                         
   3  15 -10       1866.43       1782.98       290.40 o                         
   2   0  -9      30094.44      32211.41       497.79 o                         
   4   0  -9     160068.16     175087.86      5104.72 o                         
   6   0  -9       5077.50       5239.13       140.35 o                         
   8   0  -9      52133.66      53841.51       890.23 o                         
  10   0  -9       8347.92       8938.14       145.08 o                         
  12   0  -9       8891.03       8985.06       192.02 o                         
  14   0  -9       4716.92       4567.22       142.56 o                         
  16   0  -9       3533.43       3141.61       247.67 o                         
   0   1  -9      20416.54      20355.68       274.76 o                         
   1   1  -9      11469.49      11303.19        91.77 o                         
   2   1  -9      21133.67      22224.99       186.90 o                         
   3   1  -9      38400.79      38359.77       373.41 o                         
   4   1  -9       2046.13       2055.51        38.19 o                         
   5   1  -9       2007.29       1971.17        52.82 o                         
   6   1  -9       8116.50       7731.42        84.97 o                         
   7   1  -9      17621.98      17426.37       161.79 o                         
   8   1  -9      60725.48      63160.67       714.46 o                         
   9   1  -9      11708.11      11811.86       135.41 o                         
  10   1  -9       9844.98       9790.83       145.15 o                         
  11   1  -9       1937.43       2156.85        70.90 o                         
  12   1  -9       5803.16       5747.30       104.06 o                         
  13   1  -9       1667.04       1854.47        67.71 o                         
  14   1  -9       7395.84       7264.59       133.06 o                         
  15   1  -9       4222.51       4160.17       115.41 o                         
  16   1  -9       2952.46       2624.98       137.23 o                         
  17   1  -9         47.12        425.10       250.09 o                         
   1   2  -9      31121.67      30610.92       288.43 o                         
   2   2  -9      62375.18      65895.96       759.74 o                         
   3   2  -9      29720.29      28514.72       335.01 o                         
   4   2  -9      74346.88      79646.45      1006.16 o                         
   5   2  -9       2462.76       2445.39        40.57 o                         
   6   2  -9        685.04        758.77        48.38 o                         
   7   2  -9       5847.72       5909.46        56.14 o                         
   8   2  -9      10892.16      11093.08       100.51 o                         
   9   2  -9      10691.04      10859.01       106.40 o                         
  10   2  -9       4441.35       4576.15        72.94 o                         
  11   2  -9       5074.62       5309.93        73.26 o                         
  12   2  -9        740.60        715.51        49.92 o                         
  13   2  -9       2519.27       2489.98        68.68 o                         
  14   2  -9       1583.34       1633.67        85.87 o                         
  15   2  -9        841.29        867.99       123.98 o                         
  16   2  -9        731.53        712.78       135.16 o                         
  17   2  -9        247.55        257.31       128.56 o                         
   0   3  -9       5799.49       6154.11        92.02 o                         
   1   3  -9      14034.73      13179.33       114.48 o                         
   2   3  -9        249.89        300.74        29.05 o                         
   3   3  -9      97679.69      94341.49      1408.48 o                         
   4   3  -9        680.19        696.70        55.78 o                         
   5   3  -9      11753.49      11477.40       197.79 o                         
   6   3  -9       2059.03       2014.21        89.48 o                         
   7   3  -9      44328.20      45002.89       690.00 o                         
   8   3  -9        924.06        825.81        28.97 o                         
   9   3  -9      29158.21      29757.72       370.69 o                         
  10   3  -9       1220.37       1358.89        75.51 o                         
  11   3  -9      13117.19      13032.79       267.35 o                         
  12   3  -9         90.06        132.44        66.03 o                         
  13   3  -9       6740.78       6553.78       214.91 o                         
  14   3  -9        558.37        491.97       140.52 o                         
  15   3  -9      11246.15      11781.93       329.38 o                         
  16   3  -9         76.38        186.25       134.41 o                         
  17   3  -9        582.10        522.07       167.16 o                         
   1   4  -9      41910.88      40161.58       551.15 o                         
   2   4  -9       2314.89       2484.28       103.95 o                         
   3   4  -9      68272.70      65291.44       934.93 o                         
   4   4  -9       7381.60       7585.32       126.34 o                         
   5   4  -9       6971.48       6537.92       131.67 o                         
   6   4  -9       2297.23       2470.04        96.42 o                         
   7   4  -9       8041.54       8101.08       172.82 o                         
   8   4  -9       1638.79       1662.60       117.76 o                         
   9   4  -9      14056.95      14666.52       283.25 o                         
  10   4  -9        904.41        996.86       109.61 o                         
  11   4  -9      11312.89      11521.51       292.12 o                         
  12   4  -9       1936.42       2037.83       135.58 o                         
  13   4  -9       2886.36       2634.85       145.70 o                         
  14   4  -9        387.70        434.01       129.61 o                         
  15   4  -9        830.60        785.06       155.84 o                         
  16   4  -9        406.70        428.44       161.30 o                         
  17   4  -9         99.35        299.97       255.11 o                         
   0   5  -9      32750.82      32625.16       813.48 o                         
   1   5  -9       3248.67       3207.84        85.64 o                         
   2   5  -9       6202.00       6673.19       274.51 o                         
   3   5  -9      34715.51      33120.56       502.94 o                         
   4   5  -9       3053.34       3318.72       107.34 o                         
   5   5  -9       9138.40       9258.62       189.62 o                         
   6   5  -9       5042.54       5161.74       128.89 o                         
   7   5  -9      12393.56      12502.26       236.09 o                         
   8   5  -9      23529.79      23862.54       431.85 o                         
   9   5  -9      11895.67      12344.89       285.54 o                         
  10   5  -9       3201.51       3500.60       193.46 o                         
  11   5  -9       5909.13       6349.39       206.36 o                         
  12   5  -9       3164.10       3151.68       187.99 o                         
  13   5  -9       1353.13       1509.42       153.83 o                         
  14   5  -9       1854.71       1790.97       156.68 o                         
  15   5  -9       5152.33       5340.15       249.78 o                         
  16   5  -9       1213.28       1275.51       195.53 o                         
  17   5  -9        427.71        519.30       210.51 o                         
   1   6  -9       2994.04       2882.87       139.38 o                         
   2   6  -9      61184.33      59434.30      1360.09 o                         
   3   6  -9       8273.75       7658.13       200.87 o                         
   4   6  -9      88050.98      87577.84      2280.01 o                         
   5   6  -9       2148.97       2162.39       128.82 o                         
   6   6  -9       1240.23       1230.01       136.84 o                         
   7   6  -9       1062.55       1097.52       135.45 o                         
   8   6  -9      20236.39      20922.30       506.49 o                         
   9   6  -9       1912.52       1911.82       156.26 o                         
  10   6  -9      12344.31      12475.42       328.88 o                         
  11   6  -9        690.94        622.81       137.86 o                         
  12   6  -9       4381.81       4355.29       217.03 o                         
  13   6  -9        209.45        224.43       144.06 o                         
  14   6  -9       3156.10       3111.87       213.40 o                         
  15   6  -9        167.10         84.86       173.04 o                         
  16   6  -9       2448.25       2519.64       238.72 o                         
   0   7  -9      35735.45      33196.53      1082.45 o                         
   1   7  -9        109.47        234.59       123.33 o                         
   2   7  -9       3896.53       3607.62       312.76 o                         
   3   7  -9        722.60        590.24       121.46 o                         
   4   7  -9       1498.95       1525.55       164.40 o                         
   5   7  -9        592.17        793.95       129.22 o                         
   6   7  -9        592.87        437.18       144.88 o                         
   7   7  -9       1038.19       1075.44       167.64 o                         
   8   7  -9      30254.23      30321.28       712.39 o                         
   9   7  -9        390.99        366.16       186.37 o                         
  10   7  -9       6295.64       6512.05       293.57 o                         
  11   7  -9       1195.25       1436.11       167.39 o                         
  12   7  -9       3866.21       4116.72       203.37 o                         
  13   7  -9         36.36        163.97       176.46 o                         
  14   7  -9       4889.35       5530.07       330.87 o                         
  15   7  -9        213.61        197.94       250.75 o                         
  16   7  -9       2624.54       2837.28       368.51 o                         
   1   8  -9      11748.70      10856.29       307.39 o                         
   2   8  -9      23457.90      22342.31       550.84 o                         
   3   8  -9      13626.47      12367.69       599.82 o                         
   4   8  -9      30653.75      28352.05      1092.63 o                         
   5   8  -9       2213.39       1925.16       180.72 o                         
   6   8  -9        702.74        405.50       267.86 o                         
   7   8  -9       5001.07       4874.72       215.60 o                         
   8   8  -9       8220.10       8290.62       361.27 o                         
   9   8  -9       2186.53       2092.36       260.07 o                         
  10   8  -9       4157.23       4425.60       219.66 o                         
  11   8  -9       4114.19       4328.21       292.19 o                         
  12   8  -9       1243.70       1220.50       194.93 o                         
  13   8  -9       1028.31       1148.10       199.98 o                         
  14   8  -9       1797.13       1993.15       296.47 o                         
  15   8  -9        260.06        267.81       231.58 o                         
   0   9  -9        779.66        699.94       233.31 o                         
   1   9  -9       4856.70       4640.38       245.54 o                         
   2   9  -9       1338.82       1393.52       169.15 o                         
   3   9  -9      24002.63      23648.46       996.11 o                         
   4   9  -9        348.20        292.32       225.00 o                         
   5   9  -9       6847.62       6209.88       446.41 o                         
   6   9  -9         83.74        186.60       163.92 o                         
   7   9  -9       8235.00       7917.49       330.09 o                         
   8   9  -9       2367.10       2597.05       203.84 o                         
   9   9  -9       9249.92       9306.79       330.57 o                         
  10   9  -9        732.66        567.52       214.27 o                         
  11   9  -9       2988.33       3035.94       240.39 o                         
  12   9  -9         76.34        -17.95       184.02 o                         
  13   9  -9       1260.44       1067.74       330.99 o                         
  14   9  -9        654.28        562.40       254.42 o                         
   1  10  -9      13581.05      13524.75       441.20 o                         
   2  10  -9        350.11        489.24       176.27 o                         
   3  10  -9      17260.29      16489.84       614.17 o                         
   4  10  -9         25.45         65.96       165.69 o                         
   5  10  -9       5550.96       5391.27       609.29 o                         
   6  10  -9        113.01        112.94       203.07 o                         
   7  10  -9       5293.39       4686.80       296.23 o                         
   8  10  -9         44.58        341.30       208.66 o                         
   9  10  -9       4184.36       3830.85       264.79 o                         
  10  10  -9          6.88        128.94       176.17 o                         
  11  10  -9       4882.37       4819.06       335.11 o                         
  12  10  -9        239.64         -9.19       224.29 o                         
  13  10  -9       1633.20       1584.10       344.73 o                         
   0  11  -9       7376.16       7405.43       538.16 o                         
   1  11  -9       4821.60       5120.82       320.54 o                         
   2  11  -9        504.30        672.49       212.99 o                         
   3  11  -9      16461.34      16242.45       559.72 o                         
   4  11  -9        425.34        408.22       239.10 o                         
   5  11  -9       4689.77       4402.49       277.14 o                         
   6  11  -9        889.48       1020.50       303.08 o                         
   7  11  -9       8963.95       9823.12       837.89 o                         
   8  11  -9       3190.84       2777.39       397.94 o                         
   9  11  -9       4661.14       3873.01       322.50 o                         
  10  11  -9        536.36        501.54       189.95 o                         
  11  11  -9       2212.31       2142.01       299.22 o                         
  12  11  -9       1019.08       1043.90       262.72 o                         
   1  12  -9       1796.86       1823.65       293.29 o                         
   2  12  -9       5609.08       6151.64       535.07 o                         
   3  12  -9       3460.02       3513.56       295.23 o                         
   4  12  -9      16238.30      16792.77       628.84 o                         
   5  12  -9        935.95        631.72       229.02 o                         
   6  12  -9        720.16        419.39       224.79 o                         
   7  12  -9        168.36        140.18       215.85 o                         
   8  12  -9       3356.23       3151.71       371.49 o                         
   9  12  -9       1176.76        968.18       239.24 o                         
  10  12  -9       1776.99       1549.37       292.53 o                         
  11  12  -9        529.93        303.64       273.13 o                         
   0  13  -9       9718.21      11777.28       707.06 o                         
   1  13  -9         94.51        239.37       282.09 o                         
   2  13  -9       1865.65       2338.27       292.84 o                         
   3  13  -9         28.90        259.87       271.38 o                         
   4  13  -9        665.81        773.74       241.04 o                         
   5  13  -9        158.01        -79.68       259.85 o                         
   6  13  -9       2422.85       2383.82       293.01 o                         
   7  13  -9         21.75        157.30       233.25 o                         
   8  13  -9       5890.64       5864.75       563.22 o                         
   9  13  -9        163.25        -77.68       316.33 o                         
   1  14  -9        678.26        499.21       216.67 o                         
   2  14  -9       3177.49       3598.64       343.01 o                         
   3  14  -9        123.80        269.59       226.82 o                         
   4  14  -9       9769.01       9272.05       590.90 o                         
   5  14  -9        642.90        896.96       269.75 o                         
   6  14  -9        518.53        570.67       308.07 o                         
   7  14  -9        982.57       1025.41       294.19 o                         
   0  15  -9       1679.44       2217.58       448.47 o                         
   1  15  -9       1565.75       1754.39       282.97 o                         
   2  15  -9        667.84        616.14       304.02 o                         
   3  15  -9       3479.78       3143.48       333.00 o                         
   0   0  -8      63893.63      67589.12      1427.39 o                         
   2   0  -8      67883.23      74371.12      1248.48 o                         
   4   0  -8      10885.64      11666.90       131.46 o                         
   6   0  -8      30560.78      31786.78       493.82 o                         
   8   0  -8      84879.08      88413.80      1677.18 o                         
  10   0  -8      13192.16      13957.10       195.88 o                         
  12   0  -8       7292.38       7043.52       147.51 o                         
  14   0  -8       3822.94       3733.01       125.12 o                         
  16   0  -8       6512.79       6251.97       309.60 o                         
   1   1  -8      27893.06      28538.64       229.70 o                         
   2   1  -8      10967.20      10889.36        78.50 o                         
   3   1  -8      35671.99      36749.46       430.30 o                         
   4   1  -8     143787.53     160238.59      5121.50 o                         
   5   1  -8       3168.59       2974.01        46.41 o                         
   6   1  -8       5120.84       5322.89        67.17 o                         
   7   1  -8       5870.06       5809.23        66.35 o                         
   8   1  -8      57289.38      58750.86       648.78 o                         
   9   1  -8       6056.28       6164.97        83.03 o                         
  10   1  -8      21240.91      21549.24       200.05 o                         
  11   1  -8       3048.26       3065.68        62.95 o                         
  12   1  -8       3835.12       3778.80        75.11 o                         
  13   1  -8       1052.53       1141.34        72.77 o                         
  14   1  -8       5694.24       5387.55       105.85 o                         
  15   1  -8        430.80        530.20        89.28 o                         
  16   1  -8       1598.93       1649.88       112.10 o                         
  17   1  -8        398.85        368.00       186.08 o                         
  18   1  -8        777.10        669.91       314.86 o                         
   0   2  -8      12882.25      12674.68       134.29 o                         
   1   2  -8       3296.82       3241.27        39.85 o                         
   2   2  -8       8330.46       8675.25        77.08 o                         
   3   2  -8      71196.11      69032.84       813.90 o                         
   4   2  -8       4501.61       4649.17        87.90 o                         
   5   2  -8       9177.24       8416.58       110.47 o                         
   6   2  -8       3828.00       3884.11        49.69 o                         
   7   2  -8      34243.03      33251.35       263.12 o                         
   8   2  -8      17848.20      18119.43       189.80 o                         
   9   2  -8      10142.86       9978.50       104.66 o                         
  10   2  -8       3008.96       2818.02        79.21 o                         
  11   2  -8       4270.40       4333.12        71.59 o                         
  12   2  -8       3175.65       3062.02        75.11 o                         
  13   2  -8        533.11        580.21        47.96 o                         
  14   2  -8        826.84        872.96        56.96 o                         
  15   2  -8      11137.73      11070.33       198.71 o                         
  16   2  -8       1653.25       1830.26       173.02 o                         
  17   2  -8       2129.34       2312.68       164.63 o                         
   1   3  -8      33294.24      32363.57       284.09 o                         
   2   3  -8        507.26        476.55        38.07 o                         
   3   3  -8      72675.59      70725.34      1005.44 o                         
   4   3  -8       9337.22       9374.52        91.68 o                         
   5   3  -8      29090.46      28315.33       381.35 o                         
   6   3  -8       4766.57       4920.12       100.28 o                         
   7   3  -8      12365.08      12430.55       224.59 o                         
   8   3  -8       2712.51       2872.48        78.02 o                         
   9   3  -8      17227.80      17287.52       196.42 o                         
  10   3  -8        446.35        461.42        56.53 o                         
  11   3  -8       7214.92       7418.58       125.54 o                         
  12   3  -8        214.07        288.46        50.31 o                         
  13   3  -8       4306.98       4368.12       106.33 o                         
  14   3  -8        218.15        221.57        65.35 o                         
  15   3  -8       1794.95       1997.22       190.20 o                         
  16   3  -8          1.79         -7.37       155.40 o                         
  17   3  -8        630.02        786.78       177.40 o                         
   0   4  -8      14160.56      14780.86       179.58 o                         
   1   4  -8      27351.39      26333.49       277.14 o                         
   2   4  -8       6560.72       6833.77        92.57 o                         
   3   4  -8     100487.78      98080.07      2029.00 o                         
   4   4  -8       1829.54       1826.36        74.11 o                         
   5   4  -8       8884.74       8747.94       171.66 o                         
   6   4  -8       2080.42       1982.47        89.54 o                         
   7   4  -8      35538.28      34745.09       535.66 o                         
   8   4  -8       8533.26       8772.29       186.63 o                         
   9   4  -8      12381.82      12912.36       229.22 o                         
  10   4  -8       2688.77       2851.97       120.42 o                         
  11   4  -8       9605.36      10062.49       269.21 o                         
  12   4  -8        749.24        809.97        84.34 o                         
  13   4  -8       2178.99       2213.01        82.67 o                         
  14   4  -8        586.24        502.04       130.23 o                         
  15   4  -8      13950.47      15020.32       409.19 o                         
  16   4  -8        410.69        375.84       153.41 o                         
  17   4  -8       1134.11       1458.01       212.75 o                         
   1   5  -8      20248.26      19778.27       629.03 o                         
   2   5  -8      10805.33      10424.19       157.85 o                         
   3   5  -8      27716.61      27140.73       403.00 o                         
   4   5  -8      65972.42      68484.85      1176.46 o                         
   5   5  -8      10944.04      10987.61       211.61 o                         
   6   5  -8       1557.11       1723.65       125.54 o                         
   7   5  -8       2161.44       2351.70       109.75 o                         
   8   5  -8      17591.16      18070.79       357.78 o                         
   9   5  -8       8433.45       8748.02       227.43 o                         
  10   5  -8       7664.12       7792.75       203.10 o                         
  11   5  -8       2783.41       2792.02       150.60 o                         
  12   5  -8       3140.09       3449.33       182.83 o                         
  13   5  -8       4000.86       4195.80       198.72 o                         
  14   5  -8       2417.91       2744.77       222.02 o                         
  15   5  -8       1100.21        930.31       185.41 o                         
  16   5  -8        993.53       1082.83       203.73 o                         
  17   5  -8        292.88        209.86       191.97 o                         
   0   6  -8      47582.61      45731.11      1249.20 o                         
   1   6  -8       2171.99       1892.35       116.84 o                         
   2   6  -8      24659.37      23541.57       543.32 o                         
   3   6  -8       7326.70       7267.96       234.74 o                         
   4   6  -8        692.41        560.40       114.51 o                         
   5   6  -8        263.66        259.08       122.32 o                         
   6   6  -8      13772.17      14039.09       287.05 o                         
   7   6  -8       3053.43       3113.11       141.75 o                         
   8   6  -8      38843.31      40255.64      1027.50 o                         
   9   6  -8       1363.33       1618.28       131.87 o                         
  10   6  -8       4184.56       4415.50       184.29 o                         
  11   6  -8        606.46        706.89       150.83 o                         
  12   6  -8       6233.45       6266.66       214.34 o                         
  13   6  -8        429.37        601.93       142.48 o                         
  14   6  -8       2474.47       2826.50       260.02 o                         
  15   6  -8       1679.07       1738.30       286.96 o                         
  16   6  -8       3494.98       3528.82       249.04 o                         
   1   7  -8       1049.34        893.54       118.95 o                         
   2   7  -8      11838.61      11055.01       328.91 o                         
   3   7  -8        190.44        420.67       128.55 o                         
   4   7  -8      78028.36      75059.94      2078.42 o                         
   5   7  -8        826.01        673.08       120.01 o                         
   6   7  -8       7684.73       7729.96       267.53 o                         
   7   7  -8       1859.61       1710.51       164.60 o                         
   8   7  -8      29406.90      30281.07       688.62 o                         
   9   7  -8        106.49         41.08       158.77 o                         
  10   7  -8       7084.98       6871.36       251.15 o                         
  11   7  -8        692.80        886.24       159.03 o                         
  12   7  -8       2356.80       2208.16       191.68 o                         
  13   7  -8        499.73        472.40       179.89 o                         
  14   7  -8       3585.06       3874.90       295.91 o                         
  15   7  -8          6.15         -3.28       203.32 o                         
  16   7  -8       1774.77       2076.16       391.60 o                         
   0   8  -8      15960.18      15188.13       498.28 o                         
   1   8  -8       7954.99       7049.59       237.72 o                         
   2   8  -8       3322.46       3139.52       191.54 o                         
   3   8  -8      15582.92      14580.62       671.69 o                         
   4   8  -8       2191.30       2332.24       157.87 o                         
   5   8  -8       2921.23       2621.96       186.96 o                         
   6   8  -8       9556.59       9234.18       314.73 o                         
   7   8  -8       7754.04       7639.52       262.76 o                         
   8   8  -8      12178.08      12836.06       347.23 o                         
   9   8  -8       3756.18       3763.40       208.19 o                         
  10   8  -8       1775.50       1499.79       162.85 o                         
  11   8  -8       2443.18       2405.06       198.85 o                         
  12   8  -8       1851.06       1999.75       176.92 o                         
  13   8  -8        517.02        539.54       181.51 o                         
  14   8  -8       1776.38       1387.19       241.77 o                         
  15   8  -8       2837.28       2901.81       388.72 o                         
   1   9  -8      20233.73      19492.04       529.94 o                         
   2   9  -8       4069.72       4019.18       222.39 o                         
   3   9  -8      15663.83      16113.29       704.79 o                         
   4   9  -8       5568.84       5354.64       471.29 o                         
   5   9  -8       5096.71       4785.27       269.34 o                         
   6   9  -8        274.38        358.42       182.72 o                         
   7   9  -8       5854.24       5816.64       288.74 o                         
   8   9  -8       2827.69       2735.36       206.97 o                         
   9   9  -8       5434.28       5594.91       296.42 o                         
  10   9  -8        690.40        805.34       202.59 o                         
  11   9  -8       4987.47       4809.92       269.21 o                         
  12   9  -8        111.27        -31.93       159.99 o                         
  13   9  -8       2709.90       2645.33       306.03 o                         
  14   9  -8        550.07        526.27       317.99 o                         
   0  10  -8        241.03        622.39       529.64 o                         
   1  10  -8       8292.43       8003.60       318.30 o                         
   2  10  -8        118.40        302.64       163.68 o                         
   3  10  -8      28633.37      27844.98      1241.64 o                         
   4  10  -8        922.51        729.01       183.35 o                         
   5  10  -8       5685.68       5127.41       466.70 o                         
   6  10  -8        938.11        993.35       178.55 o                         
   7  10  -8      14354.13      13741.08      1231.82 o                         
   8  10  -8        327.23        256.87       215.32 o                         
   9  10  -8       4425.75       4384.02       266.93 o                         
  10  10  -8        133.70        134.93       203.79 o                         
  11  10  -8       2670.52       2451.00       243.83 o                         
  12  10  -8          7.24         -5.45       259.45 o                         
  13  10  -8        921.29        442.90       522.24 o                         
   1  11  -8       7679.65       8066.98       417.56 o                         
   2  11  -8       1149.45       1393.29       208.12 o                         
   3  11  -8      10999.71      11078.35       451.41 o                         
   4  11  -8       6961.72       6933.23       378.83 o                         
   5  11  -8       8306.54       7431.03       527.18 o                         
   6  11  -8       1144.68        932.24       236.52 o                         
   7  11  -8       1980.87       1623.44       290.67 o                         
   8  11  -8       1136.30       1247.84       219.91 o                         
   9  11  -8       3598.66       3709.47       409.66 o                         
  10  11  -8       1613.95       1550.82       200.97 o                         
  11  11  -8       2153.40       1980.77       291.38 o                         
  12  11  -8       1118.13       1735.85       404.64 o                         
   0  12  -8      11871.74      13706.53      1071.21 o                         
   1  12  -8        436.40        971.88       220.32 o                         
   2  12  -8       3672.69       3713.92       298.54 o                         
   3  12  -8       6251.68       6875.18       348.25 o                         
   4  12  -8        825.40        397.23       219.33 o                         
   5  12  -8        586.31        587.17       208.70 o                         
   6  12  -8       4719.62       4187.37       442.66 o                         
   7  12  -8       2255.43       2014.41       327.50 o                         
   8  12  -8       6727.16       6685.90       553.40 o                         
   9  12  -8        832.15        766.23       241.35 o                         
  10  12  -8        723.24        -68.17       282.16 o                         
  11  12  -8        527.87        411.12       514.65 o                         
   1  13  -8         22.03         35.97       259.14 o                         
   2  13  -8       4632.23       5514.56       490.89 o                         
   3  13  -8        367.13        524.21       224.97 o                         
   4  13  -8      15299.19      16224.61      1054.54 o                         
   5  13  -8        286.30        407.19       233.58 o                         
   6  13  -8        856.96        392.67       245.13 o                         
   7  13  -8        552.59        187.64       239.78 o                         
   8  13  -8       3744.55       3251.01       318.06 o                         
   9  13  -8        159.13       -163.00       317.69 o                         
   0  14  -8       6555.53       6493.46       484.59 o                         
   1  14  -8        407.89        448.24       243.10 o                         
   2  14  -8       1546.55       1390.78       242.80 o                         
   3  14  -8       1283.26       1925.47       366.03 o                         
   4  14  -8        116.83       -128.76       227.34 o                         
   5  14  -8       1128.39       1195.06       295.07 o                         
   6  14  -8       1180.20       1125.21       269.13 o                         
   7  14  -8        870.57        762.17       230.30 o                         
   1  15  -8       2307.94       2043.37       264.92 o                         
   2  15  -8       1024.02       1258.10       266.67 o                         
   3  15  -8       1432.25       1191.99       246.11 o                         
   4  15  -8       3830.28       3993.58       386.42 o                         
   2   0  -7     632301.88     862675.94     89142.07 o                         
   4   0  -7        400.38        390.14        45.26 o                         
   6   0  -7      41827.50      43332.02       705.74 o                         
   8   0  -7      13185.56      13366.58       210.84 o                         
  10   0  -7      88031.23      89794.20      1832.24 o                         
  12   0  -7      11037.56      10918.76       248.79 o                         
  14   0  -7       2895.51       2952.17       127.83 o                         
  16   0  -7       2621.64       2485.30       189.43 o                         
   0   1  -7      34745.64      36711.46       396.70 o                         
   1   1  -7      36713.43      37303.78       334.78 o                         
   2   1  -7      31906.40      33384.36       287.47 o                         
   3   1  -7      23930.23      24885.37       208.96 o                         
   4   1  -7       7739.56       7502.40        84.99 o                         
   5   1  -7       1504.03       1462.03        42.24 o                         
   6   1  -7      31927.49      32898.33       374.43 o                         
   7   1  -7       2331.61       2503.29        46.73 o                         
   8   1  -7       5902.81       5825.42        94.89 o                         
   9   1  -7      19815.44      19956.30       189.39 o                         
  10   1  -7      10204.84      10314.83       116.48 o                         
  11   1  -7        757.57        798.54        62.35 o                         
  12   1  -7       2769.94       2758.22        69.85 o                         
  13   1  -7       3222.10       3059.81        84.77 o                         
  14   1  -7      17533.55      16583.77       226.91 o                         
  15   1  -7         88.18        112.03        65.73 o                         
  16   1  -7       1784.48       1893.92       107.24 o                         
  17   1  -7       1477.28       1450.99       156.91 o                         
  18   1  -7        408.39          2.74       172.37 o                         
   1   2  -7        990.22       1016.40        25.95 o                         
   2   2  -7      51576.97      52647.31       519.17 o                         
   3   2  -7      65080.86      63082.47       768.35 o                         
   4   2  -7       6232.25       6303.80        54.57 o                         
   5   2  -7      69914.25      70908.63       990.43 o                         
   6   2  -7       5006.85       4827.92        42.09 o                         
   7   2  -7      21995.27      21180.53       169.41 o                         
   8   2  -7       5092.70       4851.50        92.79 o                         
   9   2  -7       6557.46       6422.47        83.06 o                         
  10   2  -7      24141.30      23506.80       221.47 o                         
  11   2  -7       1482.31       1444.82        47.20 o                         
  12   2  -7       1621.50       1539.20        67.09 o                         
  13   2  -7       9109.72       9101.23       127.59 o                         
  14   2  -7        548.26        589.74        63.94 o                         
  15   2  -7        617.32        594.34        88.12 o                         
  16   2  -7        786.74        853.40       129.78 o                         
  17   2  -7       1355.74       1513.90       199.40 o                         
  18   2  -7        639.06        548.10       346.21 o                         
   0   3  -7      12385.63      13123.47       148.19 o                         
   1   3  -7      67436.09      66586.92       775.34 o                         
   2   3  -7       7044.73       7093.65        76.27 o                         
   3   3  -7      35091.52      33695.51       528.84 o                         
   4   3  -7         94.97         88.53        53.00 o                         
   5   3  -7      11379.23      11414.14       161.82 o                         
   6   3  -7       3460.64       3502.82        85.95 o                         
   7   3  -7       4324.01       4628.28        93.38 o                         
   8   3  -7        403.34        331.39        49.01 o                         
   9   3  -7      84839.58      87660.33      1328.50 o                         
  10   3  -7         33.60        -40.07        62.65 o                         
  11   3  -7       1746.33       1715.69        96.29 o                         
  12   3  -7         50.64        112.64        55.83 o                         
  13   3  -7       8342.38       8384.47       168.48 o                         
  14   3  -7        113.21        230.15        68.66 o                         
  15   3  -7        167.76        134.33       124.99 o                         
  16   3  -7         50.48         97.14       136.93 o                         
  17   3  -7       4903.53       4601.22       237.14 o                         
   1   4  -7        958.12       1000.87        54.66 o                         
   2   4  -7      55874.15      59930.65       903.44 o                         
   3   4  -7      61168.01      59198.23       892.68 o                         
   4   4  -7         25.02         -2.68        71.68 o                         
   5   4  -7      50227.59      48357.68       706.55 o                         
   6   4  -7       2888.44       3043.29       119.89 o                         
   7   4  -7      18281.64      18128.19       307.81 o                         
   8   4  -7       1439.22       1536.54       162.73 o                         
   9   4  -7       1845.44       1869.62       149.56 o                         
  10   4  -7       7858.82       8397.27       185.49 o                         
  11   4  -7       5973.64       6364.83       126.15 o                         
  12   4  -7        422.33        388.52        59.97 o                         
  13   4  -7      13172.45      13367.57       226.48 o                         
  14   4  -7         88.36        -19.51       142.01 o                         
  15   4  -7        965.46        873.38       172.65 o                         
  16   4  -7        221.57        419.96       152.58 o                         
  17   4  -7       1165.57       1189.49       191.26 o                         
   0   5  -7       7911.42       7377.28       219.05 o                         
   1   5  -7      53085.86      49038.63      1154.15 o                         
   2   5  -7      24611.25      24228.04       392.40 o                         
   3   5  -7      20715.16      19586.46       293.02 o                         
   4   5  -7       4081.49       4083.77       301.78 o                         
   5   5  -7       5628.91       5706.52       131.30 o                         
   6   5  -7      29136.45      29452.05       459.07 o                         
   7   5  -7       2230.88       2392.80       107.15 o                         
   8   5  -7       1187.89       1418.69       150.05 o                         
   9   5  -7      42649.11      44335.57       891.04 o                         
  10   5  -7       6277.04       6366.27       205.62 o                         
  11   5  -7        809.98        798.17       122.81 o                         
  12   5  -7       1822.04       1955.05       147.45 o                         
  13   5  -7       6492.38       6462.01       223.91 o                         
  14   5  -7      10539.17      10456.48       285.92 o                         
  15   5  -7         40.20        149.58       140.82 o                         
  16   5  -7       1108.41       1276.57       213.39 o                         
  17   5  -7       1871.63       2152.20       295.26 o                         
   1   6  -7        528.50        456.13        95.20 o                         
   2   6  -7     124422.41     119703.79      3454.93 o                         
   3   6  -7       5671.25       5179.55       204.20 o                         
   4   6  -7        293.08        417.77        99.18 o                         
   5   6  -7        851.40        836.72       127.43 o                         
   6   6  -7       7267.92       7304.10       193.91 o                         
   7   6  -7       2125.81       2218.25       126.59 o                         
   8   6  -7       6182.41       6456.60       217.25 o                         
   9   6  -7        457.99        525.37       112.03 o                         
  10   6  -7      34524.82      35005.34       721.87 o                         
  11   6  -7       1450.04       1584.15       134.84 o                         
  12   6  -7       4484.74       4354.30       216.83 o                         
  13   6  -7        239.67        449.84       179.03 o                         
  14   6  -7        973.71       1408.42       200.78 o                         
  15   6  -7        165.67        351.30       214.57 o                         
  16   6  -7       1566.11       1848.98       233.84 o                         
   0   7  -7       8466.26       8370.76       455.77 o                         
   1   7  -7       3439.59       2979.23       172.28 o                         
   2   7  -7      51671.80      46462.89      1330.43 o                         
   3   7  -7       3746.45       3459.32       231.09 o                         
   4   7  -7       4571.06       4801.23       329.23 o                         
   5   7  -7        841.46        939.33       140.98 o                         
   6   7  -7      44508.72      43754.96       934.32 o                         
   7   7  -7       1807.13       1939.12       221.78 o                         
   8   7  -7       4004.51       4186.18       181.63 o                         
   9   7  -7        896.00        944.79       146.45 o                         
  10   7  -7       3042.25       2996.13       172.54 o                         
  11   7  -7        490.50        484.48       130.92 o                         
  12   7  -7       1808.80       1770.20       176.58 o                         
  13   7  -7        108.51        188.60       155.30 o                         
  14   7  -7      11850.19      12103.79       559.54 o                         
  15   7  -7         50.89         24.57       242.41 o                         
  16   7  -7       1819.25       1618.55       397.23 o                         
   1   8  -7       2165.29       2236.90       226.60 o                         
   2   8  -7      45568.12      46002.15      1304.20 o                         
   3   8  -7       6568.04       6398.83       453.53 o                         
   4   8  -7        504.10        556.87       133.64 o                         
   5   8  -7      13411.13      12728.93       665.99 o                         
   6   8  -7        521.32        546.89       186.56 o                         
   7   8  -7       3065.46       2947.46       247.24 o                         
   8   8  -7       1308.00       1736.88       406.92 o                         
   9   8  -7        152.75         61.97       149.11 o                         
  10   8  -7      12137.77      12175.28       309.17 o                         
  11   8  -7        970.31       1239.66       172.27 o                         
  12   8  -7       2156.32       2273.69       192.94 o                         
  13   8  -7       5587.72       6027.79       368.69 o                         
  14   8  -7        219.13        308.56       232.46 o                         
  15   8  -7        234.77        113.18       338.97 o                         
   0   9  -7       3663.52       3882.87       443.28 o                         
   1   9  -7      43346.96      41997.50      1121.47 o                         
   2   9  -7        509.50        691.13       181.85 o                         
   3   9  -7      13587.54      13196.41       855.28 o                         
   4   9  -7        707.39        469.67       160.45 o                         
   5   9  -7        629.00        249.26       143.64 o                         
   6   9  -7        121.46        386.39       159.05 o                         
   7   9  -7       2278.57       2355.93       189.11 o                         
   8   9  -7        874.63        971.48       158.59 o                         
   9   9  -7      28373.38      28205.41       863.41 o                         
  10   9  -7       1646.53       1917.65       184.75 o                         
  11   9  -7       1246.41       1343.70       173.54 o                         
  12   9  -7         73.83        -28.76       196.79 o                         
  13   9  -7       2502.85       2245.65       253.23 o                         
  14   9  -7       1955.39       2354.29       369.69 o                         
   1  10  -7        575.10        476.87       189.32 o                         
   2  10  -7       1257.80       1659.06       188.68 o                         
   3  10  -7      18562.03      18229.44       937.02 o                         
   4  10  -7        551.74        554.59       164.40 o                         
   5  10  -7      18343.38      17916.63      1321.39 o                         
   6  10  -7        865.09        867.69       166.27 o                         
   7  10  -7       4548.48       3939.22       268.84 o                         
   8  10  -7        337.49        348.50       186.82 o                         
   9  10  -7        582.65        567.05       160.93 o                         
  10  10  -7        298.37        298.90       178.87 o                         
  11  10  -7       1603.50       1681.13       216.66 o                         
  12  10  -7         25.34         87.63       216.83 o                         
  13  10  -7       6052.00       6247.09       505.17 o                         
   0  11  -7        223.90        739.25       268.32 o                         
   1  11  -7      14728.21      15603.36       504.56 o                         
   2  11  -7       5751.50       5635.19       342.61 o                         
   3  11  -7       3941.83       3829.38       269.78 o                         
   4  11  -7        506.82        476.09       298.42 o                         
   5  11  -7       2459.20       2197.80       245.41 o                         
   6  11  -7      10085.20       8828.54       603.70 o                         
   7  11  -7       1419.40       1355.41       199.89 o                         
   8  11  -7        189.92       -100.40       202.28 o                         
   9  11  -7      17073.98      16550.04      1048.72 o                         
  10  11  -7        101.81        277.35       183.12 o                         
  11  11  -7        349.59         88.29       232.51 o                         
  12  11  -7        470.95        358.86       467.47 o                         
   1  12  -7        105.21       -101.77       367.57 o                         
   2  12  -7      19080.02      22612.19       757.00 o                         
   3  12  -7       6284.41       6168.48       391.10 o                         
   4  12  -7        334.72        232.49       203.29 o                         
   5  12  -7       3052.99       2672.15       277.78 o                         
   6  12  -7       2250.47       1794.38       259.07 o                         
   7  12  -7       1277.50        868.94       198.51 o                         
   8  12  -7       1103.04        637.05       205.52 o                         
   9  12  -7        377.89        384.55       206.34 o                         
  10  12  -7       8907.70       9715.34       608.75 o                         
  11  12  -7        501.05        485.63       338.33 o                         
   0  13  -7        817.43        652.45       479.95 o                         
   1  13  -7        168.94        190.48       206.04 o                         
   2  13  -7       6380.62       6754.82       362.16 o                         
   3  13  -7        247.37        252.93       234.54 o                         
   4  13  -7        690.96        731.20       271.65 o                         
   5  13  -7        124.54        317.97       252.65 o                         
   6  13  -7       7690.72       6796.29       496.65 o                         
   7  13  -7         11.71       -211.03       211.03 o                         
   8  13  -7        561.60        453.44       211.12 o                         
   9  13  -7         31.93        -57.67       307.52 o                         
   1  14  -7        774.89       1032.73       216.09 o                         
   2  14  -7      15292.40      14677.11       595.08 o                         
   3  14  -7        643.89        794.75       216.79 o                         
   4  14  -7         73.06         62.50       206.02 o                         
   5  14  -7       2260.83       2085.49       280.19 o                         
   6  14  -7        912.64        675.47       227.75 o                         
   7  14  -7        460.38        441.95       228.37 o                         
   0  15  -7        957.77        833.74       328.72 o                         
   1  15  -7       3393.16       3282.81       311.52 o                         
   2  15  -7        886.91        948.06       233.61 o                         
   3  15  -7       1117.61       1248.40       346.44 o                         
   4  15  -7         93.91        394.21       284.59 o                         
   0   0  -6     113845.38     141877.83      4659.39 o                         
   2   0  -6      14011.97      15359.89       169.70 o                         
   4   0  -6      59328.97      62631.40      1307.04 o                         
   6   0  -6      22314.34      23832.07       483.65 o                         
   8   0  -6     127640.50     133536.92      2988.38 o                         
  10   0  -6      27524.10      27992.70       506.55 o                         
  12   0  -6      18841.23      18464.23       278.61 o                         
  14   0  -6       7334.02       7090.94       167.18 o                         
  16   0  -6       2190.00       1904.05       169.97 o                         
  18   0  -6       2050.48       1610.87       429.80 o                         
   1   1  -6      24510.54      24267.94       263.63 o                         
   2   1  -6     121052.54     139143.70      3213.64 o                         
   3   1  -6      31097.29      31114.89       266.68 o                         
   4   1  -6     152215.84     166421.30      3339.21 o                         
   5   1  -6        972.23        906.52        27.24 o                         
   6   1  -6       6067.77       6623.61        86.00 o                         
   7   1  -6      14001.21      14038.77       115.19 o                         
   8   1  -6      20309.61      20396.22       204.23 o                         
   9   1  -6       2904.19       2828.05        51.55 o                         
  10   1  -6      10841.84      10979.04       109.10 o                         
  11   1  -6       8708.02       8640.00       102.09 o                         
  12   1  -6      12920.22      12782.84       146.90 o                         
  13   1  -6         89.73         58.09        55.68 o                         
  14   1  -6       5271.29       5139.24       118.68 o                         
  15   1  -6        156.20        171.50        76.38 o                         
  16   1  -6       4748.33       4237.84       179.58 o                         
  17   1  -6         14.44         65.00       103.86 o                         
  18   1  -6        258.31        -39.92       176.18 o                         
   0   2  -6      26958.10      27918.77       303.51 o                         
   1   2  -6       9563.35       9931.70        76.21 o                         
   2   2  -6       3605.97       4091.34        59.40 o                         
   3   2  -6      56058.52      56119.70       902.96 o                         
   4   2  -6       1083.89       1076.02        35.76 o                         
   5   2  -6      50061.89      50456.19       581.79 o                         
   6   2  -6       3985.37       4053.93        40.77 o                         
   7   2  -6      26754.05      27036.42       235.19 o                         
   8   2  -6      27312.84      27645.56       245.64 o                         
   9   2  -6      23606.60      23244.24       194.45 o                         
  10   2  -6       4536.42       4519.09        83.10 o                         
  11   2  -6       7826.57       7811.70        85.67 o                         
  12   2  -6       2441.41       2500.99        70.09 o                         
  13   2  -6       2861.61       2856.61       101.48 o                         
  14   2  -6       1419.42       1487.33        71.03 o                         
  15   2  -6       7781.41       7790.67       174.51 o                         
  16   2  -6        904.56        807.41       104.07 o                         
  17   2  -6        408.64        387.31       143.18 o                         
  18   2  -6        538.03        329.93       191.02 o                         
   1   3  -6      71981.54      71762.02       895.05 o                         
   2   3  -6         56.36         92.67        35.07 o                         
   3   3  -6      63283.92      62193.98       910.80 o                         
   4   3  -6       2235.51       2118.66        65.59 o                         
   5   3  -6        702.84        682.36        86.76 o                         
   6   3  -6        320.53        258.77        56.97 o                         
   7   3  -6      32720.19      31809.27       328.17 o                         
   8   3  -6        699.90        744.31        48.71 o                         
   9   3  -6       9497.09       9485.71       208.68 o                         
  10   3  -6        234.60        232.12        38.61 o                         
  11   3  -6      25366.94      25273.47       249.49 o                         
  12   3  -6         59.55         85.25        42.38 o                         
  13   3  -6        163.78        171.74        52.07 o                         
  14   3  -6         64.67        125.62        78.09 o                         
  15   3  -6        785.60        739.65        86.49 o                         
  16   3  -6        144.77        245.37       155.79 o                         
  17   3  -6        149.51         51.90       197.18 o                         
   0   4  -6      17301.36      16697.90       468.31 o                         
   1   4  -6      24711.50      24907.73       335.31 o                         
   2   4  -6        354.55        285.68        52.80 o                         
   3   4  -6      64837.10      63438.76      1017.00 o                         
   4   4  -6       2200.49       2143.92        86.32 o                         
   5   4  -6      36339.43      36807.25       498.99 o                         
   6   4  -6        483.65        461.10        72.89 o                         
   7   4  -6      45968.07      47374.83       748.37 o                         
   8   4  -6       8281.37       8684.72       158.94 o                         
   9   4  -6      29945.39      30140.07       320.50 o                         
  10   4  -6       2394.94       2384.44        59.03 o                         
  11   4  -6       8765.05       8777.82       160.22 o                         
  12   4  -6       1098.10       1138.42        77.08 o                         
  13   4  -6       5714.14       5676.43       118.92 o                         
  14   4  -6        842.51        707.64       134.54 o                         
  15   4  -6      12315.15      12892.55       359.59 o                         
  16   4  -6        146.94        166.60       171.11 o                         
  17   4  -6        152.06        162.63       175.92 o                         
   1   5  -6      35042.34      33427.35       747.08 o                         
   2   5  -6      27433.85      28411.22       476.00 o                         
   3   5  -6      24278.54      22864.78       379.99 o                         
   4   5  -6      73383.87      75365.84      1618.58 o                         
   5   5  -6       1528.63       1507.46       122.01 o                         
   6   5  -6       2353.25       2330.70       115.44 o                         
   7   5  -6      12966.76      13508.85       251.29 o                         
   8   5  -6       8873.96       8932.35       189.86 o                         
   9   5  -6       5773.13       6234.51       158.45 o                         
  10   5  -6       3502.96       3621.35       144.97 o                         
  11   5  -6      10504.33      11145.34       317.22 o                         
  12   5  -6       9026.44       9058.99       363.20 o                         
  13   5  -6        274.82        351.73       134.17 o                         
  14   5  -6       2673.61       2923.27       248.01 o                         
  15   5  -6        147.66        154.65       141.55 o                         
  16   5  -6       3090.01       3293.17       237.07 o                         
  17   5  -6         76.36        312.45       224.39 o                         
   0   6  -6      68486.92      63774.02      2162.00 o                         
   1   6  -6       3351.08       3273.16       159.23 o                         
   2   6  -6        383.95        693.67       109.43 o                         
   3   6  -6       6076.34       5905.84       157.54 o                         
   4   6  -6      10704.23      11434.21       254.46 o                         
   5   6  -6       3599.32       3725.26       180.51 o                         
   6   6  -6       3844.08       4028.79       229.02 o                         
   7   6  -6       4098.10       4227.46       160.48 o                         
   8   6  -6      43113.73      43182.82       866.60 o                         
   9   6  -6       5972.31       6146.59       190.67 o                         
  10   6  -6       6762.18       7580.14       317.30 o                         
  11   6  -6       1025.81       1049.83       130.74 o                         
  12   6  -6       6931.93       7187.85       240.31 o                         
  13   6  -6        809.89        701.70       155.58 o                         
  14   6  -6       3418.13       3602.67       228.05 o                         
  15   6  -6        752.09        804.91       197.62 o                         
  16   6  -6       1800.46       1886.53       265.25 o                         
   1   7  -6       2122.98       1859.94       203.04 o                         
   2   7  -6      32931.41      32593.51      1304.97 o                         
   3   7  -6       4155.78       3963.72       363.36 o                         
   4   7  -6      95510.48      92213.70      2536.53 o                         
   5   7  -6        769.81        628.42       114.88 o                         
   6   7  -6       2987.84       3099.48       505.78 o                         
   7   7  -6       3097.20       2992.11       165.63 o                         
   8   7  -6      14309.71      14562.40       325.75 o                         
   9   7  -6        302.69        330.49       157.35 o                         
  10   7  -6       4021.08       3970.11       169.32 o                         
  11   7  -6        638.64        695.45       155.29 o                         
  12   7  -6       9009.59       8850.64       526.43 o                         
  13   7  -6        245.47        491.33       165.09 o                         
  14   7  -6       2962.57       3439.75       310.12 o                         
  15   7  -6         43.43        184.45       265.37 o                         
  16   7  -6       4148.89       4739.82       396.21 o                         
   0   8  -6      28197.63      28134.32       809.81 o                         
   1   8  -6       6137.66       6022.03       213.50 o                         
   2   8  -6        171.75        387.47       157.81 o                         
   3   8  -6      17064.50      15683.86       654.15 o                         
   4   8  -6       4519.42       4744.69       538.36 o                         
   5   8  -6       9544.18       9074.62       554.33 o                         
   6   8  -6        190.95        307.53       146.82 o                         
   7   8  -6      12032.23      11995.04       439.06 o                         
   8   8  -6      11888.99      11641.51       312.05 o                         
   9   8  -6       2327.59       2426.28       149.18 o                         
  10   8  -6       5142.64       5273.79       222.78 o                         
  11   8  -6       3493.41       3330.25       190.60 o                         
  12   8  -6       2371.66       2778.04       208.77 o                         
  13   8  -6        609.37        833.57       190.40 o                         
  14   8  -6       2260.14       2476.41       275.53 o                         
  15   8  -6       3597.34       4313.46       461.53 o                         
   1   9  -6      24981.02      25832.36       980.96 o                         
   2   9  -6      13607.21      13751.44       381.77 o                         
   3   9  -6      12282.84      11214.26       426.50 o                         
   4   9  -6       5962.51       5730.08       299.63 o                         
   5   9  -6        507.77        586.82       191.02 o                         
   6   9  -6       1542.70       1456.43       197.88 o                         
   7   9  -6       9384.08       9350.87       432.84 o                         
   8   9  -6        433.87        674.91       139.35 o                         
   9   9  -6       2647.11       3070.29       222.10 o                         
  10   9  -6        213.76        101.37       136.76 o                         
  11   9  -6       8163.02       8305.54       345.32 o                         
  12   9  -6        615.35        641.72       194.95 o                         
  13   9  -6        779.86        997.97       285.15 o                         
  14   9  -6        606.54       1127.72       322.76 o                         
   0  10  -6         28.16        246.77       273.93 o                         
   1  10  -6       7886.62       8145.86       383.59 o                         
   2  10  -6        422.11        534.29       167.96 o                         
   3  10  -6      21127.32      21921.64      1071.30 o                         
   4  10  -6        152.19        184.29       176.13 o                         
   5  10  -6      10973.80      12239.12       789.50 o                         
   6  10  -6        758.99        868.99       176.46 o                         
   7  10  -6      10564.77       9105.25       578.11 o                         
   8  10  -6        679.55        640.45       154.75 o                         
   9  10  -6      10531.94      10062.12       428.81 o                         
  10  10  -6       1571.35       1557.54       258.86 o                         
  11  10  -6       3688.96       3612.69       413.22 o                         
  12  10  -6        152.40        124.96       342.00 o                         
  13  10  -6       1748.83       2046.68       395.74 o                         
  14  10  -6         45.90        376.74       358.91 o                         
   1  11  -6      14083.30      14910.40       543.50 o                         
   2  11  -6        491.07        371.53       269.73 o                         
   3  11  -6      11824.12      12375.37       475.05 o                         
   4  11  -6      10782.28      10323.33       410.61 o                         
   5  11  -6        533.63        459.16       179.43 o                         
   6  11  -6       1103.44       1095.39       206.11 o                         
   7  11  -6       7209.96       7000.09       488.02 o                         
   8  11  -6       2432.10       1998.00       214.54 o                         
   9  11  -6       2798.09       3205.85       431.16 o                         
  10  11  -6        658.21        453.36       253.34 o                         
  11  11  -6       6789.44       6912.03       595.36 o                         
  12  11  -6        914.30       2030.33       628.84 o                         
  13  11  -6         78.33         98.57       472.26 o                         
   0  12  -6      21823.26      25788.57      1355.67 o                         
   1  12  -6        926.87       1052.04       252.04 o                         
   2  12  -6        434.47        440.68       250.95 o                         
   3  12  -6       3026.50       3399.48       318.84 o                         
   4  12  -6       1120.50       1248.12       228.74 o                         
   5  12  -6       2438.24       2246.97       257.71 o                         
   6  12  -6        934.97        962.42       203.87 o                         
   7  12  -6       1770.50       1391.52       229.60 o                         
   8  12  -6       9499.87       9981.77       655.79 o                         
   9  12  -6       2424.20       1791.73       303.89 o                         
  10  12  -6       1347.52       2015.73       859.61 o                         
  11  12  -6        426.85       1187.32       456.50 o                         
   1  13  -6        286.94        163.32       210.64 o                         
   2  13  -6       6544.97       7779.74       481.17 o                         
   3  13  -6        277.13         39.77       266.24 o                         
   4  13  -6      15103.06      16261.26       579.39 o                         
   5  13  -6        179.17         90.20       245.13 o                         
   6  13  -6        652.02        598.24       245.37 o                         
   7  13  -6        280.22        622.37       218.10 o                         
   8  13  -6       3276.64       3137.78       351.99 o                         
   9  13  -6         15.09        402.92       319.54 o                         
  10  13  -6       1324.32       1755.08       447.52 o                         
   0  14  -6      13890.70      13021.03       672.95 o                         
   1  14  -6        279.67        136.17       217.46 o                         
   2  14  -6        150.40        135.46       219.22 o                         
   3  14  -6       1285.05       1437.23       252.26 o                         
   4  14  -6        796.99        895.25       266.67 o                         
   5  14  -6        590.82        597.12       231.41 o                         
   6  14  -6         92.33        298.24       238.27 o                         
   7  14  -6        595.43        668.67       212.72 o                         
   8  14  -6       4160.46       4565.07       461.02 o                         
   1  15  -6       3507.71       2987.56       309.69 o                         
   2  15  -6       2631.18       2955.10       303.15 o                         
   3  15  -6       1506.25       1505.00       277.11 o                         
   4  15  -6       3016.34       3308.02       269.18 o                         
   5  15  -6        467.41        556.61       231.72 o                         
   2   0  -5      11934.91      12438.96       131.37 o                         
   4   0  -5     154384.06     167049.16      4791.15 o                         
   6   0  -5      62013.00      63972.30       885.77 o                         
   8   0  -5      30801.55      30662.73       370.91 o                         
  10   0  -5      22841.84      22783.32       305.99 o                         
  12   0  -5       6262.78       5820.68       162.18 o                         
  14   0  -5       5594.64       5610.65       175.65 o                         
  16   0  -5       2630.30       2532.27       147.04 o                         
  18   0  -5       3684.75       2683.59       472.78 o                         
   0   1  -5      81508.11      96487.56      2620.93 o                         
   1   1  -5       6955.72       6969.95        54.11 o                         
   2   1  -5      37570.60      40247.10       332.14 o                         
   3   1  -5      21591.83      21469.73       220.88 o                         
   4   1  -5       9379.54      10240.39       109.91 o                         
   5   1  -5       7078.59       6991.30        63.73 o                         
   6   1  -5     140478.00     148897.42      2458.57 o                         
   7   1  -5      24218.22      24911.38       225.17 o                         
   8   1  -5      51393.55      52806.76       531.85 o                         
   9   1  -5       1934.30       1954.31        55.46 o                         
  10   1  -5       6669.58       6181.90        92.16 o                         
  11   1  -5       2763.38       2902.00        66.43 o                         
  12   1  -5       9261.51       9170.51       121.86 o                         
  13   1  -5        557.25        498.78        61.90 o                         
  14   1  -5       3246.97       3080.41        93.33 o                         
  15   1  -5       3840.89       3724.27       112.59 o                         
  16   1  -5       4353.30       4317.66       144.53 o                         
  17   1  -5        927.78        867.65       123.87 o                         
  18   1  -5        610.52        210.25       215.23 o                         
   1   2  -5      41253.76      41764.85       351.35 o                         
   2   2  -5        834.35        740.26        22.47 o                         
   3   2  -5      20946.38      20952.36       297.93 o                         
   4   2  -5      54227.63      56324.04       715.56 o                         
   5   2  -5      41797.48      41775.62       528.20 o                         
   6   2  -5      11408.29      11895.57       127.85 o                         
   7   2  -5       2819.02       2590.58        57.63 o                         
   8   2  -5      20951.54      20728.54       156.19 o                         
   9   2  -5       7822.53       7472.18       108.14 o                         
  10   2  -5       2550.74       2615.76        76.26 o                         
  11   2  -5       3851.99       3944.11        72.75 o                         
  12   2  -5        686.24        639.56        49.76 o                         
  13   2  -5      12301.15      12069.46       145.72 o                         
  14   2  -5       1609.68       1476.39        77.63 o                         
  15   2  -5       1409.35       1576.60       111.21 o                         
  16   2  -5        474.92        525.77       110.81 o                         
  17   2  -5       2757.01       2646.55       189.11 o                         
  18   2  -5        849.62       1164.79       198.36 o                         
   0   3  -5         45.74        177.41        46.40 o                         
   1   3  -5      42625.20      43702.98       458.37 o                         
   2   3  -5       1348.69       1280.62        48.92 o                         
   3   3  -5      86042.84      84489.44      1436.03 o                         
   4   3  -5       6392.30       6743.15        96.63 o                         
   5   3  -5      21367.04      21323.83       252.55 o                         
   6   3  -5       1882.59       1951.68        42.03 o                         
   7   3  -5      44574.05      42628.75       436.25 o                         
   8   3  -5       1654.17       1759.54        48.06 o                         
   9   3  -5       9678.42       9580.77       122.59 o                         
  10   3  -5        477.44        459.95        28.61 o                         
  11   3  -5       6335.76       6222.22        76.06 o                         
  12   3  -5         63.42        -13.21        40.43 o                         
  13   3  -5        394.16        538.74        53.79 o                         
  14   3  -5        203.80        128.87        47.84 o                         
  15   3  -5      17702.43      17500.14       294.11 o                         
  16   3  -5        345.26        392.65       156.09 o                         
  17   3  -5       2346.90       2337.03       200.93 o                         
  18   3  -5          1.66         81.47       185.92 o                         
   1   4  -5      78438.79      73851.73      1495.98 o                         
   2   4  -5       2947.14       2978.82       110.63 o                         
   3   4  -5      47718.58      47566.53       742.81 o                         
   4   4  -5      14933.48      15558.78       211.29 o                         
   5   4  -5      77523.31      77986.89      1473.61 o                         
   6   4  -5       7596.41       8046.06       139.71 o                         
   7   4  -5      10497.69      10888.10       117.99 o                         
   8   4  -5        475.10        536.13        49.94 o                         
   9   4  -5      16636.37      16540.96       320.36 o                         
  10   4  -5       1802.53       1847.97        52.20 o                         
  11   4  -5       5318.33       5411.33       118.12 o                         
  12   4  -5       1075.97        986.51        71.62 o                         
  13   4  -5      11724.02      11495.66       221.25 o                         
  14   4  -5        874.55        946.40        90.06 o                         
  15   4  -5       1311.46       1522.03       147.12 o                         
  16   4  -5        627.40        800.48       183.49 o                         
  17   4  -5       3757.30       3752.34       304.48 o                         
   0   5  -5      57079.39      53731.45      1768.91 o                         
   1   5  -5      10032.32       9320.84       209.84 o                         
   2   5  -5      15187.28      14266.13       274.77 o                         
   3   5  -5      38720.15      39414.67      1269.56 o                         
   4   5  -5        861.06        895.87        93.25 o                         
   5   5  -5       3564.26       3553.18       117.42 o                         
   6   5  -5      45360.90      47702.74       858.69 o                         
   7   5  -5      16318.78      16736.13       350.36 o                         
   8   5  -5      15992.76      16503.63       200.22 o                         
   9   5  -5       3712.12       3833.32       124.76 o                         
  10   5  -5       2175.39       2439.86        89.24 o                         
  11   5  -5       5131.83       4935.93       130.98 o                         
  12   5  -5       4118.65       4169.77       201.79 o                         
  13   5  -5        427.19        446.77        52.56 o                         
  14   5  -5       1804.21       1645.30       143.43 o                         
  15   5  -5       5816.28       6080.75       340.99 o                         
  16   5  -5       1764.52       1822.35       226.95 o                         
  17   5  -5       1501.79       1783.66       265.02 o                         
   1   6  -5       6864.32       6646.10       171.89 o                         
   2   6  -5      13386.43      11821.76       513.20 o                         
   3   6  -5       4708.61       4486.41       195.29 o                         
   4   6  -5      85361.09      84506.88      1947.63 o                         
   5   6  -5      10746.76      10774.87       213.25 o                         
   6   6  -5      16298.42      17233.72       582.11 o                         
   7   6  -5        907.40        877.31       111.83 o                         
   8   6  -5      26600.04      28341.18       713.57 o                         
   9   6  -5       1592.94       1626.45       124.05 o                         
  10   6  -5      11666.24      11635.63       238.60 o                         
  11   6  -5        592.25        751.00       196.78 o                         
  12   6  -5       5304.91       5050.59       227.59 o                         
  13   6  -5       1482.77       1491.33       161.00 o                         
  14   6  -5       3480.89       3397.28       381.18 o                         
  15   6  -5         96.31         68.51       212.44 o                         
  16   6  -5       2146.22       2228.22       300.00 o                         
   0   7  -5      24997.52      25977.28       802.18 o                         
   1   7  -5         34.52        -79.85       138.13 o                         
   2   7  -5      29790.78      28771.37       713.85 o                         
   3   7  -5       3173.77       2866.10       183.01 o                         
   4   7  -5        966.56       1080.71       157.85 o                         
   5   7  -5        225.92        329.11       101.41 o                         
   6   7  -5      43346.17      42308.53       759.24 o                         
   7   7  -5        141.37         35.63       128.75 o                         
   8   7  -5      19949.14      19701.93       413.19 o                         
   9   7  -5       1936.80       1974.57       129.70 o                         
  10   7  -5       3042.74       3032.69       308.12 o                         
  11   7  -5         80.87         28.83       107.39 o                         
  12   7  -5       4398.56       5198.35       252.48 o                         
  13   7  -5        255.79        444.51       214.84 o                         
  14   7  -5       3076.86       3338.08       267.65 o                         
  15   7  -5        388.88        890.09       312.93 o                         
  16   7  -5       3189.05       3021.28       350.69 o                         
   1   8  -5      15380.44      14461.69       363.21 o                         
   2   8  -5       3126.68       3025.45       172.37 o                         
   3   8  -5      12332.54      11464.81       504.47 o                         
   4   8  -5      38914.66      36516.70      2169.97 o                         
   5   8  -5      20438.62      19912.71       927.10 o                         
   6   8  -5       4700.40       4667.46       330.61 o                         
   7   8  -5       5607.12       5585.20       345.73 o                         
   8   8  -5      11041.77      10983.59       297.85 o                         
   9   8  -5       2037.62       2314.60       145.50 o                         
  10   8  -5       7224.86       7065.26       264.47 o                         
  11   8  -5       2536.27       2788.73       285.50 o                         
  12   8  -5       1633.27       1376.86       249.10 o                         
  13   8  -5       2921.17       2919.26       254.68 o                         
  14   8  -5       1615.49       1151.43       466.54 o                         
  15   8  -5        413.23        611.00       343.55 o                         
   0   9  -5       2360.38       2543.88       244.34 o                         
   1   9  -5       5237.99       4969.45       250.62 o                         
   2   9  -5       1797.15       2070.35       194.51 o                         
   3   9  -5      18417.07      17400.09       678.53 o                         
   4   9  -5        577.60        552.18       155.59 o                         
   5   9  -5       5691.65       6286.17       432.83 o                         
   6   9  -5      10751.95       9940.24       438.91 o                         
   7   9  -5      11741.39      11342.21       476.08 o                         
   8   9  -5        784.65        534.24       137.58 o                         
   9   9  -5       3340.93       3396.94       218.04 o                         
  10   9  -5       1454.70       1310.34       169.90 o                         
  11   9  -5       3388.08       3349.11       275.64 o                         
  12   9  -5        104.93       -123.94       188.07 o                         
  13   9  -5        375.11        298.45       321.69 o                         
  14   9  -5        146.64        225.87       300.88 o                         
  15   9  -5       4850.82       5859.91       519.95 o                         
   1  10  -5      21377.44      22863.01       630.97 o                         
   2  10  -5       1294.11       1358.82       205.59 o                         
   3  10  -5      14899.22      14746.55       644.02 o                         
   4  10  -5         54.79        182.86       159.07 o                         
   5  10  -5      20718.02      21572.56       923.31 o                         
   6  10  -5        704.76        819.87       184.20 o                         
   7  10  -5       3279.07       3286.40       270.67 o                         
   8  10  -5        286.02        456.51       232.25 o                         
   9  10  -5       4589.22       4545.30       363.62 o                         
  10  10  -5        161.32        309.98       305.53 o                         
  11  10  -5       4018.42       3604.85       300.04 o                         
  12  10  -5         44.58       -129.02       419.13 o                         
  13  10  -5       5128.57       5308.58       505.38 o                         
  14  10  -5        118.50        473.44       328.89 o                         
   0  11  -5       7637.31       8914.22       485.67 o                         
   1  11  -5      13585.57      15484.77       574.27 o                         
   2  11  -5       3581.95       3724.68       253.96 o                         
   3  11  -5      14147.89      14802.69       466.96 o                         
   4  11  -5        233.85        143.04       169.17 o                         
   5  11  -5       3153.21       2680.75       337.58 o                         
   6  11  -5       3564.52       3114.98       439.43 o                         
   7  11  -5       9961.33      10259.26       640.33 o                         
   8  11  -5       3377.57       2897.16       340.58 o                         
   9  11  -5       3347.60       2979.33       255.98 o                         
  10  11  -5        384.63        575.32       235.59 o                         
  11  11  -5       2423.10       2431.49       531.23 o                         
  12  11  -5        854.05        844.99       473.17 o                         
  13  11  -5        345.32       -343.79       435.16 o                         
   1  12  -5       2304.28       2667.71       358.91 o                         
   2  12  -5       5657.04       5645.23       321.15 o                         
   3  12  -5       2020.58       2386.06       243.33 o                         
   4  12  -5      12449.29      12666.10       495.04 o                         
   5  12  -5       3309.05       2781.20       242.34 o                         
   6  12  -5       1973.86       1614.35       206.60 o                         
   7  12  -5        335.29        493.82       189.26 o                         
   8  12  -5       4084.85       3270.08       368.62 o                         
   9  12  -5        869.96        909.55       428.60 o                         
  10  12  -5       3964.76       2773.55       731.32 o                         
  11  12  -5        387.80        -29.65       487.50 o                         
   0  13  -5       9816.04       9507.98       676.05 o                         
   1  13  -5         56.84       -111.10       193.52 o                         
   2  13  -5       5776.32       5780.61       559.55 o                         
   3  13  -5        202.74        433.92       193.17 o                         
   4  13  -5        306.76        146.09       219.19 o                         
   5  13  -5        241.90        411.18       203.51 o                         
   6  13  -5      10364.60      10164.99       399.03 o                         
   7  13  -5         85.63       -222.08       222.08 o                         
   8  13  -5       5854.21       5390.67       444.11 o                         
   9  13  -5        132.32       -400.83       455.08 o                         
  10  13  -5        787.44        367.28       511.88 o                         
   1  14  -5        978.51        859.06       226.35 o                         
   2  14  -5       1124.51       1049.79       237.25 o                         
   3  14  -5        394.37        716.27       215.54 o                         
   4  14  -5       7999.90       8049.67       351.45 o                         
   5  14  -5        387.66        208.68       182.78 o                         
   6  14  -5       1869.73       1690.63       241.91 o                         
   7  14  -5       1285.64       1088.81       274.42 o                         
   8  14  -5       2309.98       2031.51       392.12 o                         
   0  15  -5       1422.02       1895.71       413.25 o                         
   1  15  -5       2682.96       2218.72       293.47 o                         
   2  15  -5       1225.95       1288.59       253.41 o                         
   3  15  -5       3142.63       3175.54       261.25 o                         
   4  15  -5         33.89       -196.20       234.06 o                         
   5  15  -5       1247.17       1412.42       265.61 o                         
   0   0  -4     137440.88     188148.38      7387.14 o                         
   2   0  -4     458748.50     612776.06     45286.03 o                         
   4   0  -4     134149.78     144689.08      3739.36 o                         
   6   0  -4     219996.27     243474.14      7822.25 o                         
   8   0  -4       7479.11       7686.32       102.35 o                         
  10   0  -4        699.97        656.93       121.30 o                         
  12   0  -4       7448.82       7220.05       152.13 o                         
  14   0  -4      20519.44      19433.93       408.45 o                         
  16   0  -4       4006.50       3748.64       177.23 o                         
  18   0  -4       1194.63        986.76       401.15 o                         
   1   1  -4       2487.63       2381.56        21.08 o                         
   2   1  -4      52715.65      56279.56       933.37 o                         
   3   1  -4      11282.08      11239.10       148.48 o                         
   4   1  -4        206.91        281.64        23.06 o                         
   5   1  -4      33083.51      34020.24       345.58 o                         
   6   1  -4      26237.11      26194.95       197.49 o                         
   7   1  -4      11247.90      11263.15        85.92 o                         
   8   1  -4       9725.92       9357.53       116.26 o                         
   9   1  -4        668.07        693.29        42.68 o                         
  10   1  -4      51062.92      50777.60       565.16 o                         
  11   1  -4       3782.77       3894.43        70.63 o                         
  12   1  -4      14708.63      14244.82       171.54 o                         
  13   1  -4       7020.32       7048.38       114.34 o                         
  14   1  -4         28.88        158.44        69.83 o                         
  15   1  -4        308.31        374.70        70.52 o                         
  16   1  -4       2221.71       2168.50       117.40 o                         
  17   1  -4        828.03        727.21       118.10 o                         
  18   1  -4       2612.57       1986.88       301.31 o                         
   0   2  -4      32916.96      33761.93       346.31 o                         
   1   2  -4     120359.74     131311.03      3044.51 o                         
   2   2  -4      13526.19      13297.08       150.03 o                         
   3   2  -4      36502.36      35983.76       375.85 o                         
   4   2  -4      25047.27      26138.98       280.31 o                         
   5   2  -4       3327.61       3310.44        41.84 o                         
   6   2  -4      26516.99      26908.37       242.78 o                         
   7   2  -4       5388.25       5306.34        53.04 o                         
   8   2  -4       1881.52       1950.97        40.68 o                         
   9   2  -4      36532.82      35397.66       304.46 o                         
  10   2  -4        273.77        330.96        41.17 o                         
  11   2  -4       3782.16       3799.60        71.56 o                         
  12   2  -4       1950.56       2055.65        68.98 o                         
  13   2  -4       5024.04       5166.70       109.16 o                         
  14   2  -4       6528.12       6272.28       125.93 o                         
  15   2  -4         14.17        -23.53        80.98 o                         
  16   2  -4       1220.35       1132.47       112.71 o                         
  17   2  -4       3849.85       3738.86       218.64 o                         
  18   2  -4        397.93        255.41       286.03 o                         
   1   3  -4       5200.23       5343.59       117.90 o                         
   2   3  -4       9369.31       9180.77       124.20 o                         
   3   3  -4      43748.45      44589.07       739.09 o                         
   4   3  -4         79.94        164.79        26.27 o                         
   5   3  -4     113679.66     119035.36      2603.17 o                         
   6   3  -4        390.56        385.54        34.13 o                         
   7   3  -4      44914.34      43997.39       452.86 o                         
   8   3  -4       2918.55       2911.43        46.58 o                         
   9   3  -4       2764.53       2619.90        48.85 o                         
  10   3  -4       2140.43       2070.49        40.38 o                         
  11   3  -4      14838.05      14884.38       135.51 o                         
  12   3  -4       2129.98       2095.95        60.02 o                         
  13   3  -4      20958.07      20800.39       345.75 o                         
  14   3  -4         24.46        -19.74        61.51 o                         
  15   3  -4       1699.54       1737.90       142.63 o                         
  16   3  -4        134.57        -24.25       154.74 o                         
  17   3  -4       4111.44       4022.71       253.78 o                         
  18   3  -4         28.03        154.90       174.42 o                         
   0   4  -4        337.58        450.78        91.15 o                         
   1   4  -4     107390.86      99398.48      2491.49 o                         
   2   4  -4      11116.64      12286.29       174.76 o                         
   3   4  -4      14871.11      15095.14       451.25 o                         
   4   4  -4       5602.20       6004.51       139.39 o                         
   5   4  -4      17419.16      17212.63       264.49 o                         
   6   4  -4      26236.80      27144.36       390.48 o                         
   7   4  -4      13110.26      13646.12       370.90 o                         
   8   4  -4       2234.30       2450.42        69.66 o                         
   9   4  -4      49370.47      51045.23       743.02 o                         
  10   4  -4         66.55        181.46        37.85 o                         
  11   4  -4       2496.95       2607.46       138.63 o                         
  12   4  -4        540.70        470.72        52.15 o                         
  13   4  -4       3073.95       3183.35        82.53 o                         
  14   4  -4       2022.39       1855.17       116.87 o                         
  15   4  -4        197.36        230.64       136.00 o                         
  16   4  -4        481.47        775.33       178.44 o                         
  17   4  -4       4849.11       5283.38       291.70 o                         
   1   5  -4       6133.85       5731.75       198.00 o                         
   2   5  -4      61813.54      59832.49       980.89 o                         
   3   5  -4      34958.04      34067.67       926.93 o                         
   4   5  -4        322.10        490.07        56.26 o                         
   5   5  -4      56562.46      55629.13      1047.94 o                         
   6   5  -4      17688.94      18688.09       242.01 o                         
   7   5  -4      19260.85      19612.65       230.34 o                         
   8   5  -4       3147.17       3272.15       212.79 o                         
   9   5  -4       3667.87       3726.47        78.04 o                         
  10   5  -4      28351.87      28779.02       738.35 o                         
  11   5  -4       8326.80       8167.60       115.96 o                         
  12   5  -4       3754.55       3628.02       176.03 o                         
  13   5  -4       7758.58       7556.59       196.04 o                         
  14   5  -4         33.23         10.85       128.08 o                         
  15   5  -4        329.34        305.13       173.88 o                         
  16   5  -4        911.46       1038.98       207.44 o                         
  17   5  -4       1610.42       1499.71       261.76 o                         
   0   6  -4      41714.60      39070.34       962.06 o                         
   1   6  -4       6131.03       5381.23       142.54 o                         
   2   6  -4      38906.65      37951.21       663.44 o                         
   3   6  -4        462.75        418.08        74.78 o                         
   4   6  -4      16047.59      15808.27       312.50 o                         
   5   6  -4       4060.87       4023.81        95.16 o                         
   6   6  -4      55659.68      56898.43       948.34 o                         
   7   6  -4       1391.08       1361.16       100.81 o                         
   8   6  -4       2633.22       2671.72        70.85 o                         
   9   6  -4       2198.80       2431.05        85.30 o                         
  10   6  -4        899.55       1044.34       153.06 o                         
  11   6  -4        215.86        282.70        54.60 o                         
  12   6  -4       5343.72       5100.89       344.04 o                         
  13   6  -4        558.01        613.49       122.69 o                         
  14   6  -4      13997.24      14769.62       558.43 o                         
  15   6  -4         87.97        311.46       225.09 o                         
  16   6  -4       2561.66       2478.72       283.58 o                         
  17   6  -4        389.46        179.83       266.38 o                         
   1   7  -4        770.91        727.25       109.38 o                         
   2   7  -4      95303.55      90523.13      2770.98 o                         
   3   7  -4       2194.31       2222.98       100.64 o                         
   4   7  -4        313.40        479.28        89.65 o                         
   5   7  -4       2195.03       1998.69        81.94 o                         
   6   7  -4       9906.66       9403.05       289.51 o                         
   7   7  -4       1193.43       1089.41        62.18 o                         
   8   7  -4       8512.34       8328.18       156.81 o                         
   9   7  -4        905.32        974.24        81.84 o                         
  10   7  -4      34648.68      32871.28       517.68 o                         
  11   7  -4        233.87        260.02        89.89 o                         
  12   7  -4       8538.29       8661.52       245.64 o                         
  13   7  -4        813.53        950.86       193.63 o                         
  14   7  -4        165.87        163.07       194.94 o                         
  15   7  -4         42.90        449.70       273.62 o                         
  16   7  -4       1082.59       1360.71       300.86 o                         
   0   8  -4      31586.74      34806.35       986.04 o                         
   1   8  -4      20582.11      21023.98       620.24 o                         
   2   8  -4      22624.30      22477.33       480.79 o                         
   3   8  -4       5925.95       5286.06       286.06 o                         
   4   8  -4      10802.77      11515.94       583.17 o                         
   5   8  -4       2897.27       2764.60       113.89 o                         
   6   8  -4      16737.75      15863.03       398.41 o                         
   7   8  -4       3237.83       3186.84        89.48 o                         
   8   8  -4       2147.00       1946.28       175.29 o                         
   9   8  -4      12410.55      11541.08       235.70 o                         
  10   8  -4        284.52        323.52       246.52 o                         
  11   8  -4       1007.94        851.19       174.74 o                         
  12   8  -4       3242.51       3115.50       366.66 o                         
  13   8  -4       1023.34        956.37       208.73 o                         
  14   8  -4       5365.12       5850.71       473.85 o                         
  15   8  -4         21.78        -11.63       293.49 o                         
   1   9  -4       3094.69       3381.29       234.92 o                         
   2   9  -4       2651.46       2718.37       193.67 o                         
   3   9  -4      16028.78      16083.31       537.27 o                         
   4   9  -4        316.57        249.74       153.13 o                         
   5   9  -4      38343.66      37962.23      1664.74 o                         
   6   9  -4        524.57        656.29       146.93 o                         
   7   9  -4      11720.80      11005.75       403.92 o                         
   8   9  -4        271.70        211.73        90.58 o                         
   9   9  -4        669.75        834.50       157.51 o                         
  10   9  -4       2501.17       2110.02       170.08 o                         
  11   9  -4       2504.61       3241.98       356.13 o                         
  12   9  -4        809.06       1294.57       268.05 o                         
  13   9  -4       8687.58       9751.99       741.92 o                         
  14   9  -4         14.75        691.22       341.48 o                         
  15   9  -4        181.33       -338.77       338.77 o                         
   0  10  -4       1618.42       1810.86       451.74 o                         
   1  10  -4      30519.41      32505.18       846.32 o                         
   2  10  -4         97.56         67.36       156.22 o                         
   3  10  -4       4585.91       4460.31       263.71 o                         
   4  10  -4        527.34        402.70       165.92 o                         
   5  10  -4       2685.18       2658.77       238.89 o                         
   6  10  -4        218.49        176.21        94.01 o                         
   7  10  -4       3711.02       3464.98       123.32 o                         
   8  10  -4        179.24         41.50       160.26 o                         
   9  10  -4      18576.80      19268.60      1191.81 o                         
  10  10  -4         43.50        -79.36       138.24 o                         
  11  10  -4       1302.84        879.76       215.84 o                         
  12  10  -4         37.39        159.14       413.67 o                         
  13  10  -4       1091.28       1052.96       587.88 o                         
  14  10  -4         95.82       -188.10       317.29 o                         
   1  11  -4       4722.79       5059.14       311.44 o                         
   2  11  -4       9845.04      10736.64       759.69 o                         
   3  11  -4       8362.14       8268.80       331.12 o                         
   4  11  -4        911.51        796.22       218.68 o                         
   5  11  -4      17379.88      17157.75       812.65 o                         
   6  11  -4       2437.01       2364.74       348.45 o                         
   7  11  -4       5567.23       6211.84       450.27 o                         
   8  11  -4        859.30        590.87       191.85 o                         
   9  11  -4        579.48        501.70       164.14 o                         
  10  11  -4       5006.52       4997.78       434.75 o                         
  11  11  -4       3826.73       3706.15       957.39 o                         
  12  11  -4        632.99        870.68       752.16 o                         
  13  11  -4       5630.29       6533.54      1206.34 o                         
   0  12  -4       5697.67       5624.22       361.97 o                         
   1  12  -4       7235.30       7587.46       632.52 o                         
   2  12  -4       7989.25       8753.30       527.31 o                         
   3  12  -4       1051.26       1018.46       229.45 o                         
   4  12  -4       1769.38       1945.39       295.30 o                         
   5  12  -4        705.63        718.88       322.94 o                         
   6  12  -4      16455.73      16366.78       664.04 o                         
   7  12  -4       1228.31        920.74       229.44 o                         
   8  12  -4        582.50        299.97       230.13 o                         
   9  12  -4       2488.28       2294.71       607.25 o                         
  10  12  -4        229.17        254.74       437.43 o                         
  11  12  -4        153.72       -463.73       463.73 o                         
   1  13  -4        138.42        269.15       190.53 o                         
   2  13  -4      11845.90      11563.22       465.24 o                         
   3  13  -4        179.90        188.22       197.08 o                         
   4  13  -4        708.44        400.72       221.02 o                         
   5  13  -4        113.77        -67.28       165.08 o                         
   6  13  -4       3027.94       3318.93       297.53 o                         
   7  13  -4        262.16        196.75       221.39 o                         
   8  13  -4        848.78       1001.70       834.54 o                         
   9  13  -4         55.53        294.15       453.00 o                         
  10  13  -4       7096.92       7680.37       788.31 o                         
   0  14  -4       3450.79       2925.55       455.32 o                         
   1  14  -4       2025.14       1891.59       386.70 o                         
   2  14  -4       6047.87       6014.10       310.09 o                         
   3  14  -4        912.62       1189.84       216.41 o                         
   4  14  -4        618.99        670.04       180.62 o                         
   5  14  -4         66.59        -54.10       191.36 o                         
   6  14  -4       8786.72       9170.00       463.38 o                         
   7  14  -4        152.59        142.70       297.90 o                         
   8  14  -4        557.23       1032.73       671.57 o                         
   1  15  -4       1366.13       1624.49       248.92 o                         
   2  15  -4       2025.73       2592.12       259.16 o                         
   3  15  -4       1984.04       2213.13       262.48 o                         
   4  15  -4        180.51        247.68       188.31 o                         
   5  15  -4       4714.48       4771.71       311.81 o                         
   2   0  -3       4796.58       4854.75        82.26 o                         
   4   0  -3     515754.53     706207.25     56027.79 o                         
   6   0  -3      18432.70      18215.53       190.75 o                         
   8   0  -3      16838.99      17204.10       210.18 o                         
  10   0  -3       1364.75       1315.56        69.64 o                         
  12   0  -3      33869.41      33343.03       591.03 o                         
  14   0  -3       6750.73       6559.74       183.24 o                         
  16   0  -3      11543.02      10588.49       273.29 o                         
  18   0  -3        461.02        223.87       285.19 o                         
   0   1  -3     372995.94     485283.59     29635.32 o                         
   1   1  -3       2876.01       3017.58        46.01 o                         
   2   1  -3       3166.46       3366.10        45.47 o                         
   3   1  -3       9513.76       9353.47        93.85 o                         
   4   1  -3      31501.91      33927.57       248.67 o                         
   5   1  -3      18794.70      18423.24       130.60 o                         
   6   1  -3       2590.06       2608.83        38.74 o                         
   7   1  -3      10232.18      10246.54        76.66 o                         
   8   1  -3      42170.71      42508.86       386.40 o                         
   9   1  -3       2843.57       2784.51        57.11 o                         
  10   1  -3      10684.57      10478.62       117.77 o                         
  11   1  -3       2395.14       2408.69        61.98 o                         
  12   1  -3      15096.29      15012.12       184.84 o                         
  13   1  -3       1284.73       1445.58        72.86 o                         
  14   1  -3       1977.43       1909.64       100.07 o                         
  15   1  -3       3613.35       3506.26        98.60 o                         
  16   1  -3       1103.89        983.05       108.98 o                         
  17   1  -3         17.27        194.06       124.59 o                         
  18   1  -3       2821.57       2763.70       212.79 o                         
   1   2  -3     112451.84     117744.87      4516.37 o                         
   2   2  -3      20235.37      21454.63       291.06 o                         
   3   2  -3      31588.99      31420.01       397.77 o                         
   4   2  -3      16261.31      16212.88       139.94 o                         
   5   2  -3       2427.84       2369.22        38.07 o                         
   6   2  -3       3214.04       3209.57        52.85 o                         
   7   2  -3      52230.26      51573.21       496.51 o                         
   8   2  -3        380.17        375.50        38.96 o                         
   9   2  -3       4029.43       4051.99        74.17 o                         
  10   2  -3       2711.30       2717.85        54.85 o                         
  11   2  -3      44093.98      43649.98       482.39 o                         
  12   2  -3      15704.74      15000.54       226.99 o                         
  13   2  -3        418.68        508.01        65.26 o                         
  14   2  -3       1742.54       1636.32        81.53 o                         
  15   2  -3        124.84        123.10       102.33 o                         
  16   2  -3       2783.67       2885.63       136.44 o                         
  17   2  -3         24.33        -40.74       146.29 o                         
  18   2  -3        265.79        103.06       212.46 o                         
   0   3  -3      44573.86      41514.78      1475.66 o                         
   1   3  -3      49939.61      51188.78       822.90 o                         
   2   3  -3       5257.60       5314.56        96.29 o                         
   3   3  -3      27102.00      26374.22       639.30 o                         
   4   3  -3       4978.56       5109.72        75.75 o                         
   5   3  -3      72355.38      73606.73      1104.43 o                         
   6   3  -3         11.78        -16.86        52.30 o                         
   7   3  -3      32528.90      31204.88       337.49 o                         
   8   3  -3        684.44        673.86        36.09 o                         
   9   3  -3      12828.48      12524.88       171.18 o                         
  10   3  -3        882.48        870.21        44.84 o                         
  11   3  -3       4567.53       4490.84        74.49 o                         
  12   3  -3        631.00        695.26        51.09 o                         
  13   3  -3       3110.09       3314.35        92.53 o                         
  14   3  -3        124.48         65.91        62.98 o                         
  15   3  -3      12941.00      12780.09       354.29 o                         
  16   3  -3         42.98         65.81       100.97 o                         
  17   3  -3        197.58        251.39       195.17 o                         
  18   3  -3        103.66        199.02       200.26 o                         
   1   4  -3      88786.56      84174.52      1451.37 o                         
   2   4  -3       1323.26       1353.81        38.28 o                         
   3   4  -3      23339.06      23466.61       472.17 o                         
   4   4  -3      42905.77      45011.41       645.79 o                         
   5   4  -3        235.43        466.41       235.50 o                         
   6   4  -3        862.47        922.35        63.27 o                         
   7   4  -3      77345.45      78860.08      1318.07 o                         
   8   4  -3       2760.74       2828.21        44.05 o                         
   9   4  -3       5496.94       5746.83       114.93 o                         
  10   4  -3        818.58        829.21        33.73 o                         
  11   4  -3      48885.21      48250.14       625.31 o                         
  12   4  -3       1443.84       1405.80        65.99 o                         
  13   4  -3        166.42        214.04        43.28 o                         
  14   4  -3        692.27        619.96        84.47 o                         
  15   4  -3        223.20        230.22       103.51 o                         
  16   4  -3        511.51        616.52       177.50 o                         
  17   4  -3        116.39        241.62       215.62 o                         
   0   5  -3     181693.69     179400.23      6894.59 o                         
   1   5  -3      26055.17      24231.57       357.05 o                         
   2   5  -3       1122.74       1381.14        63.88 o                         
   3   5  -3      20728.29      21118.02       615.20 o                         
   4   5  -3       7523.87       7162.76        91.95 o                         
   5   5  -3      49356.24      47729.99       719.57 o                         
   6   5  -3       2182.41       2128.91        58.67 o                         
   7   5  -3      19611.97      20225.26       280.26 o                         
   8   5  -3      37358.23      37551.24       533.44 o                         
   9   5  -3       7756.42       7923.50       190.32 o                         
  10   5  -3       4844.90       4781.62       121.00 o                         
  11   5  -3       1540.30       1633.73        95.62 o                         
  12   5  -3       8202.00       8362.77       308.34 o                         
  13   5  -3       1357.13       1292.03        77.16 o                         
  14   5  -3       1424.37       1452.27       109.03 o                         
  15   5  -3       4170.16       4281.54       254.60 o                         
  16   5  -3       1343.70       1398.33       228.01 o                         
  17   5  -3        152.96       -119.13       244.91 o                         
   1   6  -3       4854.11       4782.42        96.00 o                         
   2   6  -3      31482.49      31066.30       603.81 o                         
   3   6  -3       3908.03       3801.86       131.91 o                         
   4   6  -3      56873.13      56202.57       823.20 o                         
   5   6  -3         33.43         82.97        50.62 o                         
   6   6  -3       6105.70       6072.57       113.66 o                         
   7   6  -3       5307.00       5742.72       161.48 o                         
   8   6  -3       3464.44       3850.33       166.12 o                         
   9   6  -3        166.88        170.47        83.50 o                         
  10   6  -3       1750.71       1788.09       120.43 o                         
  11   6  -3       4143.77       4125.02       220.65 o
[truncated: 510,301 more chars]
